# Supplementary material for: Potent pollen gene regulation by DNA glycosylases in maize
Source: Nat Commun. 2024 Sep 27;15:8352. doi: 10.1038/s41467-024-52620-y (PMC11436724; doi:10.1038/s41467-024-52620-y)
Supplement: Supplementary file 4 — Supplementary Data 1 [file 41467_2024_52620_MOESM4_ESM.xlsx]

## Sheet: ReadMe
Column descriptions are as follows:
Gene ID for each gene is from the B73 v5 annotation. Missing genes had no reads in any of the transcriptomes.
baseMean TPMs are calculated from WT and single mutant pollen transcriptomes combined.
log2FoldChange is the fold change between single mutant and wild-type transcriptomes compared to double mutant transcriptomes.
baseMean, log2FoldChange, lfcSE, stat, pvalue, and padj values are from standard DESeq2 output.
DEG means differentially expressed gene in comparison between mdr1 dng102 double mutant pollen and WT and single mutant pollen
MPG means methylated pollen gene, as defined by TE-like methylation and anther specific expression

## Sheet: candidate DNG target genes
gene ID	baseMean	log2FoldChange	lfcSE	stat	pvalue	padj	gene family	exons	DEG?	MPG?	cell wall related?
Zm00001eb005080	186.717	6.72362	0.390684	17.2099	2.24E-66	1.91E-62	Vesicle-associated membrane protein (Zm00001eb403440 paralog)	6	yes		yes
Zm00001eb005170	64.8656	5.64984	0.445632	12.6783	7.80E-37	6.67E-33	IQ domain-containing protein	10	yes
Zm00001eb028100	17.7671	7.02231	1.03778	6.76665	1.32E-11	1.12E-07	Uncharacterized (Zm00001eb043020 paralog)	1	yes
Zm00001eb033720	5400.78	5.16818	0.235777	21.9198	1.68E-106	1.44E-102	AGP-like (Zm00001eb090060 paralog)	1	yes		yes
Zm00001eb038960	938.5	6.64687	0.228997	29.026	3.09E-185	2.65E-181	Alpha expansin (chr1 cluster)	1	yes	yes	yes
Zm00001eb038980	1546.87	6.23612	0.208679	29.8838	3.20E-196	2.74E-192	Alpha expansin (chr1 cluster)	1	yes	yes	yes
Zm00001eb038990	1562.06	3.50611	0.599014	5.85314	4.82E-09	4.10E-05	Alpha expansin (chr1 cluster)	1	yes	yes	yes
Zm00001eb041080	12.7588	6.09324	0.870253	7.00169	2.53E-12	2.15E-08	Zein-binding protein	2	yes
Zm00001eb043020	0.41062	1.69404	1.31374	1.28948	0.197232	NA	Uncharacterized (Zm00001eb028100 paralog)	1		yes
Zm00001eb071670	49.5937	8.53	0.849405	10.0423	9.93E-24	8.48E-20	vln4 (villin, Zm00001eb430400 paralog)	23	yes	yes
Zm00001eb081400	45.7962	5.56207	1.00748	5.52075	3.38E-08	0.000286726	Uncharacterized	11	yes
Zm00001eb090060	4194.04	5.57931	0.211907	26.3291	8.91E-153	7.62E-149	AGP-like (Zm00001eb033720 paralog)	1	yes		yes
Zm00001eb100810	22.2635	0.315857	0.261878	1.20612	0.22777	1	WEB domain (Zm00001eb314920 paralog)	3		yes
Zm00001eb122400	123.736	7.44101	0.648523	11.4738	1.79E-30	1.53E-26	Ubiquitin ligase	5	yes	yes
Zm00001eb123590	1516.28	0.133117	0.131631	1.01129	0.311879	1	ralf1 (rapid alkalinization factor)	1		yes	yes
Zm00001eb130160	242.291	6.98873	0.398288	17.5469	6.28E-69	5.36E-65	expb10c (beta expansin)	1	yes	yes	yes
Zm00001eb132550	938.21	3.83991	0.680083	5.64623	1.64E-08	0.000139336	pgl110 (polygalacturonase)	4	yes		yes
Zm00001eb139550	1165.37	6.26413	0.198403	31.5728	8.74E-219	7.48E-215	Uncharacterized	1	yes
Zm00001eb155570	356.186	6.97724	0.314895	22.1573	8.86E-109	7.58E-105	pmei44 (pectin methylesterase inhibitor, Zm00001eb361090 paralog)	2	yes	yes	yes
Zm00001eb156990	341.161	7.86261	0.449001	17.5113	1.17E-68	1.00E-64	Uncharacterized	1	yes	yes
Zm00001eb171650	-	-	-	-	-	-	glp21 (oxalate oxidase)	2		yes
Zm00001eb175290	2141.43	6.36791	0.181264	35.1305	2.31E-270	1.98E-266	Beta expansin (chr4 cluster)	1	yes	yes	yes
Zm00001eb175310	24.0546	6.52181	0.882079	7.39368	1.43E-13	1.22E-09	Beta expansin (chr4 cluster)	1	yes	yes	yes
Zm00001eb175320	901.822	6.59031	0.308757	21.3446	4.37E-101	3.74E-97	Beta expansin (chr4 cluster)	1	yes	yes	yes
Zm00001eb175330	11.7149	6.41986	0.90033	7.13056	1.00E-12	8.51E-09	Beta expansin (chr4 cluster)	1	yes		yes
Zm00001eb175340	-	-	-	-	-	-	Beta expansin (chr4 cluster)	1		yes	yes
Zm00001eb175350	2.26468	4.10842	0.963449	4.26429	2.01E-05	0.169115	Beta expansin (chr4 cluster)	2		yes	yes
Zm00001eb175360	861.266	7.38001	0.242221	30.4681	6.90E-204	5.91E-200	Beta expansin (chr4 cluster)	1	yes		yes
Zm00001eb175370	2373.87	5.7692	0.169003	34.1367	2.10E-255	1.80E-251	Beta expansin (chr4 cluster)	1	yes		yes
Zm00001eb181140	28.4114	6.76201	0.851417	7.94206	1.99E-15	1.70E-11	Protein phosphatase	5	yes
Zm00001eb187840	17.5183	-0.0595291	0.225776	-0.263664	0.792039	1	RNA recognition motif	5		yes
Zm00001eb189240	33.9398	3.38093	0.653349	5.17477	2.28E-07	0.00193576	Fe(II)/2-oxoglutarate-dependent oxygenase	7	yes
Zm00001eb214220	18.1461	6.60583	0.878957	7.51553	5.67E-14	4.83E-10	Protein kinase	11	yes
Zm00001eb239260	2.91414	4.44928	1.05472	4.21847	2.46E-05	0.207205	pectin methylesterase (chr5 cluster)	4		yes	yes
Zm00001eb239280	0.0273452	0.133899	3.46774	0.0386128	0.969199	NA	pectin methylesterase (chr5 cluster)	1		yes	yes
Zm00001eb239290	20.0768	7.21284	1.04223	6.92055	4.50E-12	3.83E-08	pectin methylesterase (chr5 cluster)	2	yes	yes	yes
Zm00001eb239290	-	-	-	-	-	-	pectin methylesterase (chr5 cluster)	2		yes	yes
Zm00001eb244780	21.4738	6.34182	0.854252	7.42383	1.14E-13	9.70E-10	Ubiquitin C-terminal hydrolase	6	yes
Zm00001eb251720	23.4793	6.92285	0.854619	8.10051	5.47E-16	4.67E-12	Beta expansin (chr5 cluster)	1	yes	yes	yes
Zm00001eb251730	8.22041	5.87744	0.853676	6.88486	5.78E-12	4.92E-08	Beta expansin (chr5 cluster)	1		yes	yes
Zm00001eb251740	68.1055	8.49236	0.837995	10.1341	3.90E-24	3.33E-20	Beta expansin (chr5 cluster)	1	yes	yes	yes
Zm00001eb251750	10.21	6.22847	0.851432	7.31528	2.57E-13	2.19E-09	Beta expansin (chr5 cluster)	1	yes	yes	yes
Zm00001eb251760	4.16649	4.93891	0.862384	5.72704	1.02E-08	8.68E-05	Beta expansin (chr5 cluster)	1		yes	yes
Zm00001eb251770	247.118	8.23868	0.55126	14.9452	1.67E-50	1.43E-46	Beta expansin (chr5 cluster)	1	yes	yes	yes
Zm00001eb251780	385.579	7.59994	0.360305	21.0931	9.21E-99	7.87E-95	Beta expansin (chr5 cluster)	2	yes	yes	yes
Zm00001eb251790	287.027	7.44533	0.398421	18.6871	6.31E-78	5.39E-74	Beta expansin (chr5 cluster)	1	yes	yes	yes
Zm00001eb258250	64.2612	5.0213	0.977228	5.13831	2.77E-07	0.00235084	Kelch-like	1	yes
Zm00001eb275880	492.464	8.19295	0.569533	14.3854	6.39E-47	5.46E-43	Polygalacturonase (chr6 cluster)	1	yes	yes	yes
Zm00001eb275900	880.289	7.0055	0.217564	32.1998	1.78E-227	1.52E-223	Polygalacturonase (chr6 cluster)	1	yes		yes
Zm00001eb275920	16.3925	6.92514	0.879937	7.87004	3.55E-15	3.02E-11	Polygalacturonase (chr6 cluster)	1	yes		yes
Zm00001eb275930	26.0065	7.1007	0.873888	8.12541	4.46E-16	3.80E-12	Polygalacturonase (chr6 cluster)	1	yes	yes	yes
Zm00001eb275950	2229.78	7.46843	0.393228	18.9926	1.96E-80	1.68E-76	Polygalacturonase (chr6 cluster)	1	yes	yes	yes
Zm00001eb275970	-	-	-	-	-	-	Polygalacturonase (chr6 cluster)	1		yes	yes
Zm00001eb275980	-	-	-	-	-	-	Polygalacturonase (chr6 cluster)	1		yes	yes
Zm00001eb276000	0.320362	0.946732	1.55153	0.610191	0.541735	NA	Polygalacturonase (chr6 cluster)	3		yes	yes
Zm00001eb276010	-	-	-	-	-	-	Polygalacturonase (chr6 cluster)	1		yes	yes
Zm00001eb276020	1457.8	7.36412	0.352617	20.8842	7.46E-97	6.38E-93	Polygalacturonase (chr6 cluster)	1	yes	yes	yes
Zm00001eb276030	17.2257	6.51451	0.982506	6.63051	3.35E-11	2.85E-07	Polygalacturonase (chr6 cluster)	1	yes	yes	yes
Zm00001eb276040	0.732595	2.48951	1.17557	2.1177	0.0342006	NA	Polygalacturonase (chr6 cluster)	1		yes	yes
Zm00001eb276060	250.21	9.0478	0.801611	11.287	1.52E-29	1.30E-25	Polygalacturonase (chr6 cluster)	1	yes	yes	yes
Zm00001eb276070	0	NA	NA	NA	NA	NA	Polygalacturonase (chr6 cluster)	2		yes	yes
Zm00001eb276080	-	-	-	-	-	-	Polygalacturonase (chr6 cluster)	1		yes	yes
Zm00001eb276090	-	-	-	-	-	-	Polygalacturonase (chr6 cluster)	1		yes	yes
Zm00001eb276100	1.63032	3.5459	0.92789	3.82146	0.000132665	1	Polygalacturonase (chr6 cluster)	2		yes	yes
Zm00001eb292170	2612.59	7.12168	0.196439	36.2538	8.65E-288	7.41E-284	Beta expansin (chr6 cluster)	1	yes	yes	yes
Zm00001eb292180	531.597	6.10056	0.471764	12.9314	2.99E-38	2.56E-34	Beta expansin (chr6 cluster)	1	yes	yes	yes
Zm00001eb292190	-	-	-	-	-	-	Beta expansin (chr6 cluster)	1		yes	yes
Zm00001eb292210	1919.7	5.92151	0.396633	14.9295	2.12E-50	1.81E-46	Beta expansin (chr6 cluster)	1	yes	yes	yes
Zm00001eb314920	32.4612	0.419873	0.20719	2.02651	0.0427121	1	WEB domain (Zm00001eb100810 paralog)	3		yes
Zm00001eb316000	1480.16	3.59165	0.432502	8.30435	1.00E-16	8.56E-13	AGP-like (chr7 cluster)	1	yes	yes	yes
Zm00001eb316010	1825.21	3.28923	0.357347	9.20459	3.43E-20	2.93E-16	AGP-like (chr7 cluster)	1	yes		yes
Zm00001eb326930	16.7431	6.46406	1.262	5.12209	3.02E-07	0.00256181	DUF4378	5	yes
Zm00001eb345700	18.9179	7.12169	1.16935	6.0903	1.13E-09	9.58E-06	Inorganic anion transportor	14	yes
Zm00001eb361090	70.0271	2.18795	0.456996	4.78767	1.69E-06	0.0142798	pmei25 (pectin methylesterase inhibitor,Zm00001eb155570 paralog)	3		yes	yes
Zm00001eb368190	55.6091	7.73321	0.872205	8.86628	7.56E-19	6.45E-15	Kinase interacting	2	yes	yes
Zm00001eb375630	2025.51	6.43363	0.208971	30.7872	3.89E-208	3.33E-204	Beta expansin	1	yes	yes	yes
Zm00001eb403390	14.3954	6.75475	0.886407	7.62037	2.53E-14	2.16E-10	Zein-binding	4	yes
Zm00001eb403440	242.494	7.30534	0.421097	17.3483	2.03E-67	1.73E-63	vamp726 (vesicle-associated membrane protein, Zm00001eb005080 paralog)	6	yes	yes	yes
Zm00001eb404510	20.9975	5.09473	0.99612	5.11457	3.14E-07	0.0026656	SNF2 family chromatin remodeler	19	yes
Zm00001eb411350	48.5813	3.5139	0.386507	9.09144	9.77E-20	8.34E-16	Calmodulin	1	yes
Zm00001eb412830	38.0422	7.6329	0.839144	9.09605	9.37E-20	7.99E-16	Diacylglycerol kinase	12	yes
Zm00001eb430400	82.2806	-0.0148143	0.18294	-0.0809786	0.935459	1	Villin (Zm00001eb071670 paralog)	24		yes
Zm00001eb442160	40.2588	7.2444	0.87497	8.2796	1.24E-16	1.05E-12	polygalacturonase	1	yes		yes

## Sheet: all genes
gene ID	baseMean	log2FoldChange	lfcSE	stat	pvalue	padj	exons
Zm00001eb000010	0.654162	-1.27308	0.956417	-1.33109	0.183158	NA	9
Zm00001eb000020	18.1156	0.00502495	0.239138	0.0210128	0.983235	1	9
Zm00001eb000060	0.794425	-0.840539	0.798891	-1.05213	0.292739	NA	2
Zm00001eb000080	0.996238	-0.741508	0.809507	-0.916	0.359667	1	9
Zm00001eb000120	1.27677	-0.0742936	0.84772	-0.0876393	0.930163	1	1
Zm00001eb000170	15.0579	-0.0539649	0.267907	-0.201431	0.840361	1	9
Zm00001eb000180	0.0439729	0.133899	3.46774	0.0386128	0.969199	NA	2
Zm00001eb000190	0.148363	0.454505	2.72169	0.166994	0.867375	NA	34
Zm00001eb000220	0.54763	0.962866	1.27911	0.752764	0.451592	NA	4
Zm00001eb000300	0.0346499	0.133899	3.46774	0.0386128	0.969199	NA	5
Zm00001eb000310	0.116402	-0.346989	3.46774	-0.100062	0.920295	NA	7
Zm00001eb000320	18.6431	-0.228616	0.19621	-1.16516	0.243955	1	4
Zm00001eb000330	1.35084	-0.438548	0.688533	-0.636931	0.52417	1	4
Zm00001eb000340	0.747134	-0.158385	1.07919	-0.146763	0.883319	NA	51
Zm00001eb000410	0.0338155	-0.507286	3.46774	-0.146287	0.883695	NA	1
Zm00001eb000420	6.70032	-0.509259	0.389314	-1.30809	0.190842	1	2
Zm00001eb000430	0.25358	-1.00849	2.12654	-0.47424	0.635329	NA	1
Zm00001eb000440	3.67614	-3.60433	0.513084	-7.02484	2.14e-12	1.83e-08	1
Zm00001eb000480	57.4315	0.169302	0.125845	1.34532	0.178523	1	10
Zm00001eb000490	0.0281741	0.133899	3.46774	0.0386128	0.969199	NA	2
Zm00001eb000500	0	NA	NA	NA	NA	NA	3
Zm00001eb000510	11.0358	0.272843	0.274552	0.993776	0.320332	1	4
Zm00001eb000520	1.12759	-0.0172094	0.945696	-0.0181976	0.985481	1	14
Zm00001eb000540	0.0344674	0.133899	3.46774	0.0386128	0.969199	NA	11
Zm00001eb000550	0.911715	1.07229	0.979869	1.09432	0.273815	1	11
Zm00001eb000560	0.0233082	0.133899	3.46774	0.0386128	0.969199	NA	8
Zm00001eb000570	34.2259	-0.257203	0.254179	-1.0119	0.311588	1	14
Zm00001eb000590	2.16075	-0.403424	0.531337	-0.759263	0.447695	1	10
Zm00001eb000620	4.08906	-0.22719	0.540689	-0.420186	0.67435	1	15
Zm00001eb000670	3.65113	-0.63612	0.445081	-1.42922	0.15294	1	6
Zm00001eb000680	0.629852	-0.168722	1.05894	-0.159331	0.873408	NA	4
Zm00001eb000690	0	NA	NA	NA	NA	NA	19
Zm00001eb000700	0.362157	0.458488	1.56019	0.293866	0.76886	NA	6
Zm00001eb000710	0.104508	-0.186687	2.94276	-0.0634394	0.949417	NA	8
Zm00001eb000720	0.0356161	-0.507286	3.46774	-0.146287	0.883695	NA	8
Zm00001eb000740	4.09799	-0.462554	0.490813	-0.942423	0.345976	1	6
Zm00001eb000760	30.5421	0.460893	0.193467	2.38228	0.0172057	1	3
Zm00001eb000770	230.096	0.207288	0.150599	1.37643	0.168689	1	1
Zm00001eb000780	2.33303	-0.536015	0.731223	-0.73304	0.463534	1	21
Zm00001eb000790	72.5972	-0.104353	0.122891	-0.849155	0.395795	1	4
Zm00001eb000820	0.410947	-1.2854	1.635	-0.786178	0.431763	NA	8
Zm00001eb000830	0.649644	-0.926062	1.06861	-0.8666	0.386161	NA	3
Zm00001eb000860	11.4685	-0.198224	0.230347	-0.860545	0.389489	1	27
Zm00001eb000870	0.756445	-0.138003	0.957573	-0.144117	0.885408	NA	14
Zm00001eb000890	0.0514823	0.294197	3.46774	0.0848382	0.93239	NA	22
Zm00001eb000910	0.321918	-1.01593	1.38115	-0.735574	0.46199	NA	4
Zm00001eb000920	0.273249	-0.507276	1.74794	-0.290214	0.771653	NA	22
Zm00001eb000960	0	NA	NA	NA	NA	NA	1
Zm00001eb000970	18.4181	-1.34661	0.399723	-3.36887	0.000754778	1	8
Zm00001eb000980	18.8712	0.203785	0.260719	0.781628	0.434433	1	1
Zm00001eb001000	1.47432	-0.328662	0.614531	-0.534818	0.592776	1	7
Zm00001eb001040	0.805337	-0.0219486	0.933344	-0.023516	0.981239	NA	7
Zm00001eb001050	0.381739	-0.617932	1.31801	-0.468838	0.639186	NA	8
Zm00001eb001060	0.0239236	0.133899	3.46774	0.0386128	0.969199	NA	6
Zm00001eb001070	0.764392	-0.587095	0.915684	-0.641154	0.521423	NA	9
Zm00001eb001110	10.0421	-0.0729603	0.290112	-0.25149	0.801435	1	6
Zm00001eb001130	206.561	0.125094	0.159238	0.785581	0.432113	1	5
Zm00001eb001180	0.0233082	0.133899	3.46774	0.0386128	0.969199	NA	3
Zm00001eb001210	0	NA	NA	NA	NA	NA	1
Zm00001eb001240	0.755563	-1.08107	0.998072	-1.08316	0.278736	NA	2
Zm00001eb001260	0.232674	-1.33274	1.56637	-0.850845	0.394856	NA	8
Zm00001eb001270	146.337	0.315656	0.150207	2.10147	0.0355996	1	5
Zm00001eb001290	1.46538	-0.92645	0.898619	-1.03097	0.302555	1	8
Zm00001eb001340	8.66601	-0.429261	0.310582	-1.38212	0.166935	1	13
Zm00001eb001350	0.0522662	0.294197	3.46774	0.0848382	0.93239	NA	3
Zm00001eb001360	4.72906	-0.70782	0.377216	-1.87643	0.0605957	1	4
Zm00001eb001370	45.9717	0.029018	0.154419	0.187918	0.850941	1	10
Zm00001eb001400	7.95215	-0.747609	0.349529	-2.1389	0.0324437	1	2
Zm00001eb001430	3.64444	-0.140726	0.427792	-0.32896	0.742186	1	51
Zm00001eb001440	3.93611	-0.592645	0.399578	-1.48318	0.138027	1	1
Zm00001eb001460	4.74281	-0.599468	0.418421	-1.43269	0.151946	1	7
Zm00001eb001470	0.502061	-2.91196	1.62166	-1.79566	0.0725479	NA	5
Zm00001eb001490	5.12949	0.0870318	0.401582	0.216722	0.828425	1	10
Zm00001eb001500	0.0273452	0.133899	3.46774	0.0386128	0.969199	NA	11
Zm00001eb001520	0.425385	0.263115	1.31908	0.199468	0.841896	NA	5
Zm00001eb001560	0.14985	-0.186685	2.71571	-0.0687427	0.945194	NA	3
Zm00001eb001570	2.37348	-0.928128	0.572394	-1.62148	0.104914	1	21
Zm00001eb001590	1.63789	-1.97134	0.660505	-2.9846	0.00283953	1	13
Zm00001eb001600	0.262773	-0.686773	1.61837	-0.424362	0.671302	NA	3
Zm00001eb001640	0.824232	-0.47497	0.996915	-0.47644	0.633761	NA	4
Zm00001eb001650	0.449434	0.968555	1.25973	0.76886	0.441976	NA	7
Zm00001eb001670	9.37445	-0.654088	0.377355	-1.73335	0.083034	1	7
Zm00001eb001680	4.71386	0.50376	0.443713	1.13533	0.256238	1	5
Zm00001eb001700	0.128851	-0.0263842	2.33932	-0.0112786	0.991001	NA	3
Zm00001eb001710	17.7615	0.485398	0.224076	2.16622	0.0302947	1	10
Zm00001eb001740	0.557065	1.52158	1.20203	1.26585	0.205568	NA	2
Zm00001eb001760	0.0352334	-0.507286	3.46774	-0.146287	0.883695	NA	2
Zm00001eb001810	2.81338	-0.431552	0.437861	-0.985591	0.324334	1	1
Zm00001eb001830	118.62	0.000928283	0.145433	0.00638287	0.994907	1	6
Zm00001eb001840	0.92709	0.665484	1.06488	0.624939	0.532011	1	3
Zm00001eb001860	4.35063	-0.469625	0.509802	-0.921191	0.356951	1	11
Zm00001eb001870	0.0850574	-0.186688	3.08351	-0.0605441	0.951722	NA	12
Zm00001eb001890	2.35779	-0.664689	0.464998	-1.42944	0.152877	1	4
Zm00001eb001900	0.0352334	-0.507286	3.46774	-0.146287	0.883695	NA	12
Zm00001eb001910	0.54364	1.51516	1.24025	1.22165	0.221839	NA	16
Zm00001eb001940	1.99479	0.613482	0.671174	0.914043	0.360694	1	14
Zm00001eb001950	0	NA	NA	NA	NA	NA	5
Zm00001eb001980	0.597856	0.210841	1.17928	0.178788	0.858104	NA	3
Zm00001eb002000	2.54111	-1.1603	0.640656	-1.81111	0.0701239	1	8
Zm00001eb002010	0.0439729	0.133899	3.46774	0.0386128	0.969199	NA	4
Zm00001eb002020	1.02227	-1.06367	0.87749	-1.21217	0.225446	1	13
Zm00001eb002040	8.81363	-0.347032	0.270766	-1.28167	0.199958	1	20
Zm00001eb002060	1.45003	-1.74832	0.843424	-2.07289	0.0381826	1	4
Zm00001eb002070	0.519914	-0.279501	1.06101	-0.263429	0.79222	NA	5
Zm00001eb002100	0.145097	-0.0263839	2.28409	-0.0115512	0.990784	NA	44
Zm00001eb002150	0.093957	-0.186688	3.01446	-0.0619307	0.950618	NA	4
Zm00001eb002170	0.199215	0.133915	2.18147	0.0613877	0.95105	NA	14
Zm00001eb002180	0.165094	0.454506	2.65845	0.170966	0.86425	NA	8
Zm00001eb002220	0.674092	-0.664538	0.975421	-0.681283	0.495692	NA	10
Zm00001eb002240	0.610073	-0.522934	1.09979	-0.475486	0.634441	NA	9
Zm00001eb002260	1.08153	0.0689404	0.856708	0.0804713	0.935862	1	24
Zm00001eb002270	0	NA	NA	NA	NA	NA	6
Zm00001eb002290	0	NA	NA	NA	NA	NA	4
Zm00001eb002300	0.0261331	0.133899	3.46774	0.0386128	0.969199	NA	13
Zm00001eb002320	11.1774	0.222563	0.264204	0.842393	0.399568	1	2
Zm00001eb002350	0	NA	NA	NA	NA	NA	2
Zm00001eb002410	0.0239236	0.133899	3.46774	0.0386128	0.969199	NA	6
Zm00001eb002420	0.3962	0.584274	1.51268	0.386252	0.69931	NA	4
Zm00001eb002430	2.62403	0.0666377	0.487354	0.136734	0.891241	1	13
Zm00001eb002440	0	NA	NA	NA	NA	NA	7
Zm00001eb002450	0.0273452	0.133899	3.46774	0.0386128	0.969199	NA	6
Zm00001eb002460	0.326669	0.347743	1.28106	0.27145	0.786045	NA	9
Zm00001eb002470	0.733739	-1.11926	0.892615	-1.25391	0.209875	NA	5
Zm00001eb002520	0.294001	-0.187744	1.43246	-0.131064	0.895724	NA	9
Zm00001eb002530	52.1712	-0.139373	0.146484	-0.951454	0.341374	1	8
Zm00001eb002540	0.103426	-0.827876	2.94968	-0.280667	0.778966	NA	14
Zm00001eb002550	0.558334	0.271609	1.15531	0.235096	0.814134	NA	10
Zm00001eb002560	0.455514	-0.707406	1.1819	-0.598533	0.549484	NA	7
Zm00001eb002570	0.0612731	-0.346989	3.46774	-0.100062	0.920295	NA	5
Zm00001eb002610	0.334994	0.125461	1.32287	0.0948402	0.924442	NA	9
Zm00001eb002640	2.70216	-0.869483	0.477067	-1.82256	0.0683702	1	5
Zm00001eb002650	0.0233082	0.133899	3.46774	0.0386128	0.969199	NA	5
Zm00001eb002680	9.69739	-0.288526	0.24386	-1.18316	0.236746	1	11
Zm00001eb002700	0.092243	0.454494	3.46774	0.131063	0.895725	NA	2
Zm00001eb002740	1.57791	0.0255826	0.606724	0.0421651	0.966367	1	10
Zm00001eb002810	0.0338155	-0.507286	3.46774	-0.146287	0.883695	NA	2
Zm00001eb002820	3.98927	0.14096	0.407877	0.345595	0.729647	1	8
Zm00001eb002830	0.0439729	0.133899	3.46774	0.0386128	0.969199	NA	4
Zm00001eb002840	0.0788546	0.133899	3.46774	0.0386128	0.969199	NA	2
Zm00001eb002850	0.181728	0.61481	2.1834	0.281583	0.778263	NA	1
Zm00001eb002870	2.73038	0.202318	0.538107	0.375982	0.706931	1	1
Zm00001eb002910	0.0542138	0.294197	3.46774	0.0848382	0.93239	NA	6
Zm00001eb002920	4.84414	-0.101547	0.369751	-0.274636	0.783596	1	1
Zm00001eb002940	0.996146	0.0376304	0.782869	0.0480673	0.961663	1	4
Zm00001eb002960	110.113	0.327806	0.16146	2.03026	0.0423304	1	20
Zm00001eb003010	0.133441	0.757539	2.35862	0.321179	0.748075	NA	6
Zm00001eb003030	3.21112	-0.679626	0.434016	-1.5659	0.117372	1	3
Zm00001eb003040	8.15861	-0.735321	0.322146	-2.28257	0.0224556	1	7
Zm00001eb003060	0.0637902	-0.346989	3.46774	-0.100062	0.920295	NA	6
Zm00001eb003070	2.69972	-0.772569	0.457689	-1.68798	0.0914152	1	6
Zm00001eb003090	0.0352334	-0.507286	3.46774	-0.146287	0.883695	NA	4
Zm00001eb003130	15.7501	0.238607	0.288833	0.826107	0.408743	1	3
Zm00001eb003140	1.03912	0.683448	1.0612	0.644031	0.519555	1	3
Zm00001eb003150	355.207	0.156359	0.126048	1.24048	0.214799	1	5
Zm00001eb003170	0.0346499	0.133899	3.46774	0.0386128	0.969199	NA	3
Zm00001eb003180	11.5299	-0.189119	0.266155	-0.710558	0.477358	1	4
Zm00001eb003200	22.6461	-0.32727	0.371179	-0.881703	0.377937	1	1
Zm00001eb003210	33.7321	0.526226	0.281359	1.8703	0.0614417	1	5
Zm00001eb003270	0.194659	-0.346978	1.8966	-0.182947	0.85484	NA	6
Zm00001eb003280	0.110498	-0.186687	2.9061	-0.0642395	0.94878	NA	3
Zm00001eb003350	0.552079	-0.0656458	1.12115	-0.058552	0.953309	NA	7
Zm00001eb003360	0.0439729	0.133899	3.46774	0.0386128	0.969199	NA	2
Zm00001eb003400	0.0605071	0.294197	3.46774	0.0848382	0.93239	NA	4
Zm00001eb003420	1.96973	-0.791526	0.730191	-1.084	0.278365	1	2
Zm00001eb003440	1263.08	0.0917398	0.145335	0.631229	0.527891	1	3
Zm00001eb003460	13.9205	-0.292044	0.268192	-1.08894	0.276182	1	2
Zm00001eb003490	1.82992	-0.587708	0.539779	-1.0888	0.276244	1	11
Zm00001eb003510	0.127817	-0.0263843	2.34312	-0.0112603	0.991016	NA	12
Zm00001eb003540	7.66893	-0.118161	0.337726	-0.349871	0.726436	1	6
Zm00001eb003550	2.25408	-0.714259	0.540073	-1.32252	0.185994	1	30
Zm00001eb003570	0.137385	-0.667578	2.8026	-0.238199	0.811727	NA	1
Zm00001eb003580	0.412321	-1.77685	1.35079	-1.31542	0.18837	NA	7
Zm00001eb003590	0.719499	-0.458989	0.997501	-0.460139	0.645417	NA	1
Zm00001eb003600	0.0439729	0.133899	3.46774	0.0386128	0.969199	NA	2
Zm00001eb003650	1.21306	-0.935528	0.69578	-1.34458	0.178763	1	1
Zm00001eb003670	10.5047	0.757757	0.304313	2.49005	0.0127724	1	4
Zm00001eb003680	0.159651	0.614803	2.71306	0.226609	0.820728	NA	2
Zm00001eb003690	0.488758	-1.64222	1.17194	-1.40128	0.161129	NA	5
Zm00001eb003730	0.177925	0.133917	1.88943	0.0708771	0.943496	NA	2
Zm00001eb003750	2.5019	-0.494488	0.556618	-0.888379	0.374337	1	3
Zm00001eb003760	1.39399	-1.30516	0.692214	-1.88549	0.059364	1	7
Zm00001eb003780	0.729665	-1.82135	0.882371	-2.06416	0.0390029	NA	6
Zm00001eb003810	1.82921	0.342928	0.727934	0.471098	0.637571	1	51
Zm00001eb003840	0.770684	-1.32404	1.06203	-1.2467	0.212508	NA	7
Zm00001eb003850	0.0338155	-0.507286	3.46774	-0.146287	0.883695	NA	5
Zm00001eb003870	5.71098	0.127497	0.412681	0.308948	0.757361	1	3
Zm00001eb003880	3.23471	-0.195014	0.607679	-0.320916	0.748274	1	6
Zm00001eb003890	0.287004	-2.0145	2.01825	-0.998142	0.31821	NA	6
Zm00001eb003900	0.849025	1.01359	0.982775	1.03136	0.302372	NA	4
Zm00001eb003930	0.0362464	0.133899	3.46774	0.0386128	0.969199	NA	5
Zm00001eb003970	0.0233082	0.133899	3.46774	0.0386128	0.969199	NA	2
Zm00001eb004030	0.369556	-0.329816	1.37432	-0.239986	0.810341	NA	9
Zm00001eb004060	0.0346499	0.133899	3.46774	0.0386128	0.969199	NA	1
Zm00001eb004090	4.02759	-1.37	0.487586	-2.80976	0.00495787	1	5
Zm00001eb004120	90.0909	-0.0349796	0.122021	-0.286669	0.774365	1	14
Zm00001eb004140	1.70991	-0.297432	0.898436	-0.331056	0.740602	1	1
Zm00001eb004160	0.14898	0.754852	2.30788	0.327076	0.74361	NA	12
Zm00001eb004170	0.113477	0.614807	2.40058	0.256108	0.797867	NA	9
Zm00001eb004190	0.206027	-0.198678	1.913	-0.103857	0.917283	NA	9
Zm00001eb004200	2393	0.070897	0.154544	0.45875	0.646414	1	2
Zm00001eb004210	0.0646619	-0.346989	3.46774	-0.100062	0.920295	NA	6
Zm00001eb004240	0.177709	0.924232	1.66958	0.553571	0.579873	NA	10
Zm00001eb004250	0.196301	-0.667577	2.61765	-0.255029	0.798701	NA	20
Zm00001eb004290	49.0022	0.401453	0.137974	2.90964	0.00361845	1	6
Zm00001eb004310	7.04899	-0.534428	0.292924	-1.82446	0.0680832	1	2
Zm00001eb004320	0.079589	-0.346989	3.46774	-0.100062	0.920295	NA	8
Zm00001eb004340	0.215853	0.133918	1.82411	0.0734155	0.941475	NA	10
Zm00001eb004350	0.223232	0.294197	3.46774	0.0848382	0.93239	NA	1
Zm00001eb004370	4.14801	-0.187924	0.431373	-0.43564	0.663098	1	14
Zm00001eb004380	0.0439729	0.133899	3.46774	0.0386128	0.969199	NA	1
Zm00001eb004390	4.85115	-1.25948	0.516974	-2.43625	0.0148406	1	1
Zm00001eb004400	0.0690523	-0.346989	3.46774	-0.100062	0.920295	NA	8
Zm00001eb004410	0	NA	NA	NA	NA	NA	4
Zm00001eb004420	0.204059	-0.972787	1.86114	-0.522684	0.601194	NA	9
Zm00001eb004430	0.196029	-0.026383	2.15063	-0.0122676	0.990212	NA	10
Zm00001eb004440	0.143282	-0.186685	2.74271	-0.068066	0.945733	NA	7
Zm00001eb004480	2.76011	-0.435967	0.48005	-0.90817	0.363788	1	2
Zm00001eb004490	0.0711377	-0.346989	3.46774	-0.100062	0.920295	NA	1
Zm00001eb004510	0.33604	-0.491893	1.21106	-0.406169	0.684619	NA	6
Zm00001eb004540	0.0352334	-0.507286	3.46774	-0.146287	0.883695	NA	4
Zm00001eb004560	0.166009	0.133917	1.91347	0.0699867	0.944204	NA	1
Zm00001eb004570	0.101888	-0.186687	2.95966	-0.0630771	0.949705	NA	8
Zm00001eb004590	0.903844	-0.207562	0.805085	-0.257814	0.796551	1	12
Zm00001eb004610	0.0506534	0.294197	3.46774	0.0848382	0.93239	NA	2
Zm00001eb004660	22.5035	-0.138278	0.318945	-0.433549	0.664616	1	7
Zm00001eb004770	0.304403	-1.30178	1.58478	-0.821426	0.411404	NA	2
Zm00001eb004780	0.512468	0.978091	1.20616	0.810912	0.417416	NA	26
Zm00001eb004790	0.689709	-1.82097	1.2141	-1.49984	0.133655	NA	11
Zm00001eb004820	0.0273452	0.133899	3.46774	0.0386128	0.969199	NA	1
Zm00001eb004890	0.0239236	0.133899	3.46774	0.0386128	0.969199	NA	4
Zm00001eb004900	2.36784	-1.46142	0.57558	-2.53905	0.0111155	1	3
Zm00001eb004940	16.1607	0.371912	0.231085	1.60942	0.107525	1	7
Zm00001eb004990	1.78429	0.306172	0.779394	0.392834	0.694442	1	5
Zm00001eb005000	0.381	-0.507533	1.40568	-0.36106	0.718055	NA	3
Zm00001eb005010	3.0901	-0.35978	1.18998	-0.302341	0.762392	1	24
Zm00001eb005060	0.486887	-0.193253	1.36908	-0.141155	0.887748	NA	3
Zm00001eb005070	1.10374	-1.99835	0.881679	-2.26653	0.023419	1	13
Zm00001eb005080	186.717	6.72362	0.390684	17.2099	2.24e-66	1.91e-62	6
Zm00001eb005100	0.432775	-0.0418064	1.16927	-0.0357543	0.971478	NA	3
Zm00001eb005130	0.0344674	0.133899	3.46774	0.0386128	0.969199	NA	3
Zm00001eb005140	0.499893	-0.951231	1.10139	-0.863661	0.387774	NA	2
Zm00001eb005170	64.8656	5.64984	0.445632	12.6783	7.8e-37	6.67e-33	10
Zm00001eb005220	2.01748	-0.335083	0.595525	-0.562667	0.573661	1	11
Zm00001eb005230	0.160656	0.77392	1.92439	0.402163	0.687564	NA	2
Zm00001eb005280	0.0790279	-0.346989	3.46774	-0.100062	0.920295	NA	4
Zm00001eb005300	0.0338155	-0.507286	3.46774	-0.146287	0.883695	NA	5
Zm00001eb005320	6.21745	-0.710169	0.42437	-1.67347	0.0942355	1	3
Zm00001eb005330	0.101329	-0.346989	3.46774	-0.100062	0.920295	NA	9
Zm00001eb005340	0.947197	-1.27264	0.799715	-1.59136	0.111528	1	8
Zm00001eb005360	0.0425401	0.133899	3.46774	0.0386128	0.969199	NA	3
Zm00001eb005370	0.206789	0.432667	1.48239	0.291871	0.770385	NA	2
Zm00001eb005380	2.76206	-0.29404	0.579109	-0.507745	0.611632	1	2
Zm00001eb005400	1.51639	-0.518442	0.638437	-0.812048	0.416764	1	7
Zm00001eb005420	0	NA	NA	NA	NA	NA	10
Zm00001eb005460	3.14154	-3.41232	0.802957	-4.2497	2.14e-05	0.180453	12
Zm00001eb005500	0.0344024	-0.507286	3.46774	-0.146287	0.883695	NA	2
Zm00001eb005510	0.0338155	-0.507286	3.46774	-0.146287	0.883695	NA	4
Zm00001eb005530	75.1206	-0.0722756	0.149584	-0.483177	0.62897	1	3
Zm00001eb005550	1.17513	-0.621488	0.711863	-0.873045	0.382639	1	9
Zm00001eb005560	4.11154	-0.0290792	0.396056	-0.073422	0.94147	1	12
Zm00001eb005630	2.51919	-1.16207	0.524276	-2.21652	0.0266561	1	8
Zm00001eb005640	0.0261331	0.133899	3.46774	0.0386128	0.969199	NA	7
Zm00001eb005650	0.695687	0.839339	1.22926	0.682799	0.494734	NA	1
Zm00001eb005660	2.22926	-0.790944	0.521486	-1.51671	0.129339	1	4
Zm00001eb005670	0.949432	-1.44296	0.988549	-1.45967	0.14438	1	10
Zm00001eb005680	1.74954	-2.09798	0.758378	-2.7664	0.00566792	1	1
Zm00001eb005700	0.0233082	0.133899	3.46774	0.0386128	0.969199	NA	1
Zm00001eb005710	0.523661	-1.10581	1.12637	-0.981748	0.326224	NA	10
Zm00001eb005760	0.0362464	0.133899	3.46774	0.0386128	0.969199	NA	7
Zm00001eb005770	0.0273452	0.133899	3.46774	0.0386128	0.969199	NA	17
Zm00001eb005820	0.0439729	0.133899	3.46774	0.0386128	0.969199	NA	18
Zm00001eb005830	0.0698854	0.294197	3.46774	0.0848382	0.93239	NA	3
Zm00001eb005840	0.129228	-1.29577	2.32115	-0.558245	0.576677	NA	14
Zm00001eb005850	0.192463	0.133918	1.86261	0.0718976	0.942683	NA	4
Zm00001eb005860	0.279613	1.26918	1.4521	0.87403	0.382102	NA	4
Zm00001eb005920	0.0346499	0.133899	3.46774	0.0386128	0.969199	NA	9
Zm00001eb005960	7.38089	-0.259229	0.323648	-0.800961	0.423154	1	8
Zm00001eb006000	70.3784	1.01526	0.284799	3.56481	0.000364117	1	1
Zm00001eb006010	2.84328	-0.453874	0.448368	-1.01228	0.311404	1	5
Zm00001eb006020	0	NA	NA	NA	NA	NA	2
Zm00001eb006040	0.501043	-0.789492	1.16046	-0.680328	0.496297	NA	5
Zm00001eb006060	0.0344674	0.133899	3.46774	0.0386128	0.969199	NA	3
Zm00001eb006080	10.7081	-0.0244463	0.311416	-0.0785003	0.93743	1	16
Zm00001eb006090	0.359525	0.748144	2.19793	0.340385	0.733566	NA	1
Zm00001eb006100	0.209923	-0.507277	1.83331	-0.276699	0.782011	NA	3
Zm00001eb006130	0.0281741	0.133899	3.46774	0.0386128	0.969199	NA	2
Zm00001eb006140	0.0619952	0.294197	3.46774	0.0848382	0.93239	NA	7
Zm00001eb006150	0.859521	-0.0745973	0.903746	-0.0825424	0.934215	NA	8
Zm00001eb006160	18.2887	-2.41397	0.449299	-5.37275	7.75e-08	0.00065851	3
Zm00001eb006240	0.0239236	0.133899	3.46774	0.0386128	0.969199	NA	8
Zm00001eb006270	0.26909	-1.62133	1.77955	-0.911089	0.362248	NA	16
Zm00001eb006290	0.0260397	0.133899	3.46774	0.0386128	0.969199	NA	3
Zm00001eb006300	0.276553	-2.01367	1.69386	-1.1888	0.234517	NA	15
Zm00001eb006310	0.271373	0.0960744	1.35877	0.0707068	0.943631	NA	4
Zm00001eb006320	0.449661	0.425761	1.47198	0.289244	0.772395	NA	3
Zm00001eb006330	0.0325764	0.133899	3.46774	0.0386128	0.969199	NA	1
Zm00001eb006350	0.0352334	-0.507286	3.46774	-0.146287	0.883695	NA	3
Zm00001eb006380	0.0281741	0.133899	3.46774	0.0386128	0.969199	NA	5
Zm00001eb006390	7.9248	-0.0986769	0.284728	-0.346565	0.728918	1	9
Zm00001eb006400	1.74392	-1.2714	0.563962	-2.25441	0.0241706	1	2
Zm00001eb006420	0.0669267	0.133899	3.46774	0.0386128	0.969199	NA	1
Zm00001eb006440	0.0505251	0.133899	3.46774	0.0386128	0.969199	NA	1
Zm00001eb006450	0.0356161	-0.507286	3.46774	-0.146287	0.883695	NA	10
Zm00001eb006470	0	NA	NA	NA	NA	NA	4
Zm00001eb006480	20.1434	-0.461106	0.187722	-2.45633	0.0140366	1	9
Zm00001eb006490	0.0505251	0.133899	3.46774	0.0386128	0.969199	NA	2
Zm00001eb006510	0.651844	-0.463096	1.14526	-0.404361	0.685948	NA	8
Zm00001eb006520	0.0616558	-0.346989	3.46774	-0.100062	0.920295	NA	1
Zm00001eb006540	4.26591	-0.661042	0.384171	-1.7207	0.085306	1	6
Zm00001eb006550	0.104486	-0.827876	2.94291	-0.281313	0.778471	NA	2
Zm00001eb006560	3.88052	-0.422339	0.410871	-1.02791	0.303991	1	13
Zm00001eb006570	5.24424	-0.210981	0.344182	-0.612993	0.539881	1	20
Zm00001eb006590	5.91033	-0.293147	0.340313	-0.861402	0.389017	1	2
Zm00001eb006620	36.2992	0.085944	0.199452	0.430901	0.666541	1	4
Zm00001eb006660	81.6549	0.476688	0.605983	0.786635	0.431496	1	8
Zm00001eb006690	1.34021	-0.294654	0.958319	-0.30747	0.758486	1	1
Zm00001eb006700	0.0344674	0.133899	3.46774	0.0386128	0.969199	NA	3
Zm00001eb006720	0.0352334	-0.507286	3.46774	-0.146287	0.883695	NA	1
Zm00001eb006730	0	NA	NA	NA	NA	NA	5
Zm00001eb006740	25.178	0.11501	0.238353	0.482521	0.629436	1	1
Zm00001eb006760	0.0599486	-0.346989	3.46774	-0.100062	0.920295	NA	10
Zm00001eb006770	0.105788	-0.186691	3.46774	-0.0538366	0.957065	NA	9
Zm00001eb006850	0.0362464	0.133899	3.46774	0.0386128	0.969199	NA	2
Zm00001eb006870	20.9807	-1.79853	0.57114	-3.14902	0.00163821	1	6
Zm00001eb006880	0.161617	-0.507277	1.92286	-0.263814	0.791923	NA	8
Zm00001eb006890	0.56896	0.37118	1.08069	0.343467	0.731247	NA	13
Zm00001eb006900	1.12629	-0.243737	0.726877	-0.33532	0.737383	1	2
Zm00001eb006910	22.7311	-0.327769	0.19401	-1.68944	0.0911343	1	4
Zm00001eb006920	0.0506534	0.294197	3.46774	0.0848382	0.93239	NA	12
Zm00001eb006930	0.0672264	0.294197	3.46774	0.0848382	0.93239	NA	2
Zm00001eb006950	0.162892	-0.186685	2.6663	-0.0700165	0.944181	NA	5
Zm00001eb006970	79.2099	0.450092	0.193297	2.3285	0.0198856	1	1
Zm00001eb007010	0.913531	-1.74527	1.22517	-1.42452	0.154297	1	5
Zm00001eb007020	524.742	0.350742	0.184082	1.90536	0.0567333	1	8
Zm00001eb007030	1.40074	-0.494551	0.633507	-0.780655	0.435005	1	7
Zm00001eb007050	3.06216	-0.385181	0.555149	-0.693833	0.487787	1	9
Zm00001eb007060	0.0273452	0.133899	3.46774	0.0386128	0.969199	NA	1
Zm00001eb007070	0.680748	-0.726484	0.964862	-0.75294	0.451486	NA	3
Zm00001eb007090	2.14738	0.326986	0.587327	0.556735	0.577708	1	16
Zm00001eb007100	0.135203	0.454494	3.4634	0.131228	0.895595	NA	5
Zm00001eb007120	0.0425401	0.133899	3.46774	0.0386128	0.969199	NA	1
Zm00001eb007130	0.431421	-1.10356	1.02784	-1.07367	0.282969	NA	12
Zm00001eb007150	0.502071	0.445677	1.34541	0.331256	0.740451	NA	7
Zm00001eb007170	19.5157	-0.184618	0.237968	-0.775809	0.437862	1	1
Zm00001eb007180	0.703169	-0.983261	1.15752	-0.849455	0.395628	NA	15
Zm00001eb007190	1.30852	-0.271821	0.862868	-0.315021	0.752746	1	1
Zm00001eb007200	24.8199	-0.168693	0.210183	-0.8026	0.422206	1	5
Zm00001eb007220	0.436491	-0.472449	1.42248	-0.33213	0.739791	NA	5
Zm00001eb007240	0.559947	0.037239	1.16211	0.0320443	0.974437	NA	4
Zm00001eb007250	6.83008	0.47138	0.456789	1.03194	0.302099	1	5
Zm00001eb007270	2.15208	-0.728371	0.52685	-1.3825	0.166818	1	2
Zm00001eb007320	0	NA	NA	NA	NA	NA	2
Zm00001eb007440	7.70825	0.119056	0.324308	0.367109	0.713538	1	6
Zm00001eb007460	41.9741	-0.291622	0.205844	-1.41671	0.156568	1	3
Zm00001eb007470	0.285255	1.06973	1.57	0.681356	0.495646	NA	6
Zm00001eb007490	0.0577756	0.294197	3.46774	0.0848382	0.93239	NA	3
Zm00001eb007500	0.0711377	-0.346989	3.46774	-0.100062	0.920295	NA	1
Zm00001eb007540	0.0233082	0.133899	3.46774	0.0386128	0.969199	NA	2
Zm00001eb007570	1.75106	0.304167	0.678771	0.448114	0.654071	1	14
Zm00001eb007590	0.0893348	-0.186688	3.04912	-0.0612267	0.951179	NA	5
Zm00001eb007600	0.526166	-1.11395	1.20489	-0.92453	0.355211	NA	9
Zm00001eb007610	0.0402323	0.133899	3.46774	0.0386128	0.969199	NA	4
Zm00001eb007640	0	NA	NA	NA	NA	NA	5
Zm00001eb007650	0	NA	NA	NA	NA	NA	7
Zm00001eb007670	0.0346499	0.133899	3.46774	0.0386128	0.969199	NA	3
Zm00001eb007680	0.0781374	0.454499	3.14275	0.144618	0.885012	NA	11
Zm00001eb007690	1.39745	-0.602824	0.812009	-0.742386	0.457854	1	4
Zm00001eb007700	0.124814	-0.0263882	2.86184	-0.00922071	0.992643	NA	8
Zm00001eb007730	1.74505	0.206108	0.632536	0.325844	0.744542	1	6
Zm00001eb007740	0	NA	NA	NA	NA	NA	5
Zm00001eb007750	0.134483	-0.667577	2.31924	-0.287843	0.773467	NA	9
Zm00001eb007760	0.0635916	0.294197	3.46774	0.0848382	0.93239	NA	5
Zm00001eb007770	0.0273452	0.133899	3.46774	0.0386128	0.969199	NA	3
Zm00001eb007780	2.21748	-0.234054	0.55858	-0.419016	0.675205	1	11
Zm00001eb007790	1.60318	-0.758417	0.633748	-1.19672	0.231417	1	4
Zm00001eb007800	0	NA	NA	NA	NA	NA	3
Zm00001eb007810	39.956	-0.0670706	0.191406	-0.350411	0.726031	1	5
Zm00001eb007820	0.278747	0.588846	1.61337	0.364979	0.715127	NA	6
Zm00001eb007830	0.229764	-0.0263854	2.51038	-0.0105105	0.991614	NA	6
Zm00001eb007840	0.143872	-0.667578	2.77468	-0.240596	0.809868	NA	1
Zm00001eb007860	2.85311	-0.0219192	0.475011	-0.0461446	0.963195	1	6
Zm00001eb007900	0.15978	0.614803	2.71259	0.226648	0.820697	NA	4
Zm00001eb007910	1.60763	-0.813017	0.556204	-1.46172	0.143817	1	1
Zm00001eb007920	0	NA	NA	NA	NA	NA	2
Zm00001eb007930	1.01172	-0.542554	0.776401	-0.698807	0.484673	1	10
Zm00001eb007940	0.0352334	-0.507286	3.46774	-0.146287	0.883695	NA	4
Zm00001eb008040	0.0261331	0.133899	3.46774	0.0386128	0.969199	NA	10
Zm00001eb008060	3.12322	-0.854337	0.50871	-1.67942	0.0930707	1	14
Zm00001eb008090	0.270912	0.778533	1.49895	0.519385	0.603492	NA	8
Zm00001eb008100	0.682798	-1.61875	0.826428	-1.95873	0.0501439	NA	3
Zm00001eb008150	0.858294	-1.02375	0.877982	-1.16602	0.243606	NA	1
Zm00001eb008160	3.37479	1.00268	0.70681	1.4186	0.156016	1	15
Zm00001eb008240	0.0356161	-0.507286	3.46774	-0.146287	0.883695	NA	2
Zm00001eb008270	0.0712322	-0.988175	3.46774	-0.284962	0.775673	NA	2
Zm00001eb008290	0	NA	NA	NA	NA	NA	2
Zm00001eb008310	1.6733	-1.00417	0.69629	-1.44218	0.149252	1	3
Zm00001eb008320	0.0472318	0.294197	3.46774	0.0848382	0.93239	NA	5
Zm00001eb008340	6.86357	-0.110616	0.348719	-0.317207	0.751087	1	15
Zm00001eb008360	0.147489	-0.667576	2.2766	-0.293234	0.769344	NA	10
Zm00001eb008370	86.7649	0.317112	0.141923	2.2344	0.0254568	1	3
Zm00001eb008400	0.285211	-0.346977	1.54985	-0.223877	0.822853	NA	14
Zm00001eb008430	0.0868227	0.4545	3.06905	0.148092	0.88227	NA	3
Zm00001eb008450	4.50563	-0.275979	0.377787	-0.730515	0.465076	1	6
Zm00001eb008460	1.22684	0.516726	0.793958	0.650823	0.515161	1	11
Zm00001eb008470	0.28586	-1.84077	1.50561	-1.2226	0.221479	NA	9
Zm00001eb008480	3.71603	-0.969962	0.404752	-2.39643	0.0165555	1	4
Zm00001eb008490	8.25474	0.929904	0.355742	2.61398	0.00894941	1	9
Zm00001eb008520	0.0325764	0.133899	3.46774	0.0386128	0.969199	NA	6
Zm00001eb008550	29.8498	-0.211354	0.309794	-0.68224	0.495087	1	7
Zm00001eb008560	0.0344024	-0.507286	3.46774	-0.146287	0.883695	NA	3
Zm00001eb008570	1.31333	0.230603	0.814469	0.283133	0.777075	1	8
Zm00001eb008590	0.0506534	0.294197	3.46774	0.0848382	0.93239	NA	9
Zm00001eb008620	1.23534	-0.756544	0.691519	-1.09403	0.273941	1	12
Zm00001eb008640	0.793801	-0.104242	1.14819	-0.0907877	0.927661	NA	5
Zm00001eb008650	3.53217	-0.00769345	0.456878	-0.0168392	0.986565	1	7
Zm00001eb008660	2.91857	-0.161362	0.496018	-0.325315	0.744943	1	4
Zm00001eb008690	0	NA	NA	NA	NA	NA	8
Zm00001eb008700	0.201337	-0.346978	1.88534	-0.18404	0.853982	NA	17
Zm00001eb008720	0.993254	-0.382241	0.773065	-0.494448	0.62099	1	6
Zm00001eb008780	1.97461	-0.364128	0.567274	-0.641891	0.520944	1	6
Zm00001eb008790	0.0777735	-0.346989	3.46774	-0.100062	0.920295	NA	13
Zm00001eb008880	5.10701	1.67895	0.584496	2.87247	0.00407271	1	2
Zm00001eb008890	0.420114	0.518366	1.24271	0.417124	0.676588	NA	7
Zm00001eb008900	0.381363	0.10072	1.31134	0.0768073	0.938777	NA	16
Zm00001eb008910	0.0669267	0.133899	3.46774	0.0386128	0.969199	NA	3
Zm00001eb008920	0	NA	NA	NA	NA	NA	2
Zm00001eb008930	0.0233082	0.133899	3.46774	0.0386128	0.969199	NA	3
Zm00001eb008950	5.27864	0.304854	0.413082	0.737998	0.460515	1	11
Zm00001eb008970	199.439	-0.0857277	0.185111	-0.463116	0.643281	1	2
Zm00001eb008980	0.0338155	-0.507286	3.46774	-0.146287	0.883695	NA	6
Zm00001eb008990	0.41514	1.02696	1.2345	0.831879	0.405477	NA	5
Zm00001eb009010	0.0713181	0.294197	3.46774	0.0848382	0.93239	NA	5
Zm00001eb009050	0.0402323	0.133899	3.46774	0.0386128	0.969199	NA	9
Zm00001eb009060	0.0718625	-0.346989	3.46774	-0.100062	0.920295	NA	12
Zm00001eb009070	1.12635	0.125112	0.841616	0.148657	0.881825	1	5
Zm00001eb009090	0.0261331	0.133899	3.46774	0.0386128	0.969199	NA	11
Zm00001eb009100	3.25176	-0.355248	0.449382	-0.790526	0.429221	1	20
Zm00001eb009110	2.87997	-0.326702	0.455811	-0.716748	0.473529	1	14
Zm00001eb009130	0.330324	-0.187733	1.40785	-0.133347	0.893919	NA	6
Zm00001eb009140	0.0616558	-0.346989	3.46774	-0.100062	0.920295	NA	6
Zm00001eb009170	1.24218	0.0612543	0.73345	0.0835153	0.933442	1	5
Zm00001eb009240	2.47425	-0.902807	0.548892	-1.64478	0.100015	1	4
Zm00001eb009290	0.0988229	-0.186687	2.98016	-0.0626433	0.950051	NA	1
Zm00001eb009310	2.179	-0.444581	0.538503	-0.825586	0.409039	1	11
Zm00001eb009370	1.87535	-0.0931986	0.640878	-0.145423	0.884377	1	7
Zm00001eb009430	199.993	0.144975	0.136665	1.0608	0.288779	1	3
Zm00001eb009480	8.33235	-0.904168	0.333369	-2.71222	0.00668351	1	1
Zm00001eb009490	0.301052	-0.0116625	1.32091	-0.00882913	0.992955	NA	11
Zm00001eb009500	3.01201	0.159682	0.531946	0.300184	0.764037	1	3
Zm00001eb009510	19.2661	-0.147857	0.238641	-0.61958	0.535534	1	8
Zm00001eb009540	8.58458	-1.20515	0.607671	-1.98322	0.047343	1	8
Zm00001eb009570	2.71035	0.669431	0.661536	1.01193	0.311569	1	4
Zm00001eb009580	1.54199	0.198406	0.714565	0.27766	0.781273	1	9
Zm00001eb009690	0.733057	-1.86508	1.04897	-1.77802	0.0754002	NA	3
Zm00001eb009730	0.0744487	0.294197	3.46774	0.0848382	0.93239	NA	8
Zm00001eb009770	3.04844	-0.569089	0.499039	-1.14037	0.254132	1	2
Zm00001eb009810	0.639425	0.0692752	1.05306	0.0657849	0.947549	NA	18
Zm00001eb009850	219.873	0.20198	0.148927	1.35623	0.175024	1	8
Zm00001eb009880	4.88889	-0.110287	0.425257	-0.259341	0.795372	1	8
Zm00001eb009890	35.7268	0.210591	0.163104	1.29114	0.196655	1	7
Zm00001eb009900	1.99277	-2.35943	0.748344	-3.15287	0.00161672	1	4
Zm00001eb009920	0.581873	-1.0921	1.18909	-0.918432	0.358393	NA	4
Zm00001eb009960	0.523932	0.286357	1.06078	0.26995	0.787199	NA	5
Zm00001eb009980	1.33127	-0.644898	0.748587	-0.861486	0.38897	1	6
Zm00001eb009990	6.33939	5.05126	0.950976	5.31166	1.09e-07	0.000922172	5
Zm00001eb010000	0.111431	0.294197	3.46774	0.0848382	0.93239	NA	1
Zm00001eb010020	0.0273452	0.133899	3.46774	0.0386128	0.969199	NA	17
Zm00001eb010030	13.3495	-0.148599	0.269763	-0.550849	0.581737	1	7
Zm00001eb010040	1.10305	-0.973688	0.824878	-1.1804	0.237841	1	4
Zm00001eb010060	0.208851	-0.507277	2.16161	-0.234676	0.81446	NA	2
Zm00001eb010070	0.212212	-1.12953	2.13682	-0.528606	0.597079	NA	12
Zm00001eb010100	0.853806	-0.991188	0.864433	-1.14663	0.251533	NA	9
Zm00001eb010130	0.340264	-1.00198	1.24299	-0.806102	0.420184	NA	7
Zm00001eb010140	0.0239236	0.133899	3.46774	0.0386128	0.969199	NA	7
Zm00001eb010150	6.4158	-0.184313	0.382792	-0.481496	0.630164	1	8
Zm00001eb010190	3.52261	-0.423884	0.400156	-1.0593	0.289464	1	15
Zm00001eb010200	1.06353	-0.522102	0.79187	-0.659328	0.509685	1	8
Zm00001eb010210	0.0439729	0.133899	3.46774	0.0386128	0.969199	NA	1
Zm00001eb010220	0.0881921	-0.507286	3.46774	-0.146287	0.883695	NA	2
Zm00001eb010230	4.75845	-1.74946	0.612444	-2.85653	0.00428304	1	6
Zm00001eb010240	0.149848	-0.827876	2.73772	-0.302396	0.76235	NA	5
Zm00001eb010280	3.84546	-0.247717	0.404101	-0.613008	0.539871	1	15
Zm00001eb010300	25.6349	-0.203464	0.192145	-1.05891	0.289642	1	4
Zm00001eb010310	1.80126	-0.377942	0.613352	-0.616192	0.537768	1	3
Zm00001eb010320	1.00073	0.525288	0.847913	0.619507	0.535582	1	11
Zm00001eb010330	0.0708902	-0.988175	3.46774	-0.284962	0.775673	NA	7
Zm00001eb010370	0.0966451	0.454494	3.46774	0.131063	0.895725	NA	3
Zm00001eb010400	15.4012	0.0633239	0.222413	0.284714	0.775863	1	11
Zm00001eb010410	0.0346499	0.133899	3.46774	0.0386128	0.969199	NA	5
Zm00001eb010450	0.0281741	0.133899	3.46774	0.0386128	0.969199	NA	3
Zm00001eb010480	0.085175	0.294197	3.46774	0.0848382	0.93239	NA	1
Zm00001eb010540	0	NA	NA	NA	NA	NA	13
Zm00001eb010560	3.40623	-0.427416	0.412711	-1.03563	0.300375	1	6
Zm00001eb010590	0.0698854	0.294197	3.46774	0.0848382	0.93239	NA	6
Zm00001eb010600	0.127758	-1.27522	2.3274	-0.547916	0.58375	NA	4
Zm00001eb010610	0.104421	-1.43998	3.45732	-0.416502	0.677043	NA	4
Zm00001eb010620	0.396158	-0.0686068	1.23449	-0.0555749	0.95568	NA	10
Zm00001eb010650	0.0273452	0.133899	3.46774	0.0386128	0.969199	NA	2
Zm00001eb010680	0.210176	-0.187867	1.90647	-0.0985418	0.921502	NA	8
Zm00001eb010690	0.0851967	-0.186688	3.08235	-0.0605668	0.951704	NA	7
Zm00001eb010700	0.427498	-2.08556	1.31582	-1.58499	0.112969	NA	3
Zm00001eb010710	1.36046	-0.290331	0.622701	-0.466246	0.64104	1	1
Zm00001eb010720	0.0325764	0.133899	3.46774	0.0386128	0.969199	NA	4
Zm00001eb010740	523.409	0.121225	0.12323	0.983728	0.325249	1	7
Zm00001eb010790	17.279	-0.0860538	0.203227	-0.423437	0.671976	1	18
Zm00001eb010800	9.37721	-0.290414	0.290411	-1.00001	0.317305	1	11
Zm00001eb010810	7.66039	-0.409163	0.282128	-1.45027	0.146982	1	11
Zm00001eb010820	0.201216	-0.967476	1.86517	-0.518705	0.603966	NA	1
Zm00001eb010860	0.0595397	-0.346989	3.46774	-0.100062	0.920295	NA	13
Zm00001eb010890	0.0281741	0.133899	3.46774	0.0386128	0.969199	NA	2
Zm00001eb010900	0.708809	-1.11069	0.992156	-1.11947	0.262939	NA	10
Zm00001eb010950	12.14	-0.156905	0.300617	-0.521943	0.60171	1	3
Zm00001eb010980	0.303506	-1.13492	1.8265	-0.621362	0.534361	NA	8
Zm00001eb011010	5.63564	-0.0411299	0.317665	-0.129476	0.896981	1	28
Zm00001eb011020	0.364672	-0.880334	1.32672	-0.663542	0.506984	NA	13
Zm00001eb011040	0.774173	0.925597	1.09582	0.844663	0.398299	NA	3
Zm00001eb011050	0.0356161	-0.507286	3.46774	-0.146287	0.883695	NA	17
Zm00001eb011060	0.397109	-0.650993	1.64004	-0.396938	0.691413	NA	5
Zm00001eb011070	0.509491	-1.33874	1.04027	-1.28692	0.198121	NA	5
Zm00001eb011080	0.0344674	0.133899	3.46774	0.0386128	0.969199	NA	11
Zm00001eb011150	1.55088	-1.56688	0.771375	-2.03128	0.0422265	1	17
Zm00001eb011160	4.35314	-0.286511	0.550737	-0.520231	0.602902	1	23
Zm00001eb011170	0.475404	-0.719777	0.956039	-0.752875	0.451525	NA	6
Zm00001eb011200	1.29525	-0.11041	0.731847	-0.150864	0.880083	1	1
Zm00001eb011210	0	NA	NA	NA	NA	NA	4
Zm00001eb011230	1.17336	-0.915974	0.772946	-1.18504	0.236001	1	3
Zm00001eb011250	0	NA	NA	NA	NA	NA	1
Zm00001eb011300	0.911283	-1.08731	0.857974	-1.2673	0.205049	1	7
Zm00001eb011310	5.64958	-0.31944	0.405266	-0.788222	0.430567	1	3
Zm00001eb011420	6.8451	-0.109188	0.365044	-0.299109	0.764857	1	9
Zm00001eb011430	0.0344024	-0.507286	3.46774	-0.146287	0.883695	NA	1
Zm00001eb011450	1.78826	-0.277691	0.578836	-0.479742	0.631411	1	20
Zm00001eb011460	0.0261331	0.133899	3.46774	0.0386128	0.969199	NA	8
Zm00001eb011470	0.0881921	-0.507286	3.46774	-0.146287	0.883695	NA	4
Zm00001eb011480	2.05445	1.78077	0.80497	2.21222	0.0269517	1	9
Zm00001eb011490	0.363998	-1.40788	1.23881	-1.13648	0.255757	NA	6
Zm00001eb011530	0.438744	-1.26548	1.2614	-1.00324	0.315745	NA	2
Zm00001eb011560	0.16306	0.454506	2.6657	0.170502	0.864616	NA	1
Zm00001eb011590	1.5677	-0.8596	0.620266	-1.38586	0.16579	1	7
Zm00001eb011600	0.132981	-1.30575	3.45601	-0.377821	0.705563	NA	4
Zm00001eb011610	91.8274	0.494882	0.13551	3.652	0.000260206	1	4
Zm00001eb011620	2.2783	0.873267	0.613201	1.42411	0.154414	1	4
Zm00001eb011630	0.33355	-0.185251	1.56034	-0.118724	0.905494	NA	1
Zm00001eb011640	9.12715	0.136673	0.372017	0.367384	0.713333	1	6
Zm00001eb011670	0.383988	-1.58396	1.19867	-1.32144	0.186356	NA	10
Zm00001eb011700	0.367194	0.804601	1.33207	0.604025	0.545827	NA	26
Zm00001eb011730	0.0542138	0.294197	3.46774	0.0848382	0.93239	NA	2
Zm00001eb011750	0.962345	-0.491585	0.767125	-0.640815	0.521643	1	11
Zm00001eb011760	0.0344674	0.133899	3.46774	0.0386128	0.969199	NA	2
Zm00001eb011770	4.07488	0.85667	0.452723	1.89226	0.0584562	1	1
Zm00001eb011780	3.77915	-0.250091	0.458174	-0.545842	0.585174	1	3
Zm00001eb011800	1.38155	-0.0288872	0.748807	-0.0385776	0.969227	1	25
Zm00001eb011820	0.0281741	0.133899	3.46774	0.0386128	0.969199	NA	4
Zm00001eb011830	0.137446	-1.285	2.7899	-0.460588	0.645094	NA	8
Zm00001eb011840	0.1065	-0.186687	2.93028	-0.0637096	0.949201	NA	5
Zm00001eb011860	0.0788546	0.133899	3.46774	0.0386128	0.969199	NA	11
Zm00001eb011880	74.717	-0.0438259	0.364818	-0.120131	0.904379	1	1
Zm00001eb011900	8.43351	-0.277691	0.449673	-0.617539	0.536879	1	1
Zm00001eb011910	0.615124	-1.01293	0.937277	-1.08072	0.279823	NA	10
Zm00001eb011920	0.0281741	0.133899	3.46774	0.0386128	0.969199	NA	14
Zm00001eb011930	3.42098	-0.419993	0.970936	-0.432565	0.665331	1	1
Zm00001eb011940	0.345632	-1.84133	1.79952	-1.02323	0.306197	NA	4
Zm00001eb011980	44.1196	0.18373	0.147208	1.2481	0.211995	1	4
Zm00001eb011990	10.8859	-0.0648583	0.248691	-0.260799	0.794248	1	15
Zm00001eb012000	0.826038	-0.492526	0.945032	-0.521174	0.602246	NA	13
Zm00001eb012010	49.409	0.123517	0.154696	0.79845	0.424609	1	5
Zm00001eb012020	3.38999	-2.37359	0.712487	-3.33141	0.000864074	1	4
Zm00001eb012040	6.08607	0.524542	0.759686	0.690473	0.489897	1	3
Zm00001eb012060	2.25256	-1.07874	0.568515	-1.89748	0.057765	1	5
Zm00001eb012070	0.777777	1.35148	1.9819	0.681913	0.495294	NA	3
Zm00001eb012100	8.66901	0.303337	0.279308	1.08603	0.277466	1	14
Zm00001eb012120	74.8106	0.156112	0.122924	1.27	0.204086	1	1
Zm00001eb012140	1.1332	0.523619	0.911756	0.574298	0.565766	1	7
Zm00001eb012160	0.209745	-1.49864	2.62619	-0.570652	0.568235	NA	6
Zm00001eb012180	0.1057	-0.827877	3.46774	-0.238737	0.81131	NA	1
Zm00001eb012210	0.32805	-2.06634	1.45415	-1.42099	0.15532	NA	3
Zm00001eb012220	0.964336	0.495062	0.964759	0.513146	0.607849	1	13
Zm00001eb012250	0	NA	NA	NA	NA	NA	6
Zm00001eb012270	0.0344024	-0.507286	3.46774	-0.146287	0.883695	NA	7
Zm00001eb012280	2.11806	-0.104674	0.622768	-0.168079	0.866521	1	3
Zm00001eb012300	5.96803	-0.107687	0.334259	-0.322167	0.747326	1	10
Zm00001eb012310	66.057	0.309107	0.181917	1.69917	0.089288	1	10
Zm00001eb012330	6.34526	-0.0200133	0.351127	-0.0569973	0.954547	1	4
Zm00001eb012340	0	NA	NA	NA	NA	NA	6
Zm00001eb012350	1.62151	-1.18044	0.891386	-1.32428	0.185412	1	4
Zm00001eb012380	0.178669	-0.975157	1.90451	-0.512026	0.608633	NA	11
Zm00001eb012390	0.0700126	0.294197	3.46774	0.0848382	0.93239	NA	2
Zm00001eb012410	11.5896	0.350235	0.274868	1.27419	0.202595	1	6
Zm00001eb012430	0.322322	-2.20174	1.45184	-1.51652	0.129388	NA	4
Zm00001eb012470	3.11003	0.0532014	0.48603	0.109461	0.912837	1	2
Zm00001eb012480	0.0356161	-0.507286	3.46774	-0.146287	0.883695	NA	9
Zm00001eb012500	0.0629613	-0.346989	3.46774	-0.100062	0.920295	NA	3
Zm00001eb012540	25.4179	-0.228144	0.186841	-1.22106	0.222064	1	3
Zm00001eb012580	2.64864	-0.193416	0.538086	-0.359453	0.719256	1	13
Zm00001eb012590	0.356655	-0.741727	1.18933	-0.623649	0.532858	NA	3
Zm00001eb012600	19.6626	0.0615953	0.227663	0.270555	0.786733	1	6
Zm00001eb012610	154.94	-0.0417377	0.116839	-0.357225	0.720923	1	3
Zm00001eb012660	0.63293	-0.275871	0.98432	-0.280265	0.779274	NA	3
Zm00001eb012670	1.91079	0.0530446	0.611119	0.0867991	0.930831	1	16
Zm00001eb012690	1.1011	0.94259	0.924275	1.01982	0.307816	1	1
Zm00001eb012710	5.79536	-0.230639	0.351804	-0.655591	0.512088	1	2
Zm00001eb012720	0.0807859	0.133899	3.46774	0.0386128	0.969199	NA	23
Zm00001eb012750	0.0239236	0.133899	3.46774	0.0386128	0.969199	NA	8
Zm00001eb012760	0.340446	-1.69842	1.56949	-1.08215	0.279187	NA	11
Zm00001eb012770	0.29433	-1.84341	1.49844	-1.23021	0.218617	NA	6
Zm00001eb012780	0.192341	-1.47233	2.17676	-0.676386	0.498795	NA	10
Zm00001eb012790	8.60971	0.0377014	0.339993	0.110889	0.911705	1	4
Zm00001eb012800	76.5279	0.0799868	0.132686	0.602826	0.546624	1	3
Zm00001eb012850	0.0700126	0.294197	3.46774	0.0848382	0.93239	NA	1
Zm00001eb012860	10.0822	0.131014	0.291896	0.448836	0.65355	1	8
Zm00001eb012870	0	NA	NA	NA	NA	NA	8
Zm00001eb012890	0.0688048	-0.988175	3.46774	-0.284962	0.775673	NA	5
Zm00001eb012900	3.911	0.343779	0.418775	0.820917	0.411694	1	4
Zm00001eb012920	1.1957	0.0858838	0.767767	0.111862	0.910933	1	10
Zm00001eb012940	0.141274	-0.0263839	2.29637	-0.0114894	0.990833	NA	7
Zm00001eb012950	0.992037	0.238942	0.798913	0.299084	0.764876	1	6
Zm00001eb012960	0.0599486	-0.346989	3.46774	-0.100062	0.920295	NA	4
Zm00001eb012980	2.70938	-0.728781	0.520279	-1.40075	0.161288	1	7
Zm00001eb012990	0.0598552	-0.346989	3.46774	-0.100062	0.920295	NA	1
Zm00001eb013000	5.4448	0.313181	0.389766	0.80351	0.42168	1	19
Zm00001eb013030	0.19796	0.293083	1.64228	0.178461	0.858361	NA	9
Zm00001eb013040	2.06569	0.393275	0.597266	0.658459	0.510243	1	2
Zm00001eb013080	63.0524	-0.0714713	0.152317	-0.469227	0.638907	1	9
Zm00001eb013090	2.5126	3.74573	1.00505	3.7269	0.000193848	1	5
Zm00001eb013100	0.250577	0.454501	3.00879	0.151058	0.87993	NA	5
Zm00001eb013110	3.18528	-0.565418	0.495796	-1.14043	0.254109	1	12
Zm00001eb013120	8.75706	0.342543	0.294247	1.16413	0.24437	1	4
Zm00001eb013130	0	NA	NA	NA	NA	NA	6
Zm00001eb013150	0	NA	NA	NA	NA	NA	10
Zm00001eb013180	0	NA	NA	NA	NA	NA	3
Zm00001eb013190	0.163296	0.281193	2.30243	0.122129	0.902797	NA	4
Zm00001eb013220	0.0599486	-0.346989	3.46774	-0.100062	0.920295	NA	6
Zm00001eb013230	1.50389	-1.12379	0.640726	-1.75393	0.0794427	1	14
Zm00001eb013240	1.84242	-1.33368	0.603434	-2.21015	0.0270945	1	11
Zm00001eb013250	143.68	0.404753	0.142077	2.84883	0.00438798	1	3
Zm00001eb013270	1.14716	-1.67927	0.659955	-2.54452	0.0109427	1	11
Zm00001eb013280	0.425582	-0.801641	1.20244	-0.666679	0.504977	NA	1
Zm00001eb013290	0.748332	1.41572	1.2497	1.13285	0.257278	NA	1
Zm00001eb013300	3.09859	-0.691783	0.464652	-1.48882	0.136535	1	2
Zm00001eb013340	0.111616	0.133899	3.46774	0.0386128	0.969199	NA	8
Zm00001eb013370	0.440632	-0.413127	1.07098	-0.385746	0.699685	NA	2
Zm00001eb013380	12.5221	0.458286	0.359296	1.27551	0.202129	1	9
Zm00001eb013420	0.153772	-1.26811	2.72095	-0.466055	0.641176	NA	10
Zm00001eb013430	0.32397	-0.18779	1.55957	-0.120411	0.904158	NA	10
Zm00001eb013450	0.0766582	0.294197	3.46774	0.0848382	0.93239	NA	3
Zm00001eb013460	1.13235	-0.655105	0.88195	-0.742791	0.457608	1	2
Zm00001eb013480	0.0439729	0.133899	3.46774	0.0386128	0.969199	NA	1
Zm00001eb013490	0.250619	-1.16954	1.58274	-0.738934	0.459947	NA	4
Zm00001eb013500	0	NA	NA	NA	NA	NA	2
Zm00001eb013510	0.163978	0.133915	2.26567	0.0591061	0.952868	NA	6
Zm00001eb013520	1.94995	0.391993	0.626378	0.625809	0.53144	1	6
Zm00001eb013540	0.0325764	0.133899	3.46774	0.0386128	0.969199	NA	5
Zm00001eb013550	0.189657	-0.667576	2.18806	-0.305099	0.760291	NA	21
Zm00001eb013590	0.784441	-1.87462	1.03511	-1.81104	0.0701345	NA	2
Zm00001eb013600	214.621	0.261433	0.142225	1.83817	0.0660379	1	4
Zm00001eb013620	12.3711	0.331033	0.280986	1.17811	0.238752	1	7
Zm00001eb013640	90.1468	0.0350866	0.125639	0.279264	0.780042	1	2
Zm00001eb013660	3.69912	-0.987945	0.402621	-2.45378	0.0141362	1	5
Zm00001eb013710	0.632823	0.286524	1.0723	0.267205	0.789312	NA	5
Zm00001eb013730	1.93514	-1.26668	0.558127	-2.26953	0.0232363	1	2
Zm00001eb013750	4.84104	-1.33237	0.421356	-3.16211	0.00156632	1	6
Zm00001eb013760	0.45893	0.479838	1.23168	0.38958	0.696847	NA	10
Zm00001eb013780	0.425977	1.09613	1.4918	0.734773	0.462478	NA	1
Zm00001eb013830	0.256624	-0.509464	1.34292	-0.379372	0.704412	NA	3
Zm00001eb013840	2.71705	0.478633	0.503834	0.949981	0.342122	1	6
Zm00001eb013850	0.543314	-0.549856	1.00134	-0.549118	0.582924	NA	4
Zm00001eb013870	10.68	-0.39424	0.272064	-1.44907	0.147318	1	5
Zm00001eb013900	4.69941	-2.67292	0.61478	-4.34776	1.38e-05	0.116106	3
Zm00001eb013920	0.0239236	0.133899	3.46774	0.0386128	0.969199	NA	2
Zm00001eb013940	0.201916	0.305574	1.88375	0.162216	0.871136	NA	10
Zm00001eb013950	0.131252	-0.0263842	2.33063	-0.0113206	0.990968	NA	1
Zm00001eb013980	0.299869	0.305064	1.78147	0.171242	0.864033	NA	12
Zm00001eb014020	1109.57	0.162412	0.163562	0.992968	0.320725	1	2
Zm00001eb014030	0.965075	-0.725732	0.993253	-0.730662	0.464985	1	32
Zm00001eb014050	5.13756	0.480122	0.441193	1.08824	0.276491	1	5
Zm00001eb014060	0.130715	-1.30472	2.81916	-0.462805	0.643504	NA	1
Zm00001eb014070	0	NA	NA	NA	NA	NA	1
Zm00001eb014080	0.123651	-0.0263844	2.35884	-0.0111853	0.991076	NA	1
Zm00001eb014130	7.11159	0.0113426	0.345881	0.0327932	0.973839	1	4
Zm00001eb014180	1.37805	-0.539499	0.689998	-0.781885	0.434282	1	1
Zm00001eb014190	0	NA	NA	NA	NA	NA	2
Zm00001eb014250	0.987795	1.1623	0.992851	1.17067	0.241732	1	1
Zm00001eb014460	1.53126	-0.537048	0.806635	-0.665789	0.505546	1	11
Zm00001eb014470	0.201804	0.454499	3.1482	0.144368	0.88521	NA	3
Zm00001eb014510	0.328201	-0.0163967	1.3111	-0.012506	0.990022	NA	3
Zm00001eb014540	1.02797	-0.526151	0.811241	-0.648576	0.516612	1	11
Zm00001eb014570	0.0239236	0.133899	3.46774	0.0386128	0.969199	NA	9
Zm00001eb014600	0.485452	-2.70508	1.2367	-2.18734	0.0287176	NA	1
Zm00001eb014630	4.36754	-0.29096	0.520888	-0.558584	0.576445	1	2
Zm00001eb014640	0.29695	0.123273	1.34026	0.091977	0.926716	NA	16
Zm00001eb014670	0.0617492	-0.346989	3.46774	-0.100062	0.920295	NA	7
Zm00001eb014720	0.287974	-1.63365	1.4998	-1.08924	0.276048	NA	2
Zm00001eb014730	0.154785	0.901623	2.81458	0.32034	0.74871	NA	17
Zm00001eb014740	19.8255	-0.297595	0.204612	-1.45443	0.145826	1	5
Zm00001eb014750	0.247314	0.921831	1.80979	0.509359	0.610501	NA	9
Zm00001eb014760	3.61393	0.416655	0.514584	0.809692	0.418117	1	19
Zm00001eb014780	5.23746	0.152411	0.412907	0.369116	0.712041	1	5
Zm00001eb014810	0.0364878	-0.507286	3.46774	-0.146287	0.883695	NA	8
Zm00001eb014820	0.0832568	-0.186688	3.09866	-0.060248	0.951958	NA	9
Zm00001eb014830	2.50526	0.644887	0.557712	1.15631	0.247555	1	8
Zm00001eb014860	0	NA	NA	NA	NA	NA	1
Zm00001eb014870	0.150366	0.768134	2.30366	0.333441	0.738802	NA	13
Zm00001eb014890	2.24183	-1.9174	0.607853	-3.15439	0.00160836	1	3
Zm00001eb014900	11.9749	-0.615368	0.27559	-2.23291	0.0255546	1	16
Zm00001eb014960	0.794705	0.926381	1.09106	0.849068	0.395843	NA	28
Zm00001eb014980	0.104709	0.294197	3.46774	0.0848382	0.93239	NA	1
Zm00001eb014990	0.483121	1.90657	1.32092	1.44336	0.148918	NA	1
Zm00001eb015010	31.414	-0.0855153	0.200224	-0.427099	0.669307	1	2
Zm00001eb015020	0.0325764	0.133899	3.46774	0.0386128	0.969199	NA	8
Zm00001eb015030	0.34293	0.843893	1.31085	0.643775	0.519721	NA	10
Zm00001eb015040	0.35318	-0.187843	1.77029	-0.106108	0.915496	NA	10
Zm00001eb015060	2.71128	-0.277017	0.622854	-0.444754	0.656497	1	7
Zm00001eb015070	0.0356161	-0.507286	3.46774	-0.146287	0.883695	NA	3
Zm00001eb015090	148.412	0.289769	0.374429	0.773896	0.438993	1	9
Zm00001eb015140	0.0439729	0.133899	3.46774	0.0386128	0.969199	NA	5
Zm00001eb015170	9.33643	-0.185617	0.2914	-0.636984	0.524136	1	4
Zm00001eb015200	462.756	0.565499	0.163974	3.4487	0.000563283	1	2
Zm00001eb015240	0.178158	-0.667576	2.21765	-0.301029	0.763393	NA	18
Zm00001eb015260	2.07098	0.890361	0.663305	1.34231	0.179496	1	4
Zm00001eb015270	0.218809	0.446193	1.64995	0.270428	0.786831	NA	2
Zm00001eb015290	23.1212	0.033734	0.312126	0.108078	0.913934	1	13
Zm00001eb015300	2.0295	0.250803	0.620984	0.403879	0.686301	1	2
Zm00001eb015310	0.900986	-0.56212	0.778173	-0.722358	0.470074	1	6
Zm00001eb015330	0.907211	-0.887685	0.840559	-1.05606	0.290939	1	5
Zm00001eb015380	0.324482	0.337798	1.38062	0.244672	0.806711	NA	10
Zm00001eb015420	1.84841	0.306751	0.628534	0.488042	0.62552	1	11
Zm00001eb015430	0.457043	1.94816	1.91315	1.0183	0.308537	NA	2
Zm00001eb015440	0.0792062	-0.346989	3.46774	-0.100062	0.920295	NA	2
Zm00001eb015460	0.0940071	-0.186688	3.01409	-0.0619382	0.950612	NA	2
Zm00001eb015470	8.04302	-0.131219	0.308617	-0.425185	0.670702	1	8
Zm00001eb015490	0.0260397	0.133899	3.46774	0.0386128	0.969199	NA	7
Zm00001eb015510	0.0356161	-0.507286	3.46774	-0.146287	0.883695	NA	3
Zm00001eb015540	11.0794	0.066999	0.574197	0.116683	0.907111	1	4
Zm00001eb015550	11.818	-1.43337	0.566703	-2.52932	0.0114283	1	4
Zm00001eb015560	0.179444	1.01664	1.95595	0.519768	0.603225	NA	11
Zm00001eb015660	0.0239236	0.133899	3.46774	0.0386128	0.969199	NA	31
Zm00001eb015680	11.3769	0.616666	0.277499	2.22222	0.0262681	1	8
Zm00001eb015690	3.66817	-0.0941435	0.400457	-0.23509	0.814139	1	9
Zm00001eb015730	0.0356161	-0.507286	3.46774	-0.146287	0.883695	NA	6
Zm00001eb015750	6.16833	0.112076	0.364319	0.307631	0.758363	1	9
Zm00001eb015760	113.02	0.104245	0.140073	0.744218	0.456744	1	9
Zm00001eb015780	0.0929664	0.294197	3.46774	0.0848382	0.93239	NA	3
Zm00001eb015800	0.0364878	-0.507286	3.46774	-0.146287	0.883695	NA	2
Zm00001eb015840	0	NA	NA	NA	NA	NA	22
Zm00001eb015850	1.30275	-1.01207	1.39932	-0.723257	NA	NA	9
Zm00001eb015860	1.55297	-0.811867	0.716607	-1.13293	0.257243	1	6
Zm00001eb015880	0.465107	-0.219714	1.0374	-0.211793	0.832268	NA	7
Zm00001eb015890	0.417348	-1.34019	1.34386	-0.99727	0.318634	NA	3
Zm00001eb015900	9.19913	0.257993	0.392949	0.656557	0.511466	1	10
Zm00001eb015910	5.56403	-0.0999881	0.3404	-0.293737	0.768959	1	11
Zm00001eb015920	0.0239236	0.133899	3.46774	0.0386128	0.969199	NA	18
Zm00001eb015930	0	NA	NA	NA	NA	NA	1
Zm00001eb015940	0.635698	-1.79445	1.04638	-1.71491	0.086362	NA	9
Zm00001eb015950	0.0362464	0.133899	3.46774	0.0386128	0.969199	NA	1
Zm00001eb015960	1.69191	0.44968	0.674413	0.666772	0.504918	1	7
Zm00001eb015980	0.0921161	-0.186688	3.0279	-0.0616559	0.950837	NA	1
Zm00001eb015990	0.0968891	-0.827876	2.99352	-0.276556	0.782121	NA	6
Zm00001eb016000	0.203247	-1.4986	2.64314	-0.566979	0.570728	NA	21
Zm00001eb016020	2.576	4.26939	1.80591	2.36412	0.0180728	1	12
Zm00001eb016030	0.0352334	-0.507286	3.46774	-0.146287	0.883695	NA	1
Zm00001eb016080	0	NA	NA	NA	NA	NA	1
Zm00001eb016100	56.1004	0.0168773	0.172505	0.0978367	0.922062	1	5
Zm00001eb016110	2.12542	0.0700208	0.561201	0.124769	0.900706	1	7
Zm00001eb016120	0.444691	-2.23258	1.12991	-1.97588	0.0481683	NA	9
Zm00001eb016150	87.6073	-0.0227746	0.195496	-0.116497	0.907259	1	1
Zm00001eb016170	0.170679	0.285765	1.68224	0.169872	0.865111	NA	7
Zm00001eb016180	0.0792062	-0.346989	3.46774	-0.100062	0.920295	NA	2
Zm00001eb016190	1.10854	-0.213851	0.827899	-0.258306	0.79617	1	7
Zm00001eb016210	0.0439729	0.133899	3.46774	0.0386128	0.969199	NA	8
Zm00001eb016240	12.8768	-0.0753018	0.431843	-0.174373	0.861572	1	18
Zm00001eb016250	0.0356161	-0.507286	3.46774	-0.146287	0.883695	NA	15
Zm00001eb016320	13.8174	-0.0360268	0.259854	-0.138642	0.889733	1	2
Zm00001eb016330	1.46198	-0.545756	0.665373	-0.820225	0.412088	1	24
Zm00001eb016350	0.0233082	0.133899	3.46774	0.0386128	0.969199	NA	13
Zm00001eb016400	0.0703033	-0.988175	3.46774	-0.284962	0.775673	NA	2
Zm00001eb016420	0.174057	-2.06991	2.63014	-0.786998	0.431283	NA	3
Zm00001eb016430	0.203921	-0.187943	2.7172	-0.0691678	0.944856	NA	9
Zm00001eb016440	2.12285	-0.0355856	0.626694	-0.0567831	0.954718	1	11
Zm00001eb016450	1.33766	-1.2145	0.694004	-1.75	0.0801188	1	4
Zm00001eb016460	1.08723	-0.532351	0.71004	-0.749748	0.453407	1	7
Zm00001eb016470	0.942419	-0.343786	0.856249	-0.401502	0.688051	1	1
Zm00001eb016520	0.0260397	0.133899	3.46774	0.0386128	0.969199	NA	5
Zm00001eb016540	1.73404	-0.488195	0.610581	-0.799558	0.423967	1	9
Zm00001eb016560	3.3674	-1.11664	0.418966	-2.66524	0.00769345	1	28
Zm00001eb016570	0.353779	-0.893017	1.85773	-0.480703	0.630728	NA	10
Zm00001eb016600	0.591358	-0.42304	1.05148	-0.402327	0.687443	NA	4
Zm00001eb016620	0	NA	NA	NA	NA	NA	3
Zm00001eb016640	3.03838	0.633891	0.503043	1.26011	0.207629	1	12
Zm00001eb016660	0.377625	-2.37418	1.44705	-1.6407	0.100859	NA	3
Zm00001eb016670	1.2551	0.0110051	0.788425	0.0139584	0.988863	1	19
Zm00001eb016680	0.134725	-1.32315	2.80403	-0.471874	0.637017	NA	13
Zm00001eb016690	0.549139	-0.473079	1.13411	-0.417137	0.676578	NA	5
Zm00001eb016720	1.77307	-0.468723	0.566247	-0.827771	0.4078	1	9
Zm00001eb016740	0.170091	0.78776	2.24891	0.350285	0.726125	NA	10
Zm00001eb016750	0.0344024	-0.507286	3.46774	-0.146287	0.883695	NA	12
Zm00001eb016760	0.708627	0.0904676	0.994645	0.0909547	0.927529	NA	17
Zm00001eb016780	0.090352	0.454501	3.04126	0.149445	0.881203	NA	10
Zm00001eb016800	0.0402323	0.133899	3.46774	0.0386128	0.969199	NA	4
Zm00001eb016810	0.139902	-1.28937	2.28528	-0.564207	0.572613	NA	4
Zm00001eb016820	0.0425401	0.133899	3.46774	0.0386128	0.969199	NA	2
Zm00001eb016830	0.148961	0.454505	2.71928	0.167142	0.867258	NA	1
Zm00001eb016850	0.3361	-1.92805	1.70087	-1.13357	0.256976	NA	9
Zm00001eb016910	1.80666	-0.0185136	0.59262	-0.0312403	0.975078	1	2
Zm00001eb016930	10.1265	-0.42272	0.265168	-1.59416	0.110899	1	8
Zm00001eb016940	1.68283	-0.687079	0.577534	-1.18968	0.234173	1	8
Zm00001eb016960	0.656919	0.198601	1.07247	0.185181	0.853087	NA	4
Zm00001eb016970	0.128589	-1.28348	2.32419	-0.552228	0.580792	NA	8
Zm00001eb016990	1.00366	-0.676805	0.854707	-0.791857	0.428444	1	11
Zm00001eb017000	1.91707	-0.357847	0.56612	-0.632104	0.527319	1	22
Zm00001eb017020	0	NA	NA	NA	NA	NA	4
Zm00001eb017050	0.0711377	-0.346989	3.46774	-0.100062	0.920295	NA	5
Zm00001eb017060	0.0260397	0.133899	3.46774	0.0386128	0.969199	NA	5
Zm00001eb017070	0	NA	NA	NA	NA	NA	2
Zm00001eb017100	0.0260397	0.133899	3.46774	0.0386128	0.969199	NA	7
Zm00001eb017130	3.47832	0.452038	0.459239	0.984319	0.324959	1	16
Zm00001eb017140	0.150041	0.133917	1.9487	0.0687212	0.945212	NA	5
Zm00001eb017150	0.141197	-0.186686	2.75162	-0.0678457	0.945908	NA	6
Zm00001eb017180	0.113362	0.294197	3.46774	0.0848382	0.93239	NA	3
Zm00001eb017190	0.219489	0.777071	2.14144	0.362874	0.716699	NA	5
Zm00001eb017200	0.0781562	-0.346989	3.46774	-0.100062	0.920295	NA	1
Zm00001eb017210	0.51481	1.44722	1.11106	1.30256	0.192724	NA	4
Zm00001eb017220	2.11628	-0.684858	1.17154	-0.584577	0.558832	1	8
Zm00001eb017230	0.0364878	-0.507286	3.46774	-0.146287	0.883695	NA	14
Zm00001eb017240	0.112908	0.454494	3.46774	0.131063	0.895725	NA	4
Zm00001eb017260	0.0233082	0.133899	3.46774	0.0386128	0.969199	NA	6
Zm00001eb017280	107.586	0.392379	0.170872	2.29634	0.0216565	1	8
Zm00001eb017290	41.5229	0.299113	0.226377	1.32131	0.186399	1	8
Zm00001eb017310	1.0102	-1.96237	0.763488	-2.57028	0.0101617	1	22
Zm00001eb017320	11.99	0.426572	0.272099	1.56771	0.116949	1	5
Zm00001eb017330	377.247	0.00735641	0.0886963	0.0829393	0.9339	1	24
Zm00001eb017340	0.284592	0.196143	1.70361	0.115134	0.908339	NA	2
Zm00001eb017350	0.0273452	0.133899	3.46774	0.0386128	0.969199	NA	4
Zm00001eb017430	0.438052	-0.03932	1.23235	-0.0319065	0.974547	NA	13
Zm00001eb017450	0.0625275	-0.346989	3.46774	-0.100062	0.920295	NA	8
Zm00001eb017460	12.2845	0.379241	0.283278	1.33876	0.180649	1	14
Zm00001eb017520	0.100278	-0.827876	2.97033	-0.278715	0.780463	NA	19
Zm00001eb017560	0.945805	1.762	1.05674	1.6674	0.0954351	1	11
Zm00001eb017570	390.392	0.527896	0.199188	2.65025	0.00804331	1	1
Zm00001eb017580	0.131616	0.776982	1.99526	0.389415	0.69697	NA	5
Zm00001eb017590	20.2414	-0.520114	0.199613	-2.60561	0.00917116	1	10
Zm00001eb017600	1.30283	0.70829	0.784792	0.902519	0.366781	1	3
Zm00001eb017630	0	NA	NA	NA	NA	NA	1
Zm00001eb017690	0.126247	-0.667578	2.85471	-0.233852	0.8151	NA	1
Zm00001eb017700	1.83171	-1.1613	0.601807	-1.92969	0.0536458	1	5
Zm00001eb017710	0.0233082	0.133899	3.46774	0.0386128	0.969199	NA	5
Zm00001eb017730	0.0402323	0.133899	3.46774	0.0386128	0.969199	NA	19
Zm00001eb017760	0.616419	-0.19782	1.07353	-0.184271	0.853801	NA	18
Zm00001eb017770	0.4688	-1.01464	1.24469	-0.815181	0.414969	NA	1
Zm00001eb017780	0.117566	-0.667577	2.38339	-0.280096	0.779404	NA	7
Zm00001eb017810	0.1115	-0.346989	3.46774	-0.100062	0.920295	NA	13
Zm00001eb017830	0.669759	-1.8928	0.873724	-2.16636	0.0302837	NA	3
Zm00001eb017850	0.191191	-0.667576	2.16138	-0.308866	0.757424	NA	11
Zm00001eb017860	0.0356161	-0.507286	3.46774	-0.146287	0.883695	NA	6
Zm00001eb017900	7.65049	-0.0830872	0.301976	-0.275145	0.783205	1	6
Zm00001eb017920	0	NA	NA	NA	NA	NA	5
Zm00001eb017950	0.0700126	0.294197	3.46774	0.0848382	0.93239	NA	2
Zm00001eb017970	0.483031	-1.4046	1.09989	-1.27703	0.201592	NA	10
Zm00001eb018000	98.5159	0.519906	0.172607	3.01208	0.00259466	1	6
Zm00001eb018010	0.228295	0.468948	1.87848	0.249642	0.802864	NA	3
Zm00001eb018020	4.97851	-0.124158	0.415494	-0.29882	0.765077	1	1
Zm00001eb018030	0.174748	-1.64351	2.18296	-0.752881	0.451521	NA	6
Zm00001eb018040	0.0807859	0.133899	3.46774	0.0386128	0.969199	NA	6
Zm00001eb018090	0.0364878	-0.507286	3.46774	-0.146287	0.883695	NA	4
Zm00001eb018110	0.0239236	0.133899	3.46774	0.0386128	0.969199	NA	5
Zm00001eb018120	0.473678	-1.44243	1.42875	-1.00958	0.312699	NA	6
Zm00001eb018130	0.0868227	0.4545	3.06905	0.148092	0.88227	NA	3
Zm00001eb018150	0.0589243	-0.346989	3.46774	-0.100062	0.920295	NA	7
Zm00001eb018200	0	NA	NA	NA	NA	NA	2
Zm00001eb018220	3.69842	-0.0330341	0.435378	-0.0758744	0.939519	1	8
Zm00001eb018270	0.161651	0.78875	2.73907	0.287962	0.773376	NA	2
Zm00001eb018300	5.42184	-0.588012	0.323986	-1.81493	0.0695347	1	11
Zm00001eb018320	0.0239236	0.133899	3.46774	0.0386128	0.969199	NA	4
Zm00001eb018350	5.64607	0.0344228	0.343622	0.100176	0.920204	1	8
Zm00001eb018360	1.26473	0.330085	0.74937	0.440484	0.659587	1	11
Zm00001eb018380	63.5999	0.52495	0.171477	3.06134	0.00220351	1	8
Zm00001eb018400	0.148829	-0.507278	2.30873	-0.219722	0.826088	NA	2
Zm00001eb018410	0.316194	-0.497181	1.30828	-0.380027	0.703925	NA	16
Zm00001eb018420	0.772259	0.335096	0.946373	0.354085	0.723275	NA	6
Zm00001eb018460	1.50343	1.22374	0.822945	1.48703	0.137007	1	5
Zm00001eb018490	3.3015	0.306451	0.617889	0.495963	0.61992	1	17
Zm00001eb018590	0.067631	-0.988175	3.46774	-0.284962	0.775673	NA	5
Zm00001eb018610	0.893258	-0.3809	0.95321	-0.399597	0.689453	1	6
Zm00001eb018670	3.05282	-1.40399	0.479502	-2.92801	0.00341137	1	2
Zm00001eb018690	5.76633	-0.332803	0.430682	-0.772736	0.439679	1	3
Zm00001eb018710	0.0261331	0.133899	3.46774	0.0386128	0.969199	NA	3
Zm00001eb018810	0.0685798	0.294197	3.46774	0.0848382	0.93239	NA	14
Zm00001eb018820	0.0712322	-0.988175	3.46774	-0.284962	0.775673	NA	7
Zm00001eb018830	0.318469	-1.31537	1.42429	-0.92353	0.355731	NA	5
Zm00001eb018840	36.1785	0.386783	0.579795	0.667102	0.504707	1	5
Zm00001eb018850	1.58793	-0.196712	0.639771	-0.307473	0.758483	1	11
Zm00001eb018860	3.64689	-0.673336	0.395346	-1.70316	0.0885385	1	7
Zm00001eb018890	302.398	0.360394	0.14127	2.5511	0.0107384	1	5
Zm00001eb018930	0.364401	1.42802	1.41247	1.01101	0.312011	NA	5
Zm00001eb018950	0.0616558	-0.346989	3.46774	-0.100062	0.920295	NA	3
Zm00001eb018960	21.8421	-2.36236	0.440259	-5.36583	8.06e-08	0.00068417	4
Zm00001eb018970	17.375	0.0847945	0.235167	0.360571	0.71842	1	16
Zm00001eb018980	20.8464	-0.428055	0.271044	-1.57928	0.114272	1	5
Zm00001eb018990	44.9561	-0.54343	0.190065	-2.85917	0.00424748	1	5
Zm00001eb019030	0.0802718	0.454494	3.46774	0.131063	0.895725	NA	3
Zm00001eb019090	0.0352334	-0.507286	3.46774	-0.146287	0.883695	NA	3
Zm00001eb019100	0.473127	1.00734	3.46609	0.290628	0.771336	NA	3
Zm00001eb019130	0.169444	0.614804	2.67842	0.22954	0.818449	NA	7
Zm00001eb019160	0.0439729	0.133899	3.46774	0.0386128	0.969199	NA	13
Zm00001eb019170	0.373079	0.33276	1.52036	0.218869	0.826752	NA	4
Zm00001eb019190	12.8073	6.56066	1.63525	4.01201	6.02e-05	0.505224	1
Zm00001eb019210	0.195719	-0.346977	1.64597	-0.210804	0.83304	NA	15
Zm00001eb019220	0.347747	0.00265104	1.5926	0.0016646	0.998672	NA	6
Zm00001eb019230	0.474896	-0.652239	1.10844	-0.588431	0.556243	NA	4
Zm00001eb019240	4.10577	0.407192	0.422874	0.962914	0.33559	1	9
Zm00001eb019250	0.0260397	0.133899	3.46774	0.0386128	0.969199	NA	3
Zm00001eb019260	68.646	-0.0316618	0.135235	-0.234125	0.814888	1	7
Zm00001eb019280	4.10119	0.117889	0.396918	0.297011	0.766458	1	6
Zm00001eb019290	4.88763	-0.421087	0.401013	-1.05006	0.293691	1	13
Zm00001eb019320	0.0239236	0.133899	3.46774	0.0386128	0.969199	NA	4
Zm00001eb019330	0.0281741	0.133899	3.46774	0.0386128	0.969199	NA	13
Zm00001eb019340	0.128293	-0.186686	2.81074	-0.0664188	0.947044	NA	11
Zm00001eb019350	0.0909981	0.454494	3.46774	0.131063	0.895725	NA	2
Zm00001eb019380	201.608	0.211968	0.642494	0.329915	0.741464	1	3
Zm00001eb019420	24.7128	-0.221533	0.379472	-0.583792	0.55936	1	12
Zm00001eb019440	0	NA	NA	NA	NA	NA	2
Zm00001eb019450	0.0439729	0.133899	3.46774	0.0386128	0.969199	NA	2
Zm00001eb019460	2.42545	1.93543	1.19808	1.61544	0.106216	1	1
Zm00001eb019470	0.164928	0.293021	1.95172	0.150135	0.880658	NA	5
Zm00001eb019500	0.140326	-0.186686	2.75539	-0.0677528	0.945982	NA	2
Zm00001eb019510	13.8199	-0.451597	0.924459	-0.488498	0.625197	1	12
Zm00001eb019520	20.4297	0.224591	0.418704	0.536396	0.591685	1	6
Zm00001eb019530	0.664405	-0.234715	1.07899	-0.217533	0.827793	NA	4
Zm00001eb019550	0.411662	1.21694	1.32899	0.915688	0.35983	NA	4
Zm00001eb019580	11.7067	-0.246734	0.43078	-0.572761	0.566807	1	9
Zm00001eb019590	1.62984	0.390783	1.19314	0.327525	0.74327	1	13
Zm00001eb019630	0.922049	-1.59851	1.0364	-1.54236	0.122985	1	2
Zm00001eb019660	0.0439729	0.133899	3.46774	0.0386128	0.969199	NA	8
Zm00001eb019720	1.69392	-0.3236	0.599071	-0.54017	0.58908	1	8
Zm00001eb019730	2.23131	0.234834	0.529381	0.443601	0.657331	1	4
Zm00001eb019760	0.0956944	0.614792	3.46774	0.177289	0.859282	NA	16
Zm00001eb019770	3.04562	-0.215994	0.415577	-0.519745	0.603241	1	10
Zm00001eb019800	3.53672	-0.884965	0.397013	-2.22906	0.0258098	1	19
Zm00001eb019830	0	NA	NA	NA	NA	NA	1
Zm00001eb019840	0.846004	0.0638121	0.938141	0.0680198	0.94577	NA	4
Zm00001eb019850	2.01607	-0.796143	0.527128	-1.51034	0.130956	1	3
Zm00001eb019860	0	NA	NA	NA	NA	NA	3
Zm00001eb019960	0.0948138	-0.827876	3.00825	-0.275202	0.783161	NA	8
Zm00001eb019980	0	NA	NA	NA	NA	NA	3
Zm00001eb019990	0.0669267	0.133899	3.46774	0.0386128	0.969199	NA	7
Zm00001eb020010	2.02646	0.343493	0.651633	0.527126	0.598106	1	4
Zm00001eb020020	0.059157	-0.346989	3.46774	-0.100062	0.920295	NA	8
Zm00001eb020040	0.209075	-0.185112	1.66346	-0.111281	0.911393	NA	2
Zm00001eb020060	0	NA	NA	NA	NA	NA	2
Zm00001eb020090	0.0607505	0.294197	3.46774	0.0848382	0.93239	NA	4
Zm00001eb020110	234.426	0.143523	0.199909	0.717942	0.472793	1	3
Zm00001eb020120	15.5233	-0.171133	0.330935	-0.517118	0.605074	1	2
Zm00001eb020130	0.270666	0.073554	1.51095	0.0486806	0.961174	NA	13
Zm00001eb020140	0.201255	-0.951259	1.86529	-0.509979	0.610066	NA	9
Zm00001eb020150	0.486918	-2.11587	1.1828	-1.78886	0.0736371	NA	9
Zm00001eb020200	9.53998	-1.79228	0.489127	-3.66424	0.000248078	1	4
Zm00001eb020250	0.0861411	-0.346989	3.46774	-0.100062	0.920295	NA	11
Zm00001eb020260	0.119193	0.454494	3.46774	0.131063	0.895725	NA	8
Zm00001eb020270	23.1598	0.188931	1.37703	0.137202	0.890871	1	3
Zm00001eb020280	0.335689	-0.343237	1.45376	-0.236103	0.813353	NA	3
Zm00001eb020300	0	NA	NA	NA	NA	NA	2
Zm00001eb020310	0	NA	NA	NA	NA	NA	3
Zm00001eb020320	5.33847	-0.501935	0.338015	-1.48495	0.137558	1	3
Zm00001eb020330	0.310002	-2.19817	2.48942	-0.883004	0.377234	NA	10
Zm00001eb020340	0.148978	-0.186685	2.71921	-0.0686543	0.945265	NA	1
Zm00001eb020350	1.47008	0.180383	0.777377	0.232041	0.816506	1	3
Zm00001eb020360	20.5109	-0.962989	0.304674	-3.16072	0.00157381	1	3
Zm00001eb020370	1.15179	-1.18797	0.769842	-1.54313	0.122799	1	16
Zm00001eb020380	1.6289	-0.494263	0.606041	-0.81556	0.414752	1	6
Zm00001eb020390	0.249221	-0.644749	1.89049	-0.341049	0.733067	NA	1
Zm00001eb020410	246.102	-0.144365	0.127815	-1.12948	0.258695	1	9
Zm00001eb020420	2.63403	0.192496	0.488873	0.393755	0.693762	1	3
Zm00001eb020430	1.97927	-0.79179	1.01463	-0.78037	NA	NA	2
Zm00001eb020440	0.646345	-0.0767572	1.40641	-0.0545768	0.956476	NA	11
Zm00001eb020460	0.586058	0.172244	1.1245	0.153174	0.878261	NA	19
Zm00001eb020500	5.72003	-0.116176	0.423952	-0.274032	0.78406	1	3
Zm00001eb020540	0.0356161	-0.507286	3.46774	-0.146287	0.883695	NA	2
Zm00001eb020560	0	NA	NA	NA	NA	NA	1
Zm00001eb020580	0.0770075	0.294197	3.46774	0.0848382	0.93239	NA	1
Zm00001eb020590	16.3503	-0.227835	0.251385	-0.906316	0.364768	1	1
Zm00001eb020660	0	NA	NA	NA	NA	NA	2
Zm00001eb020680	0.262202	1.21146	2.21326	0.547365	0.584128	NA	2
Zm00001eb020690	119.788	0.143307	0.176089	0.813836	0.415739	1	3
Zm00001eb020700	306.05	0.274393	0.0996377	2.7539	0.00588891	1	12
Zm00001eb020710	0.131308	-0.0263842	2.33043	-0.0113216	0.990967	NA	5
Zm00001eb020720	2.54644	-0.235672	0.552852	-0.426284	0.669901	1	15
Zm00001eb020740	0	NA	NA	NA	NA	NA	2
Zm00001eb020750	0	NA	NA	NA	NA	NA	2
Zm00001eb020780	8.27557	-0.0627195	0.524808	-0.119509	0.904872	1	13
Zm00001eb020810	0.0364878	-0.507286	3.46774	-0.146287	0.883695	NA	5
Zm00001eb020860	26.6597	-0.191371	0.221343	-0.864589	0.387265	1	15
Zm00001eb020870	0.0635406	0.294197	3.46774	0.0848382	0.93239	NA	2
Zm00001eb020890	0.0402323	0.133899	3.46774	0.0386128	0.969199	NA	2
Zm00001eb020900	0.107159	0.294197	3.46774	0.0848382	0.93239	NA	1
Zm00001eb020970	0	NA	NA	NA	NA	NA	3
Zm00001eb021010	0.544622	0.886023	1.10508	0.801776	0.422683	NA	3
Zm00001eb021020	1.27628	-0.209077	0.866876	-0.241185	0.809412	1	14
Zm00001eb021030	0.353878	-0.701186	1.19049	-0.588989	0.555868	NA	10
Zm00001eb021040	24.4118	-0.982586	0.518866	-1.89372	0.0582624	1	1
Zm00001eb021050	0.115253	0.294197	3.46774	0.0848382	0.93239	NA	1
Zm00001eb021060	6.55891	-0.173881	0.417551	-0.41643	0.677095	1	2
Zm00001eb021070	0.260812	-0.0200181	1.63971	-0.0122083	0.990259	NA	4
Zm00001eb021080	0.224936	0.614806	2.52566	0.243424	0.807677	NA	2
Zm00001eb021090	0.0543072	0.294197	3.46774	0.0848382	0.93239	NA	3
Zm00001eb021120	0.303727	1.29027	1.88518	0.684427	0.493706	NA	4
Zm00001eb021200	0.0977293	0.454494	3.46774	0.131063	0.895725	NA	11
Zm00001eb021210	0.526906	0.515876	1.51518	0.340472	0.733501	NA	6
Zm00001eb021220	0.11428	-0.186691	3.46774	-0.0538366	0.957065	NA	5
Zm00001eb021230	0	NA	NA	NA	NA	NA	5
Zm00001eb021240	0.315395	-1.7813	1.53068	-1.16373	0.244535	NA	2
Zm00001eb021260	0.167301	-1.16121	2.24261	-0.517796	0.604601	NA	12
Zm00001eb021270	2.69899	-0.448447	0.714059	-0.628025	0.529988	1	11
Zm00001eb021280	0.0346499	0.133899	3.46774	0.0386128	0.969199	NA	3
Zm00001eb021290	2.82134	-0.766563	0.635997	-1.20529	0.22809	1	3
Zm00001eb021300	0.0494413	0.294197	3.46774	0.0848382	0.93239	NA	9
Zm00001eb021320	4.48881	-0.419106	0.72199	-0.580487	0.561586	1	10
Zm00001eb021340	198.458	0.0613698	0.144837	0.423716	0.671773	1	13
Zm00001eb021370	0.46313	-1.2586	1.37906	-0.91265	0.361427	NA	5
Zm00001eb021380	12.8007	-0.554488	0.233964	-2.36997	0.0177894	1	3
Zm00001eb021390	0	NA	NA	NA	NA	NA	7
Zm00001eb021400	0	NA	NA	NA	NA	NA	3
Zm00001eb021510	4.52479	0.415547	0.408901	1.01625	0.309509	1	10
Zm00001eb021550	0.459589	-1.45213	1.35265	-1.07354	0.283028	NA	5
Zm00001eb021600	0.0356161	-0.507286	3.46774	-0.146287	0.883695	NA	2
Zm00001eb021670	0.0239236	0.133899	3.46774	0.0386128	0.969199	NA	6
Zm00001eb021720	0.0261331	0.133899	3.46774	0.0386128	0.969199	NA	2
Zm00001eb021760	1.38029	-0.522403	0.815051	-0.640945	0.521558	1	9
Zm00001eb021780	4.72784	4.6248	2.47407	1.86931	0.0615794	1	3
Zm00001eb021820	1.0816	-0.896353	0.861763	-1.04014	0.298275	1	7
Zm00001eb021830	0	NA	NA	NA	NA	NA	1
Zm00001eb021840	0.0356161	-0.507286	3.46774	-0.146287	0.883695	NA	7
Zm00001eb021850	0.0843657	-0.186688	3.08928	-0.060431	0.951812	NA	9
Zm00001eb021880	0.214578	0.444252	1.89832	0.234024	0.814966	NA	1
Zm00001eb021890	0.421627	0.0235478	1.36194	0.0172899	0.986205	NA	4
Zm00001eb021900	0.157968	-0.667577	2.71922	-0.245503	0.806067	NA	7
Zm00001eb021940	0.964046	-0.962707	0.792997	-1.21401	0.224743	1	5
Zm00001eb021950	145.524	-0.332579	0.170503	-1.95058	0.0511071	1	3
Zm00001eb022000	4.59693	-0.476125	0.380883	-1.25006	0.211279	1	5
Zm00001eb022010	0.4745	0.140815	1.18561	0.11877	0.905458	NA	5
Zm00001eb022040	0.0505251	0.133899	3.46774	0.0386128	0.969199	NA	6
Zm00001eb022050	0.574535	-2.41403	1.06325	-2.27043	0.0231815	NA	3
Zm00001eb022080	4.51816	-0.11272	0.477028	-0.236297	0.813202	1	5
Zm00001eb022110	3.95354	-0.381758	1.44563	-0.264078	0.79172	1	2
Zm00001eb022120	90.472	0.230072	0.136463	1.68596	0.0918028	1	11
Zm00001eb022130	2.00099	-0.252493	0.583597	-0.43265	0.665269	1	8
Zm00001eb022160	0.929029	-0.156358	1.12506	-0.138978	0.889468	1	1
Zm00001eb022170	0.0439729	0.133899	3.46774	0.0386128	0.969199	NA	1
Zm00001eb022180	0.0325764	0.133899	3.46774	0.0386128	0.969199	NA	8
Zm00001eb022190	0.0439729	0.133899	3.46774	0.0386128	0.969199	NA	2
Zm00001eb022230	0	NA	NA	NA	NA	NA	6
Zm00001eb022240	2.37293	-0.0367649	0.915492	-0.0401587	0.967967	1	1
Zm00001eb022250	0.0260397	0.133899	3.46774	0.0386128	0.969199	NA	2
Zm00001eb022270	0	NA	NA	NA	NA	NA	4
Zm00001eb022310	0.147251	-0.507277	1.95537	-0.259427	0.795306	NA	4
Zm00001eb022330	0.993512	-0.399771	0.904128	-0.442161	0.658372	1	5
Zm00001eb022400	1.98003	0.777416	0.660214	1.17752	0.238988	1	8
Zm00001eb022410	0.0344674	0.133899	3.46774	0.0386128	0.969199	NA	5
Zm00001eb022440	0.0344024	-0.507286	3.46774	-0.146287	0.883695	NA	9
Zm00001eb022570	0.378676	0.796519	1.32831	0.59965	0.54874	NA	3
Zm00001eb022580	0.0352334	-0.507286	3.46774	-0.146287	0.883695	NA	14
Zm00001eb022650	40.5985	0.145894	0.149696	0.974601	0.329758	1	4
Zm00001eb022660	0.375444	-0.501145	1.28538	-0.389882	0.696624	NA	8
Zm00001eb022670	5.86054	-0.516054	0.408158	-1.26435	0.206105	1	5
Zm00001eb022680	0.46417	-0.222235	1.16073	-0.191462	0.848164	NA	4
Zm00001eb022720	3.74032	0.116248	0.440035	0.26418	0.791641	1	1
Zm00001eb022730	0.70005	-0.532436	1.49654	-0.355778	0.722007	NA	2
Zm00001eb022740	8.05514	-0.0947526	0.313179	-0.302551	0.762232	1	25
Zm00001eb022790	0.0726561	0.454494	3.46774	0.131063	0.895725	NA	3
Zm00001eb022800	0.0356161	-0.507286	3.46774	-0.146287	0.883695	NA	6
Zm00001eb022820	2.27677	-0.83668	0.747979	-1.11859	0.263316	1	4
Zm00001eb022830	0.135695	-0.667576	2.31506	-0.288363	0.773069	NA	22
Zm00001eb022840	0.668341	-0.0611142	1.13638	-0.0537798	0.957111	NA	5
Zm00001eb022910	6.47881	0.366468	0.333353	1.09934	0.271621	1	2
Zm00001eb022920	0	NA	NA	NA	NA	NA	8
Zm00001eb022930	3.71074	0.768878	0.527319	1.45809	0.144816	1	10
Zm00001eb022940	0.0931769	0.454501	3.02017	0.150489	0.880379	NA	7
Zm00001eb022960	26.405	-0.948355	0.45037	-2.10572	0.0352285	1	2
Zm00001eb022980	19.8684	0.182099	0.370395	0.491636	0.622977	1	4
Zm00001eb023010	0.149859	-0.507277	1.94913	-0.260258	0.794665	NA	2
Zm00001eb023020	10.6227	-1.55396	0.489726	-3.17311	0.00150814	1	4
Zm00001eb023060	0.0281741	0.133899	3.46774	0.0386128	0.969199	NA	1
Zm00001eb023080	0.206912	0.435934	1.91022	0.228211	0.819482	NA	14
Zm00001eb023090	1.13718	0.34923	0.782045	0.44656	0.655193	1	14
Zm00001eb023100	59.5415	-0.321496	0.166635	-1.92934	0.0536885	1	1
Zm00001eb023110	0.731645	-1.22522	0.998909	-1.22656	0.21999	NA	7
Zm00001eb023120	0.0233082	0.133899	3.46774	0.0386128	0.969199	NA	4
Zm00001eb023140	108.807	0.0065123	0.116123	0.056081	0.955277	1	10
Zm00001eb023160	0.732857	1.5263	1.04587	1.45935	0.144469	NA	3
Zm00001eb023240	2.18695	0.537618	0.833999	0.644627	0.519169	1	4
Zm00001eb023270	0.888789	-1.9073	0.824472	-2.31336	0.0207026	1	18
Zm00001eb023290	0.14359	0.454495	3.41338	0.133151	0.894074	NA	2
Zm00001eb023330	0	NA	NA	NA	NA	NA	2
Zm00001eb023370	0.0810838	0.454494	3.46774	0.131063	0.895725	NA	9
Zm00001eb023400	0.158052	0.614793	3.3838	0.181687	0.855828	NA	4
Zm00001eb023450	18.6806	0.103279	0.214468	0.48156	0.630119	1	2
Zm00001eb023500	0.797176	0.539984	0.976019	0.553251	0.580091	NA	2
Zm00001eb023510	0.0998952	-0.827876	2.9729	-0.278474	0.780648	NA	8
Zm00001eb023530	0	NA	NA	NA	NA	NA	4
Zm00001eb023540	0.139327	-0.186686	2.75975	-0.0676459	0.946068	NA	7
Zm00001eb023560	0.102543	-0.346989	3.46774	-0.100062	0.920295	NA	2
Zm00001eb023600	0.0439729	0.133899	3.46774	0.0386128	0.969199	NA	4
Zm00001eb023620	0.680257	-2.57557	1.53338	-1.67967	0.0930221	NA	4
Zm00001eb023630	0.12168	0.614801	2.87781	0.213635	0.830831	NA	1
Zm00001eb023660	33.8927	-0.0932592	0.169901	-0.548902	0.583073	1	12
Zm00001eb023730	0.102514	-0.186687	2.95557	-0.0631644	0.949636	NA	3
Zm00001eb023740	0.0273452	0.133899	3.46774	0.0386128	0.969199	NA	1
Zm00001eb023780	0.0344024	-0.507286	3.46774	-0.146287	0.883695	NA	5
Zm00001eb023810	0.68077	-0.0741213	1.38215	-0.0536277	0.957232	NA	2
Zm00001eb023820	28.716	-0.725485	0.234064	-3.09952	0.00193837	1	4
Zm00001eb023830	69.4358	0.0823817	0.154316	0.53385	0.593445	1	3
Zm00001eb023840	0	NA	NA	NA	NA	NA	2
Zm00001eb023860	5.6919	-0.399061	0.43395	-0.919602	0.357781	1	6
Zm00001eb023870	5.64999	-0.560417	0.313801	-1.7859	0.0741156	1	1
Zm00001eb023890	29.5747	0.122969	0.304711	0.403561	0.686536	1	8
Zm00001eb023910	1.76952	-1.47942	0.602107	-2.45707	0.0140077	1	5
Zm00001eb023920	7.36868	0.234282	0.332663	0.704262	0.48127	1	3
Zm00001eb023930	1.61901	-1.62765	0.645111	-2.52305	0.0116343	1	5
Zm00001eb023950	0	NA	NA	NA	NA	NA	4
Zm00001eb023970	42.0121	-0.0617021	0.248576	-0.248222	0.803963	1	4
Zm00001eb023980	0.283055	0.538842	1.8684	0.288398	0.773042	NA	1
Zm00001eb023990	1.31166	3.25407	3.44467	0.944668	0.344829	1	1
Zm00001eb024030	0.0261331	0.133899	3.46774	0.0386128	0.969199	NA	6
Zm00001eb024070	0	NA	NA	NA	NA	NA	2
Zm00001eb024130	0.0356161	-0.507286	3.46774	-0.146287	0.883695	NA	16
Zm00001eb024190	1.23165	-0.804198	0.75883	-1.05979	0.289242	1	4
Zm00001eb024200	2.98268	-0.570202	0.497453	-1.14624	0.251695	1	11
Zm00001eb024210	0	NA	NA	NA	NA	NA	7
Zm00001eb024230	71.7438	0.253794	0.244176	1.03939	0.298624	1	7
Zm00001eb024250	0.433468	-0.357864	1.21452	-0.294654	0.768258	NA	3
Zm00001eb024260	3.15953	0.1612	0.471754	0.341703	0.732575	1	4
Zm00001eb024270	2.13656	-1.40388	0.640213	-2.19283	0.0283194	1	6
Zm00001eb024280	293.302	0.27304	0.17116	1.59523	0.11066	1	13
Zm00001eb024300	0.120697	0.454494	3.46774	0.131063	0.895725	NA	4
Zm00001eb024310	5.49266	-0.4646	0.329889	-1.40835	0.159027	1	1
Zm00001eb024320	0.118465	0.614808	2.37971	0.258355	0.796133	NA	1
Zm00001eb024330	10.5828	0.0416894	0.256184	0.162732	0.870729	1	1
Zm00001eb024360	21.042	0.0571593	0.255072	0.22409	0.822687	1	7
Zm00001eb024380	0.111616	0.133899	3.46774	0.0386128	0.969199	NA	2
Zm00001eb024400	5.4635	-1.91365	0.76181	-2.51197	0.0120058	1	1
Zm00001eb024420	0.0439729	0.133899	3.46774	0.0386128	0.969199	NA	2
Zm00001eb024430	0.25373	-0.967677	1.7888	-0.540963	0.588533	NA	11
Zm00001eb024440	1.33336	-0.446584	1.00945	-0.442405	0.658196	1	1
Zm00001eb024450	0.097046	-0.186687	2.99243	-0.0623866	0.950255	NA	1
Zm00001eb024460	4.39386	-0.48302	0.354042	-1.3643	0.172472	1	3
Zm00001eb024490	0	NA	NA	NA	NA	NA	1
Zm00001eb024520	0.0260397	0.133899	3.46774	0.0386128	0.969199	NA	4
Zm00001eb024550	0.425022	-0.94713	1.16286	-0.814483	0.415368	NA	6
Zm00001eb024560	7.22353	-0.278609	0.329257	-0.846177	0.397454	1	6
Zm00001eb024600	1.40419	-0.0973127	0.871225	-0.111696	0.911064	1	18
Zm00001eb024700	1.70542	-0.286468	0.591559	-0.48426	0.628202	1	3
Zm00001eb024710	0.0233082	0.133899	3.46774	0.0386128	0.969199	NA	3
Zm00001eb024740	11.4902	-0.197348	0.264346	-0.746551	0.455335	1	3
Zm00001eb024750	18.5788	0.00777728	0.190529	0.0408195	0.96744	1	2
Zm00001eb024790	0.0514823	0.294197	3.46774	0.0848382	0.93239	NA	1
Zm00001eb024800	8.22357	-0.17224	0.584498	-0.294681	0.768238	1	1
Zm00001eb024820	10.3256	-1.90352	1.07908	-1.76403	0.0777269	1	2
Zm00001eb024850	0.276086	0.0993038	1.67988	0.0591138	0.952861	NA	4
Zm00001eb024890	0.68712	-1.13239	1.2111	-0.935006	0.349785	NA	7
Zm00001eb024900	2.59176	-1.33393	0.496941	-2.68427	0.00726874	1	3
Zm00001eb024920	0.0439729	0.133899	3.46774	0.0386128	0.969199	NA	1
Zm00001eb024970	0.285363	-0.535505	1.45477	-0.368104	0.712796	NA	6
Zm00001eb025020	14.4619	-0.0527858	0.231057	-0.228453	0.819294	1	11
Zm00001eb025030	0	NA	NA	NA	NA	NA	8
Zm00001eb025040	16.8084	-0.367214	0.276528	-1.32795	0.184196	1	7
Zm00001eb025050	2.58703	-0.502703	0.506655	-0.9922	0.3211	1	6
Zm00001eb025060	0.197157	1.03392	2.25354	0.458799	0.646379	NA	1
Zm00001eb025070	0.254428	-0.814785	1.4147	-0.575941	0.564655	NA	6
Zm00001eb025080	0.299745	0.00322147	1.63279	0.00197298	0.998426	NA	14
Zm00001eb025110	0.148077	-1.29205	2.25767	-0.572294	0.567123	NA	3
Zm00001eb025130	0.861714	-0.758759	0.987597	-0.768288	0.442316	NA	7
Zm00001eb025140	0	NA	NA	NA	NA	NA	8
Zm00001eb025150	21.3356	-0.239331	0.271276	-0.882243	0.377645	1	1
Zm00001eb025160	0.0577106	-0.346989	3.46774	-0.100062	0.920295	NA	8
Zm00001eb025170	13.4402	0.36174	0.373159	0.969402	0.332345	1	8
Zm00001eb025180	0.113053	-0.186687	2.89124	-0.0645696	0.948517	NA	7
Zm00001eb025210	1.92396	0.843082	0.825029	1.02188	0.306837	1	5
Zm00001eb025240	1.54009	-0.677881	0.791096	-0.856888	0.391507	1	2
Zm00001eb025260	0.131126	-0.0263842	2.33108	-0.0113184	0.990969	NA	1
Zm00001eb025290	31.6053	-0.239536	0.205232	-1.16715	0.243151	1	4
Zm00001eb025300	6.28008	-0.026087	0.415984	-0.0627114	0.949996	1	4
Zm00001eb025310	0.161786	0.133917	1.92249	0.0696582	0.944466	NA	2
Zm00001eb025340	27.6088	-0.202159	0.187969	-1.07549	0.282155	1	3
Zm00001eb025350	0.198913	0.133915	2.18211	0.0613696	0.951065	NA	1
Zm00001eb025390	18.1275	0.430505	0.311688	1.38121	0.167215	1	6
Zm00001eb025400	0	NA	NA	NA	NA	NA	3
Zm00001eb025410	5.64189	0.221154	0.422863	0.522992	0.60098	1	1
Zm00001eb025420	0.0850574	-0.186688	3.08351	-0.0605441	0.951722	NA	4
Zm00001eb025430	0.176757	-0.0263833	2.19555	-0.0120167	0.990412	NA	5
Zm00001eb025450	0.0402323	0.133899	3.46774	0.0386128	0.969199	NA	12
Zm00001eb025470	0.0233082	0.133899	3.46774	0.0386128	0.969199	NA	24
Zm00001eb025500	13.9266	0.0117279	0.317904	0.0368912	0.970572	1	10
Zm00001eb025510	0.446528	-0.213383	1.32656	-0.160854	0.872208	NA	2
Zm00001eb025550	0.150798	0.454505	2.71194	0.167594	0.866902	NA	6
Zm00001eb025560	0.215898	0.286033	1.61967	0.176599	0.859823	NA	8
Zm00001eb025620	0.0273452	0.133899	3.46774	0.0386128	0.969199	NA	1
Zm00001eb025640	0.168907	-1.13721	2.23746	-0.50826	0.611271	NA	12
Zm00001eb025670	2.06108	-0.321712	0.524211	-0.613706	0.53941	1	10
Zm00001eb025710	4.61973	0.465138	1.11791	0.416078	0.677353	1	4
Zm00001eb025720	0.070106	0.294197	3.46774	0.0848382	0.93239	NA	7
Zm00001eb025760	5.58123	0.495197	0.442801	1.11833	0.263426	1	8
Zm00001eb025770	287.57	0.243725	0.21289	1.14484	0.252275	1	3
Zm00001eb025780	8.27926	-0.826409	0.320072	-2.58194	0.00982454	1	4
Zm00001eb025800	0.166655	-1.6295	2.20251	-0.739837	0.459399	NA	6
Zm00001eb025840	5.46519	0.0911423	0.39856	0.228679	0.819119	1	22
Zm00001eb025900	0.0439729	0.133899	3.46774	0.0386128	0.969199	NA	6
Zm00001eb025910	0.0439729	0.133899	3.46774	0.0386128	0.969199	NA	4
Zm00001eb026020	0	0	0	0	1	NA	4
Zm00001eb026030	8.17814	0.351896	0.327566	1.07428	0.282699	1	8
Zm00001eb026060	0.336646	0.939152	1.91161	0.491288	0.623223	NA	2
Zm00001eb026090	0.145981	-0.667576	2.2813	-0.292629	0.769806	NA	8
Zm00001eb026120	1.60969	-0.560253	0.599678	-0.934255	0.350172	1	9
Zm00001eb026200	3.05344	-0.908703	0.466364	-1.94848	0.0513571	1	51
Zm00001eb026270	0.0356161	-0.507286	3.46774	-0.146287	0.883695	NA	2
Zm00001eb026300	1.0483	-2.07736	0.74248	-2.79786	0.00514418	1	31
Zm00001eb026350	0.73857	-1.93952	0.917254	-2.11449	0.0344738	NA	10
Zm00001eb026400	1.44516	3.41701	3.44357	0.992289	0.321057	1	10
Zm00001eb026410	1.20357	-1.15018	0.720731	-1.59585	0.110521	1	2
Zm00001eb026430	0.0522662	0.294197	3.46774	0.0848382	0.93239	NA	3
Zm00001eb026480	0.088754	-0.186691	3.46774	-0.0538366	0.957065	NA	1
Zm00001eb026500	0.0273452	0.133899	3.46774	0.0386128	0.969199	NA	2
Zm00001eb026600	0.116402	-0.346989	3.46774	-0.100062	0.920295	NA	1
Zm00001eb026640	0	NA	NA	NA	NA	NA	1
Zm00001eb026650	0.450837	-0.0212969	1.294	-0.0164583	0.986869	NA	21
Zm00001eb026670	0	NA	NA	NA	NA	NA	1
Zm00001eb026690	0.0261331	0.133899	3.46774	0.0386128	0.969199	NA	2
Zm00001eb026700	0.0260397	0.133899	3.46774	0.0386128	0.969199	NA	9
Zm00001eb026740	0.0338155	-0.507286	3.46774	-0.146287	0.883695	NA	5
Zm00001eb026790	0.176834	-0.346978	1.92847	-0.179924	0.857212	NA	3
Zm00001eb026810	7.22278	0.577431	0.358303	1.61157	0.107055	1	13
Zm00001eb026820	0.155119	-0.346988	3.31872	-0.104555	0.916729	NA	7
Zm00001eb026880	5.70924	-0.579398	0.303687	-1.90788	0.0564073	1	21
Zm00001eb026940	7.9832	-0.0331424	0.331637	-0.099936	0.920395	1	18
Zm00001eb026960	3.83849	0.0103927	0.39877	0.0260619	0.979208	1	9
Zm00001eb026990	0.767534	0.152311	0.850494	0.179085	0.857871	NA	9
Zm00001eb027100	0.0325764	0.133899	3.46774	0.0386128	0.969199	NA	19
Zm00001eb027140	0.0273452	0.133899	3.46774	0.0386128	0.969199	NA	4
Zm00001eb027200	2.17381	0.212877	0.708111	0.300627	0.763699	1	7
Zm00001eb027240	0.180289	0.454506	2.60769	0.174295	0.861634	NA	2
Zm00001eb027340	3.87957	-0.946018	0.457064	-2.06977	0.0384736	1	9
Zm00001eb027380	0.360774	-1.12522	1.59763	-0.704308	0.481241	NA	1
Zm00001eb027390	0.111616	0.133899	3.46774	0.0386128	0.969199	NA	7
Zm00001eb027400	0.127467	0.773804	3.46743	0.223163	0.823408	NA	9
Zm00001eb027550	0.0364878	-0.507286	3.46774	-0.146287	0.883695	NA	3
Zm00001eb027570	0.0425401	0.133899	3.46774	0.0386128	0.969199	NA	2
Zm00001eb027580	4.0752	0.67843	0.510236	1.32964	0.183637	1	4
Zm00001eb027590	0.0967819	-0.186687	2.99427	-0.0623481	0.950286	NA	10
Zm00001eb027640	0.0261331	0.133899	3.46774	0.0386128	0.969199	NA	1
Zm00001eb027660	0.0439729	0.133899	3.46774	0.0386128	0.969199	NA	1
Zm00001eb027670	0.103414	-0.346989	3.46774	-0.100062	0.920295	NA	5
Zm00001eb027680	0.0364878	-0.507286	3.46774	-0.146287	0.883695	NA	5
Zm00001eb027720	2.11812	-2.1837	0.595183	-3.66896	0.00024354	1	3
Zm00001eb027730	51.8007	0.159989	0.219795	0.727901	0.466674	1	10
Zm00001eb027760	0.122595	-0.988175	3.46774	-0.284962	0.775673	NA	2
Zm00001eb027790	0.0881921	-0.507286	3.46774	-0.146287	0.883695	NA	3
Zm00001eb027800	0.432485	0.396239	1.17184	0.338134	0.735262	NA	13
Zm00001eb027810	0.0260397	0.133899	3.46774	0.0386128	0.969199	NA	4
Zm00001eb027820	48.9196	-0.158824	0.316631	-0.501606	0.615945	1	4
Zm00001eb027830	0.69079	-1.81064	1.31626	-1.37559	0.168947	NA	2
Zm00001eb027880	0.368422	-0.386698	1.23416	-0.313329	0.754031	NA	13
Zm00001eb027890	0.100473	0.454502	2.96903	0.153081	0.878334	NA	1
Zm00001eb027950	0.0402323	0.133899	3.46774	0.0386128	0.969199	NA	2
Zm00001eb027960	0.66408	-1.84979	0.945752	-1.9559	0.050477	NA	3
Zm00001eb028000	0.0425401	0.133899	3.46774	0.0386128	0.969199	NA	11
Zm00001eb028030	140.728	0.0781012	0.121855	0.640936	0.521564	1	15
Zm00001eb028060	23.6322	-0.133364	0.269185	-0.495434	0.620294	1	11
Zm00001eb028080	0.0281741	0.133899	3.46774	0.0386128	0.969199	NA	4
Zm00001eb028100	17.7671	7.02231	1.03778	6.76665	1.32e-11	1.12e-07	1
Zm00001eb028110	10.8331	-0.498353	0.315391	-1.58011	0.114081	1	10
Zm00001eb028170	0.584335	-0.965114	1.01378	-0.951995	0.3411	NA	6
Zm00001eb028190	0.295892	-1.4679	1.21828	-1.20489	0.228244	NA	13
Zm00001eb028200	12.3307	-2.90813	0.614033	-4.73611	2.18e-06	0.0184308	5
Zm00001eb028220	0	NA	NA	NA	NA	NA	12
Zm00001eb028250	29.979	0.0669823	0.19855	0.337357	0.735848	1	6
Zm00001eb028280	0.788046	-1.6058	0.889519	-1.80524	0.0710369	NA	14
Zm00001eb028310	0.463564	-2.20737	1.15946	-1.90379	0.0569371	NA	8
Zm00001eb028330	0.094389	0.454501	3.01132	0.150931	0.88003	NA	1
Zm00001eb028360	0.203456	-0.346978	1.88186	-0.184381	0.853715	NA	1
Zm00001eb028370	1.36627	-0.944277	0.711242	-1.32764	0.184295	1	3
Zm00001eb028390	80.6615	0.214601	0.209466	1.02451	0.305593	1	12
Zm00001eb028420	0.110699	-0.827877	3.46774	-0.238737	0.81131	NA	1
Zm00001eb028430	0.214077	-0.507277	2.15129	-0.235801	0.813587	NA	1
Zm00001eb028440	65.7349	0.00235824	0.122439	0.0192606	0.984633	1	2
Zm00001eb028460	4.21163	0.0221685	0.805742	0.0275131	0.97805	1	9
Zm00001eb028480	206.786	0.0281899	0.0851372	0.331111	0.74056	1	1
Zm00001eb028490	0	NA	NA	NA	NA	NA	14
Zm00001eb028500	0.236295	-0.659935	1.46256	-0.451218	0.651832	NA	4
Zm00001eb028510	0.85034	-0.864113	0.870163	-0.993047	0.320687	NA	13
Zm00001eb028520	0.731691	-1.09963	1.02332	-1.07457	0.282567	NA	6
Zm00001eb028540	0.0512688	0.294197	3.46774	0.0848382	0.93239	NA	4
Zm00001eb028550	1.17098	-3.21208	0.869216	-3.69538	0.000219561	1	5
Zm00001eb028570	1.06491	1.28534	1.04234	1.23313	0.217528	1	13
Zm00001eb028580	22.9157	0.0939792	0.222382	0.422602	0.672586	1	3
Zm00001eb028610	0.0346499	0.133899	3.46774	0.0386128	0.969199	NA	3
Zm00001eb028650	0.0788546	0.133899	3.46774	0.0386128	0.969199	NA	7
Zm00001eb028670	80.3315	0.309301	0.171068	1.80805	0.0705981	1	5
Zm00001eb028680	0.0344024	-0.507286	3.46774	-0.146287	0.883695	NA	12
Zm00001eb028690	2.33704	-0.445542	0.476833	-0.934376	0.35011	1	14
Zm00001eb028710	66.9446	0.11227	0.142824	0.786075	0.431824	1	10
Zm00001eb028720	0.0261331	0.133899	3.46774	0.0386128	0.969199	NA	7
Zm00001eb028740	14.5408	-1.18305	0.432126	-2.73774	0.00618626	1	4
Zm00001eb028750	4.94734	0.410133	0.460485	0.890654	0.373115	1	9
Zm00001eb028780	5.84523	-0.567968	0.400777	-1.41717	0.156434	1	10
Zm00001eb028800	0.1115	-0.346989	3.46774	-0.100062	0.920295	NA	1
Zm00001eb028810	1.13416	-0.346185	0.815719	-0.424393	0.671279	1	11
Zm00001eb028880	0.138563	0.133914	2.34122	0.0571985	0.954387	NA	6
Zm00001eb028900	0.440399	1.81103	1.1176	1.62046	0.105134	NA	7
Zm00001eb028930	6.63065	-0.343028	0.31442	-1.09099	0.275278	1	9
Zm00001eb028940	6.41272	-1.23951	0.369632	-3.35336	0.000798359	1	6
Zm00001eb028980	15.1643	-2.30643	0.472183	-4.88461	1.04e-06	0.00877591	2
Zm00001eb029010	1.8224	0.0603325	0.584004	0.103308	0.917718	1	3
Zm00001eb029040	2.19599	-0.13854	1.2651	-0.109509	0.912799	1	6
Zm00001eb029060	0.277733	1.3007	1.88403	0.690382	0.489954	NA	5
Zm00001eb029080	17.6584	-0.199841	0.201263	-0.992938	0.32074	1	4
Zm00001eb029110	0.0807859	0.133899	3.46774	0.0386128	0.969199	NA	2
Zm00001eb029130	0.0325764	0.133899	3.46774	0.0386128	0.969199	NA	3
Zm00001eb029200	3.45756	-1.4758	0.455332	-3.24116	0.00119044	1	2
Zm00001eb029250	0.0346499	0.133899	3.46774	0.0386128	0.969199	NA	4
Zm00001eb029260	51.8955	0.305895	0.240742	1.27063	0.203859	1	6
Zm00001eb029330	9.76015	-0.454698	0.276693	-1.64333	0.100314	1	8
Zm00001eb029380	0.250762	0.305238	1.81453	0.168219	0.866411	NA	8
Zm00001eb029410	142.905	0.499008	0.707242	0.705568	0.480457	1	1
Zm00001eb029450	2.95733	-0.152142	0.672908	-0.226096	0.821127	1	12
Zm00001eb029490	8.9025	-0.22651	0.280772	-0.806738	0.419818	1	2
Zm00001eb029530	0.0364878	-0.507286	3.46774	-0.146287	0.883695	NA	12
Zm00001eb029550	10.8689	0.85301	0.304036	2.80562	0.00502195	1	8
Zm00001eb029560	0.972931	-0.583032	1.6189	-0.360142	0.718741	1	3
Zm00001eb029570	0.0439729	0.133899	3.46774	0.0386128	0.969199	NA	8
Zm00001eb029580	7.86588	0.116252	0.310441	0.374473	0.708052	1	17
Zm00001eb029590	0.0439729	0.133899	3.46774	0.0386128	0.969199	NA	1
Zm00001eb029610	14.3721	0.049144	0.346001	0.142034	0.887053	1	18
Zm00001eb029640	0.0765493	0.294197	3.46774	0.0848382	0.93239	NA	11
Zm00001eb029660	68.8828	0.45263	0.236383	1.91481	0.0555165	1	7
Zm00001eb029680	0.135636	0.133914	2.35145	0.0569496	0.954585	NA	6
Zm00001eb029710	0.593128	-0.140425	1.0232	-0.137241	0.890841	NA	6
Zm00001eb029720	0.0879457	0.294197	3.46774	0.0848382	0.93239	NA	10
Zm00001eb029730	3.84412	-0.275971	0.451492	-0.611241	0.54104	1	3
Zm00001eb029740	0.607561	-0.482273	1.02952	-0.468445	0.639466	NA	3
Zm00001eb029770	0.059796	-0.346989	3.46774	-0.100062	0.920295	NA	2
Zm00001eb029780	0.0344674	0.133899	3.46774	0.0386128	0.969199	NA	2
Zm00001eb029940	2.672	0.0295432	1.27386	0.0231919	0.981497	1	1
Zm00001eb029960	0.250362	0.489269	1.87177	0.261394	0.793789	NA	2
Zm00001eb029970	0.0937641	-0.827877	3.46774	-0.238737	0.81131	NA	2
Zm00001eb030010	0.0356161	-0.507286	3.46774	-0.146287	0.883695	NA	3
Zm00001eb030050	6.9086	-0.124415	0.374765	-0.331982	0.739903	1	4
Zm00001eb030080	0.263108	-0.848327	2.14814	-0.394913	0.692907	NA	1
Zm00001eb030090	3.45896	-0.693217	0.467232	-1.48367	0.137897	1	7
Zm00001eb030210	2.27926	0.737247	0.635155	1.16074	0.24575	1	4
Zm00001eb030220	0.106848	-1.46605	3.45601	-0.424204	0.671417	NA	10
Zm00001eb030250	2.22142	-0.124761	0.826264	-0.150994	0.879981	1	7
Zm00001eb030260	0.0352334	-0.507286	3.46774	-0.146287	0.883695	NA	5
Zm00001eb030280	2.83229	-0.396496	1.31499	-0.301519	0.763018	1	5
Zm00001eb030300	0.0364878	-0.507286	3.46774	-0.146287	0.883695	NA	15
Zm00001eb030320	0.338319	1.51536	1.32824	1.14088	0.253921	NA	5
Zm00001eb030380	1.24911	0.334824	1.15413	0.290109	0.771733	1	2
Zm00001eb030400	0.135937	-0.0263878	2.80906	-0.0093938	0.992505	NA	5
Zm00001eb030410	0	NA	NA	NA	NA	NA	9
Zm00001eb030440	32.5748	-0.00616012	0.551441	-0.0111709	0.991087	1	6
Zm00001eb030460	0.0344024	-0.507286	3.46774	-0.146287	0.883695	NA	5
Zm00001eb030470	0.0994063	-0.827877	3.46774	-0.238737	0.81131	NA	2
Zm00001eb030490	0.24297	-0.647772	1.32541	-0.488734	0.62503	NA	4
Zm00001eb030530	0.217498	-0.0263827	2.10651	-0.0125244	0.990007	NA	3
Zm00001eb030540	0.118608	-0.186686	2.86037	-0.0652666	0.947962	NA	8
Zm00001eb030550	0	NA	NA	NA	NA	NA	1
Zm00001eb030570	0.479576	-0.427561	1.13678	-0.376115	0.706831	NA	8
Zm00001eb030640	14.9987	-0.114566	0.254365	-0.450402	0.65242	1	7
Zm00001eb030660	1.52963	-0.39151	0.639568	-0.612147	0.540441	1	36
Zm00001eb030680	214.169	0.50441	0.197984	2.54772	0.0108428	1	9
Zm00001eb030690	19.8537	0.251248	0.209342	1.20018	0.230069	1	1
Zm00001eb030760	14.2123	0.186939	0.338846	0.551692	0.581159	1	4
Zm00001eb030780	0.0362464	0.133899	3.46774	0.0386128	0.969199	NA	1
Zm00001eb030850	0.159036	-0.507277	1.92852	-0.263039	0.792521	NA	7
Zm00001eb030860	0.611602	-0.182378	1.09252	-0.166934	0.867422	NA	4
Zm00001eb030870	0.469406	-0.785774	1.17034	-0.671409	0.50196	NA	12
Zm00001eb030880	7.54354	-0.149435	0.300944	-0.496554	0.619503	1	4
Zm00001eb030890	4.69479	-0.373828	0.496954	-0.752239	0.451907	1	9
Zm00001eb030930	4.427	-1.17853	0.604562	-1.9494	0.0512475	1	10
Zm00001eb030950	1.6056	-1.45972	0.751601	-1.94215	0.052119	1	13
Zm00001eb030960	0.0708495	-0.988175	3.46774	-0.284962	0.775673	NA	9
Zm00001eb030970	0.279376	0.754945	1.96583	0.384034	0.700953	NA	12
Zm00001eb030980	0.339312	0.232881	1.32858	0.175285	0.860855	NA	7
Zm00001eb031030	0.201766	0.61481	2.13828	0.287525	0.77371	NA	4
Zm00001eb031110	0.162849	0.133915	2.26856	0.0590308	0.952928	NA	12
Zm00001eb031130	1.28154	-0.630017	1.06338	-0.592468	0.553537	1	7
Zm00001eb031150	20.5983	-0.589611	0.48936	-1.20486	0.228256	1	3
Zm00001eb031160	1.29863	0.69639	1.02514	0.679312	0.49694	1	1
Zm00001eb031170	1.28774	-2.72477	1.11059	-2.45344	0.0141496	1	10
Zm00001eb031220	2.65766	-0.550031	0.504187	-1.09093	0.275305	1	15
Zm00001eb031250	55.3109	0.167218	0.125027	1.33745	0.181076	1	22
Zm00001eb031280	1.18636	-0.852253	0.747546	-1.14007	0.254258	1	8
Zm00001eb031290	0.312949	1.45994	1.3203	1.10576	0.268829	NA	6
Zm00001eb031300	19.0467	-0.898357	0.351048	-2.55907	0.0104953	1	6
Zm00001eb031310	2.28862	-0.512102	0.543461	-0.942296	0.346041	1	12
Zm00001eb031330	0.114471	-0.346989	3.46774	-0.100062	0.920295	NA	16
Zm00001eb031340	0.173154	-0.667577	2.66601	-0.250403	0.802276	NA	7
Zm00001eb031350	0.110193	-0.0263848	2.41496	-0.0109256	0.991283	NA	15
Zm00001eb031360	3.10879	-0.496648	0.473468	-1.04896	0.294197	1	7
Zm00001eb031400	0.671908	-0.428862	0.976334	-0.439257	0.660475	NA	12
Zm00001eb031410	3.55524	0.076982	0.496874	0.154932	0.876875	1	6
Zm00001eb031430	8.44523	-0.124669	0.258476	-0.482325	0.629575	1	9
Zm00001eb031510	0.152799	-1.11308	1.92392	-0.578549	0.562894	NA	14
Zm00001eb031520	0.0260397	0.133899	3.46774	0.0386128	0.969199	NA	16
Zm00001eb031560	0	NA	NA	NA	NA	NA	9
Zm00001eb031580	0.0788546	0.133899	3.46774	0.0386128	0.969199	NA	3
Zm00001eb031590	0.0261331	0.133899	3.46774	0.0386128	0.969199	NA	7
Zm00001eb031600	0.980238	-0.223516	1.01044	-0.221206	0.824932	1	7
Zm00001eb031610	0.0281741	0.133899	3.46774	0.0386128	0.969199	NA	4
Zm00001eb031640	0.618493	0.894053	1.32541	0.674548	0.499963	NA	5
Zm00001eb031650	0.0439729	0.133899	3.46774	0.0386128	0.969199	NA	9
Zm00001eb031660	0.536914	-0.263084	1.13812	-0.231156	0.817193	NA	5
Zm00001eb031670	0.195025	-0.026383	2.15283	-0.012255	0.990222	NA	18
Zm00001eb031680	9.77062	-0.308789	0.48243	-0.640069	0.522128	1	3
Zm00001eb031690	2.3655	0.124253	0.616481	0.201553	0.840266	1	6
Zm00001eb031730	7.01329	-0.388901	0.292242	-1.33075	0.183271	1	7
Zm00001eb031770	0.0364878	-0.507286	3.46774	-0.146287	0.883695	NA	2
Zm00001eb031790	89.7087	-0.315904	0.336888	-0.937712	0.348392	1	3
Zm00001eb031800	16.52	0.287263	0.262422	1.09466	0.273665	1	10
Zm00001eb031810	2.29452	-0.435828	0.524211	-0.831398	0.405749	1	3
Zm00001eb031820	0.0810473	-0.186688	3.11785	-0.0598772	0.952253	NA	14
Zm00001eb031830	21.3804	0.167035	0.219846	0.759783	0.447384	1	1
Zm00001eb031870	0.313849	1.28643	1.635	0.78681	0.431393	NA	8
Zm00001eb031890	0.0344024	-0.507286	3.46774	-0.146287	0.883695	NA	16
Zm00001eb031900	13.5304	0.672989	0.308968	2.17819	0.0293922	1	4
Zm00001eb031930	1.60961	-0.684974	0.634084	-1.08026	0.280028	1	8
Zm00001eb031940	0.168966	0.133915	2.25237	0.0594551	0.95259	NA	1
Zm00001eb031970	4.68207	-0.349514	0.362894	-0.963128	0.335483	1	21
Zm00001eb031980	0.9098	-0.61771	0.802302	-0.769923	0.441346	1	7
Zm00001eb032000	0.381149	1.68204	3.45965	0.486189	0.626833	NA	6
Zm00001eb032030	0.202364	-0.346979	2.21093	-0.156938	0.875294	NA	7
Zm00001eb032040	1.67658	-1.15164	0.790002	-1.45777	0.144905	1	4
Zm00001eb032050	0.0767201	-0.346989	3.46774	-0.100062	0.920295	NA	1
Zm00001eb032060	0.268562	0.303679	1.57	0.193427	0.846625	NA	3
Zm00001eb032130	2.74824	0.994986	0.763379	1.3034	0.192439	1	2
Zm00001eb032150	35.5156	0.613739	0.567096	1.08225	0.279142	1	1
Zm00001eb032160	0.171449	-0.667576	2.22686	-0.299784	0.764342	NA	5
Zm00001eb032200	0.996708	-1.28644	0.924841	-1.39099	0.16423	1	15
Zm00001eb032220	0.0402323	0.133899	3.46774	0.0386128	0.969199	NA	7
Zm00001eb032230	0	NA	NA	NA	NA	NA	14
Zm00001eb032280	0.0402323	0.133899	3.46774	0.0386128	0.969199	NA	5
Zm00001eb032290	14.4902	-0.343614	0.31991	-1.07409	0.282781	1	13
Zm00001eb032330	0.651758	-0.522548	1.02961	-0.50752	0.61179	NA	1
Zm00001eb032340	54.4663	-0.20237	0.190045	-1.06486	0.286941	1	3
Zm00001eb032360	1.25561	0.0204356	0.839388	0.0243458	0.980577	1	3
Zm00001eb032370	1.13898	-0.559896	0.700345	-0.799457	0.424025	1	2
Zm00001eb032380	0.927912	-0.317557	0.795472	-0.399206	0.689741	1	11
Zm00001eb032410	0	NA	NA	NA	NA	NA	2
Zm00001eb032470	0.0703033	-0.988175	3.46774	-0.284962	0.775673	NA	1
Zm00001eb032550	0.0669267	0.133899	3.46774	0.0386128	0.969199	NA	8
Zm00001eb032560	4.68873	-0.666647	0.474279	-1.4056	0.159842	1	1
Zm00001eb032570	0.0233082	0.133899	3.46774	0.0386128	0.969199	NA	1
Zm00001eb032580	6.54867	-0.411697	0.6501	-0.633282	0.526549	1	1
Zm00001eb032600	0.0344674	0.133899	3.46774	0.0386128	0.969199	NA	1
Zm00001eb032620	0.324117	-0.178717	1.40806	-0.126925	0.899	NA	4
Zm00001eb032690	1731.92	-0.21652	0.1232	-1.75747	0.0788377	1	2
Zm00001eb032700	0.0439729	0.133899	3.46774	0.0386128	0.969199	NA	12
Zm00001eb032720	0	NA	NA	NA	NA	NA	4
Zm00001eb032730	0.547253	-1.19353	1.08658	-1.09843	0.272018	NA	3
Zm00001eb032750	0.0763556	-0.346989	3.46774	-0.100062	0.920295	NA	4
Zm00001eb032760	2.63726	-0.262834	0.488032	-0.538557	0.590192	1	7
Zm00001eb032790	0.070266	-0.346989	3.46774	-0.100062	0.920295	NA	9
Zm00001eb032800	0.316139	-1.44102	1.76253	-0.817587	0.413593	NA	2
Zm00001eb032810	0.0439729	0.133899	3.46774	0.0386128	0.969199	NA	4
Zm00001eb032820	0.0618126	0.294197	3.46774	0.0848382	0.93239	NA	4
Zm00001eb032860	0.0669267	0.133899	3.46774	0.0386128	0.969199	NA	1
Zm00001eb032930	0.182794	-0.667576	2.18085	-0.306108	0.759523	NA	3
Zm00001eb032970	0	NA	NA	NA	NA	NA	4
Zm00001eb032990	0.372083	0.766863	1.31334	0.583903	0.559286	NA	2
Zm00001eb033000	6.24011	-0.0131851	0.306832	-0.0429718	0.965724	1	6
Zm00001eb033030	1.64222	0.785699	0.922407	0.851793	0.394329	1	2
Zm00001eb033040	0.0261331	0.133899	3.46774	0.0386128	0.969199	NA	4
Zm00001eb033060	0.586365	0.4207	1.11256	0.378136	0.70533	NA	14
Zm00001eb033080	0	NA	NA	NA	NA	NA	3
Zm00001eb033110	0.365203	-0.113292	1.17116	-0.0967346	0.922937	NA	3
Zm00001eb033120	0.791358	2.50805	1.76807	1.41852	0.156038	NA	3
Zm00001eb033150	16.177	-0.176703	0.304527	-0.580255	0.561743	1	9
Zm00001eb033160	0	NA	NA	NA	NA	NA	1
Zm00001eb033190	25.1833	-0.103455	0.223755	-0.46236	0.643824	1	3
Zm00001eb033220	0.100207	-0.827877	3.46774	-0.238737	0.81131	NA	3
Zm00001eb033230	11.6702	-0.531066	0.352473	-1.50668	0.131892	1	16
Zm00001eb033240	0.158836	-0.667577	2.71603	-0.245791	0.805844	NA	22
Zm00001eb033320	0.544154	-0.219643	1.40106	-0.156769	0.875427	NA	6
Zm00001eb033330	0.0439729	0.133899	3.46774	0.0386128	0.969199	NA	16
Zm00001eb033390	4.86875	-0.688731	0.505713	-1.3619	0.173229	1	4
Zm00001eb033400	0.0273452	0.133899	3.46774	0.0386128	0.969199	NA	2
Zm00001eb033410	4.66656	-0.24005	0.466002	-0.515127	0.606464	1	20
Zm00001eb033440	0.0754059	0.454499	3.17013	0.143369	0.885999	NA	2
Zm00001eb033460	0.727648	-1.96833	0.893488	-2.20297	0.0275966	NA	2
Zm00001eb033470	0.18847	-1.3794	2.18333	-0.631786	0.527527	NA	4
Zm00001eb033480	3.62365	-0.0752044	0.41243	-0.182345	0.855312	1	6
Zm00001eb033520	11.537	0.280981	0.293677	0.95677	0.338683	1	3
Zm00001eb033530	0.0729756	-0.988175	3.46774	-0.284962	0.775673	NA	1
Zm00001eb033540	0.108483	0.454502	2.91814	0.155751	0.87623	NA	3
Zm00001eb033550	0.0751166	0.294197	3.46774	0.0848382	0.93239	NA	15
Zm00001eb033580	0.101697	-0.186687	2.96092	-0.0630504	0.949726	NA	6
Zm00001eb033590	0.120699	-0.0263844	2.37038	-0.0111309	0.991119	NA	4
Zm00001eb033600	0.0971951	0.614799	3.02413	0.203298	0.838902	NA	8
Zm00001eb033620	0.0767866	0.454499	3.15687	0.143971	0.885523	NA	5
Zm00001eb033640	8.87829	-0.877236	0.507078	-1.72998	0.0836336	1	1
Zm00001eb033660	2.00999	-0.741513	0.665195	-1.11473	0.264966	1	1
Zm00001eb033670	6.48846	0.395957	0.426374	0.92866	0.353065	1	1
Zm00001eb033690	0.311338	-0.364949	1.33495	-0.273381	0.78456	NA	2
Zm00001eb033700	0.0942269	-0.827876	3.01249	-0.274814	0.783459	NA	2
Zm00001eb033710	562.406	-0.0976478	0.227508	-0.429206	0.667773	1	3
Zm00001eb033720	5400.78	5.16818	0.235777	21.9198	1.68e-106	1.44e-102	1
Zm00001eb033740	2892.61	0.0337397	0.750055	0.044983	0.964121	1	1
Zm00001eb033760	0.060783	0.294197	3.46774	0.0848382	0.93239	NA	2
Zm00001eb033780	0.0352334	-0.507286	3.46774	-0.146287	0.883695	NA	9
Zm00001eb033820	0.119113	-0.667578	2.89129	-0.230893	0.817398	NA	10
Zm00001eb033850	0.610854	-1.4673	1.38152	-1.06209	0.288193	NA	7
Zm00001eb033870	1.04109	-0.529421	0.860897	-0.614964	0.538578	1	13
Zm00001eb033880	0.184003	-0.667576	2.19591	-0.304008	0.761121	NA	1
Zm00001eb033900	1.21823	-1.18804	0.708429	-1.67701	0.0935408	1	7
Zm00001eb033910	118.065	0.843575	0.197632	4.2684	1.97e-05	0.166046	1
Zm00001eb033930	0.0344024	-0.507286	3.46774	-0.146287	0.883695	NA	2
Zm00001eb033950	1.56499	-0.36847	0.744653	-0.494821	0.620727	1	9
Zm00001eb033960	15.1759	-0.888159	0.248029	-3.58087	0.000342452	1	15
Zm00001eb033990	47.7659	0.075296	0.243763	0.30889	0.757405	1	2
Zm00001eb034000	0.955621	-0.159519	0.877406	-0.181807	0.855734	1	2
Zm00001eb034010	5.36452	-0.220254	0.331626	-0.664165	0.506585	1	9
Zm00001eb034030	0.242539	1.12362	1.86614	0.602108	0.547102	NA	2
Zm00001eb034040	3.76374	-1.0857	0.442239	-2.45501	0.0140879	1	9
Zm00001eb034050	0.0402323	0.133899	3.46774	0.0386128	0.969199	NA	2
Zm00001eb034060	8.06444	0.313899	0.34131	0.919688	0.357736	1	17
Zm00001eb034080	2.06335	-0.866032	0.595672	-1.45387	0.145981	1	15
Zm00001eb034090	5.23418	0.203832	0.438368	0.464978	0.641947	1	4
Zm00001eb034100	1.52881	-1.29423	0.617022	-2.09754	0.0359454	1	5
Zm00001eb034110	0.0364878	-0.507286	3.46774	-0.146287	0.883695	NA	1
Zm00001eb034120	0.266411	-0.0249296	1.63452	-0.015252	0.987831	NA	12
Zm00001eb034130	4.82426	0.736347	0.883471	0.83347	0.404579	1	3
Zm00001eb034180	10.5799	0.0156566	0.390067	0.0401382	0.967983	1	11
Zm00001eb034200	94.8131	-0.598108	0.381142	-1.56925	0.116589	1	5
Zm00001eb034220	0	NA	NA	NA	NA	NA	2
Zm00001eb034240	0.0364878	-0.507286	3.46774	-0.146287	0.883695	NA	3
Zm00001eb034250	0.0260397	0.133899	3.46774	0.0386128	0.969199	NA	1
Zm00001eb034260	0.0439729	0.133899	3.46774	0.0386128	0.969199	NA	3
Zm00001eb034370	0	NA	NA	NA	NA	NA	4
Zm00001eb034650	0	NA	NA	NA	NA	NA	7
Zm00001eb034670	1.08276	0.292369	0.788492	0.370795	0.71079	1	4
Zm00001eb034690	0.108366	-0.026389	2.95208	-0.00893913	0.992868	NA	3
Zm00001eb034700	0.0807859	0.133899	3.46774	0.0386128	0.969199	NA	2
Zm00001eb034710	0.670562	0.622943	1.08011	0.576741	0.564114	NA	6
Zm00001eb034720	0.14034	0.454505	2.75533	0.164955	0.86898	NA	1
Zm00001eb034730	15.8183	-0.766603	0.573549	-1.3366	0.181355	1	6
Zm00001eb034740	0.857254	-1.44877	1.07978	-1.34173	0.179682	NA	1
Zm00001eb034750	1.87943	-0.109846	0.585581	-0.187585	0.851202	1	9
Zm00001eb034760	14.4111	0.29802	0.749077	0.39785	0.690741	1	1
Zm00001eb034780	159.402	0.201633	0.149467	1.34902	0.177332	1	1
Zm00001eb034790	0.062824	0.294197	3.46774	0.0848382	0.93239	NA	1
Zm00001eb034820	0	NA	NA	NA	NA	NA	11
Zm00001eb034830	5.64981	-2.27489	0.400589	-5.67885	1.36e-08	0.000115222	2
Zm00001eb034840	0.0969826	-0.827876	2.99287	-0.276616	0.782075	NA	8
Zm00001eb034850	56.4012	-0.284399	0.135965	-2.09171	0.0364647	1	1
Zm00001eb034890	0.762061	-0.16183	0.845693	-0.191358	0.848245	NA	7
Zm00001eb034900	0	NA	NA	NA	NA	NA	2
Zm00001eb034920	1.69811	0.289112	0.731453	0.395258	0.692653	1	7
Zm00001eb034970	0.0260397	0.133899	3.46774	0.0386128	0.969199	NA	2
Zm00001eb034980	3.9468	-0.572277	0.400699	-1.4282	0.153235	1	3
Zm00001eb035010	2.43433	-0.412882	0.633424	-0.651825	0.514514	1	5
Zm00001eb035020	0.48902	-1.06372	1.01616	-1.0468	0.295191	NA	5
Zm00001eb035040	1.1255	-0.461085	0.768918	-0.599655	0.548736	1	3
Zm00001eb035050	0.33023	0.295621	1.5439	0.191476	0.848152	NA	3
Zm00001eb035070	0.535278	1.13659	1.66767	0.681542	0.495529	NA	2
Zm00001eb035080	0.0352334	-0.507286	3.46774	-0.146287	0.883695	NA	10
Zm00001eb035190	0.536866	0.0808788	1.48324	0.0545284	0.956514	NA	1
Zm00001eb035230	3.93124	-0.375892	0.383311	-0.980645	0.326768	1	3
Zm00001eb035240	1.02972	-0.0655102	0.856213	-0.0765116	0.939012	1	3
Zm00001eb035260	1.34542	-0.424493	0.797489	-0.532287	0.594527	1	5
Zm00001eb035270	1.12767	0.386341	0.796525	0.485034	0.627653	1	2
Zm00001eb035290	0	NA	NA	NA	NA	NA	3
Zm00001eb035310	0.269848	0.6148	2.97888	0.206386	0.836489	NA	10
Zm00001eb035320	0.655975	-0.0564971	1.02721	-0.0550006	0.956138	NA	6
Zm00001eb035350	0.171158	0.296047	1.939	0.15268	0.87865	NA	6
Zm00001eb035360	3.31841	-0.280834	0.445919	-0.629786	0.528834	1	6
Zm00001eb035370	2.39827	0.503812	0.536646	0.938815	0.347826	1	11
Zm00001eb035390	0.0646619	-0.346989	3.46774	-0.100062	0.920295	NA	3
Zm00001eb035410	0.0765493	0.294197	3.46774	0.0848382	0.93239	NA	3
Zm00001eb035420	11.2067	-0.398663	0.22767	-1.75105	0.0799368	1	10
Zm00001eb035440	0.0439729	0.133899	3.46774	0.0386128	0.969199	NA	11
Zm00001eb035460	0.0686732	0.294197	3.46774	0.0848382	0.93239	NA	1
Zm00001eb035500	0.400519	-0.067884	1.16107	-0.0584667	0.953377	NA	10
Zm00001eb035520	0.43599	1.19588	1.68911	0.707995	0.478948	NA	5
Zm00001eb035540	34.5442	0.754437	0.465978	1.61904	0.105438	1	3
Zm00001eb035580	9.74128	0.411453	0.649708	0.633289	0.526545	1	2
Zm00001eb035590	0.0344674	0.133899	3.46774	0.0386128	0.969199	NA	2
Zm00001eb035630	1.8995	-0.316383	0.597872	-0.529182	0.596679	1	3
Zm00001eb035640	0.0346499	0.133899	3.46774	0.0386128	0.969199	NA	13
Zm00001eb035650	2.91554	-0.854424	0.449863	-1.8993	0.0575253	1	1
Zm00001eb035660	12.2275	-0.170499	0.255485	-0.667352	0.504547	1	12
Zm00001eb035680	44.6861	0.290156	0.183477	1.58142	0.113781	1	5
Zm00001eb035690	0.967168	0.738865	0.910877	0.811157	0.417275	1	2
Zm00001eb035700	3.24156	-0.0324092	0.614347	-0.0527539	0.957928	1	11
Zm00001eb035710	0	NA	NA	NA	NA	NA	6
Zm00001eb035720	0.283298	-0.187739	1.41988	-0.132221	0.894809	NA	5
Zm00001eb035730	19.765	-0.613705	0.251027	-2.44478	0.0144941	1	14
Zm00001eb035750	44.7242	-0.663034	0.299998	-2.21013	0.0270964	1	5
Zm00001eb035760	0.0273452	0.133899	3.46774	0.0386128	0.969199	NA	1
Zm00001eb035770	18.1879	0.409706	0.246491	1.66215	0.0964818	1	1
Zm00001eb035780	69.9128	0.412228	0.237888	1.73286	0.0831199	1	4
Zm00001eb035790	6.44033	-1.03111	0.499612	-2.06383	0.039034	1	9
Zm00001eb035800	7.38611	0.0639727	0.303209	0.210985	0.832899	1	9
Zm00001eb035810	0.304728	1.45498	2.2982	0.633098	0.52667	NA	6
Zm00001eb035820	4.79203	-0.853525	0.401029	-2.12834	0.0333091	1	12
Zm00001eb035840	2.79261	-1.15524	0.638871	-1.80824	0.0705684	1	35
Zm00001eb035870	0	NA	NA	NA	NA	NA	1
Zm00001eb035960	0	NA	NA	NA	NA	NA	11
Zm00001eb035970	0	NA	NA	NA	NA	NA	3
Zm00001eb036020	0.102008	-0.827876	2.95888	-0.279794	0.779636	NA	4
Zm00001eb036040	0.0577106	-0.346989	3.46774	-0.100062	0.920295	NA	8
Zm00001eb036050	0.107029	0.294197	3.46774	0.0848382	0.93239	NA	2
Zm00001eb036060	0.0439729	0.133899	3.46774	0.0386128	0.969199	NA	4
Zm00001eb036130	4.47609	-1.13835	0.568779	-2.0014	0.0453497	1	13
Zm00001eb036140	0.533343	0.155942	1.25239	0.124516	0.900907	NA	5
Zm00001eb036160	0.259174	0.133918	1.76472	0.0758862	0.93951	NA	3
Zm00001eb036170	1.05121	-0.326184	0.735518	-0.443475	0.657422	1	2
Zm00001eb036200	0.0721039	-0.988175	3.46774	-0.284962	0.775673	NA	3
Zm00001eb036250	1.00769	-0.517936	0.719928	-0.719428	0.471877	1	6
Zm00001eb036270	11.5504	-0.589437	0.232068	-2.53993	0.0110876	1	1
Zm00001eb036300	0.162564	-0.507277	1.92081	-0.264096	0.791706	NA	2
Zm00001eb036310	155.327	0.50956	0.216864	2.34967	0.0187899	1	2
Zm00001eb036320	7.11191	-0.23592	0.297465	-0.793102	0.427718	1	9
Zm00001eb036330	11.5252	0.0570916	0.27262	0.209418	0.834122	1	2
Zm00001eb036350	3.21237	-1.02967	0.434039	-2.37231	0.0176774	1	4
Zm00001eb036390	0.0669267	0.133899	3.46774	0.0386128	0.969199	NA	4
Zm00001eb036440	0.146892	-0.0263838	2.27846	-0.0115797	0.990761	NA	6
Zm00001eb036450	152.516	0.326226	0.161564	2.01917	0.0434695	1	2
Zm00001eb036480	0.0344024	-0.507286	3.46774	-0.146287	0.883695	NA	14
Zm00001eb036530	25.6844	-0.214522	0.201924	-1.06239	0.28806	1	7
Zm00001eb036560	0.510916	-2.22471	1.02136	-2.17818	0.0293927	NA	12
Zm00001eb036570	0.446026	-0.830268	1.0271	-0.808362	0.418882	NA	4
Zm00001eb036590	0.0402323	0.133899	3.46774	0.0386128	0.969199	NA	8
Zm00001eb036610	2.68702	0.203582	0.506828	0.401679	0.687921	1	9
Zm00001eb036640	53.5887	-0.582664	0.23215	-2.50986	0.0120779	1	2
Zm00001eb036710	6.51012	0.414744	0.583774	0.710452	0.477424	1	3
Zm00001eb036750	0.215951	-0.346979	2.18403	-0.158871	0.873771	NA	3
Zm00001eb036760	0.276003	0.471928	1.42956	0.330122	0.741308	NA	5
Zm00001eb036780	0.0338155	-0.507286	3.46774	-0.146287	0.883695	NA	7
Zm00001eb036790	0.917854	-1.54579	0.739973	-2.08898	0.0367096	1	4
Zm00001eb036800	1.88058	-0.852213	0.542157	-1.57189	0.115975	1	8
Zm00001eb036840	0	NA	NA	NA	NA	NA	7
Zm00001eb036850	0.0629613	-0.346989	3.46774	-0.100062	0.920295	NA	1
Zm00001eb036870	0.0352334	-0.507286	3.46774	-0.146287	0.883695	NA	1
Zm00001eb036880	0.0364878	-0.507286	3.46774	-0.146287	0.883695	NA	3
Zm00001eb036890	23.6905	0.0434292	0.190681	0.227758	0.819834	1	6
Zm00001eb036900	0.0571237	-0.346989	3.46774	-0.100062	0.920295	NA	2
Zm00001eb036910	43.021	-0.548946	0.233266	-2.35331	0.0186072	1	7
Zm00001eb036930	0.0807859	0.133899	3.46774	0.0386128	0.969199	NA	5
Zm00001eb036940	16.6283	-0.273817	0.233583	-1.17225	0.241097	1	15
Zm00001eb036950	0.322321	-1.29389	1.37602	-0.940318	0.347054	NA	7
Zm00001eb037000	0.0865022	-0.186688	3.07164	-0.0607779	0.951536	NA	5
Zm00001eb037010	32.071	-0.246241	0.185955	-1.3242	0.185437	1	19
Zm00001eb037020	9.95235	-0.585474	0.270343	-2.16567	0.0303362	1	4
Zm00001eb037030	2.735	0.52663	0.539779	0.975639	0.329243	1	6
Zm00001eb037050	0.408102	-0.0530355	1.16423	-0.0455541	0.963666	NA	9
Zm00001eb037070	0.0233082	0.133899	3.46774	0.0386128	0.969199	NA	6
Zm00001eb037080	0	NA	NA	NA	NA	NA	12
Zm00001eb037110	0	NA	NA	NA	NA	NA	2
Zm00001eb037120	0.856348	1.09042	1.06844	1.02057	0.307456	NA	19
Zm00001eb037170	12.1845	2.4162	0.468483	5.15749	2.5e-07	0.00212267	6
Zm00001eb037190	0.0352334	-0.507286	3.46774	-0.146287	0.883695	NA	3
Zm00001eb037200	0.704668	1.48541	1.13419	1.30967	0.190309	NA	7
Zm00001eb037210	1.45007	0.377778	0.695086	0.543498	0.586787	1	9
Zm00001eb037230	0.0585416	-0.346989	3.46774	-0.100062	0.920295	NA	6
Zm00001eb037240	5.48166	4.35029	2.55636	1.70175	0.0888017	1	2
Zm00001eb037260	0.844037	-0.92008	0.891675	-1.03186	0.302139	NA	15
Zm00001eb037290	6.36044	-0.0865203	0.387093	-0.223513	0.823136	1	6
Zm00001eb037310	3.18906	0.459822	0.490114	0.938195	0.348144	1	4
Zm00001eb037330	0.17151	-1.66568	2.68093	-0.621306	0.534398	NA	4
Zm00001eb037350	10.9495	-1.0079	0.606874	-1.6608	0.0967528	1	7
Zm00001eb037380	1.19625	-0.539207	0.663584	-0.812568	0.416466	1	10
Zm00001eb037420	5.92414	-0.27202	0.30762	-0.884272	0.37655	1	16
Zm00001eb037450	0.0520794	0.294197	3.46774	0.0848382	0.93239	NA	1
Zm00001eb037470	0.0439729	0.133899	3.46774	0.0386128	0.969199	NA	22
Zm00001eb037480	6.72075	-0.134043	0.349658	-0.383354	0.701457	1	1
Zm00001eb037500	0	NA	NA	NA	NA	NA	1
Zm00001eb037520	4.06044	0.364137	0.471349	0.772543	0.439793	1	4
Zm00001eb037540	0.0996638	-0.186687	2.97446	-0.0627635	0.949955	NA	7
Zm00001eb037550	0.163107	0.133911	2.75242	0.0486521	0.961197	NA	1
Zm00001eb037570	0.0346499	0.133899	3.46774	0.0386128	0.969199	NA	3
Zm00001eb037580	0.0425401	0.133899	3.46774	0.0386128	0.969199	NA	4
Zm00001eb037600	0.449257	-1.24497	1.06108	-1.1733	0.240675	NA	2
Zm00001eb037640	16.4415	-0.978128	0.340446	-2.87308	0.00406497	1	3
Zm00001eb037680	5.70303	-0.764501	0.317568	-2.40736	0.0160682	1	8
Zm00001eb037690	0.506278	-0.444323	1.14872	-0.386798	0.698906	NA	8
Zm00001eb037740	19.9326	0.845887	0.345818	2.44605	0.0144432	1	1
Zm00001eb037820	4.94658	-0.535838	0.456359	-1.17416	0.240332	1	11
Zm00001eb037890	0.0439729	0.133899	3.46774	0.0386128	0.969199	NA	4
Zm00001eb037900	0.0362464	0.133899	3.46774	0.0386128	0.969199	NA	2
Zm00001eb037910	16.0698	0.075236	0.269827	0.278831	0.780375	1	1
Zm00001eb037970	0.10313	-0.186687	2.95158	-0.0632498	0.949568	NA	7
Zm00001eb037980	0.327428	0.471454	1.41045	0.334257	0.738186	NA	9
Zm00001eb038010	1.3867	-1.6841	0.705837	-2.38596	0.0170344	1	4
Zm00001eb038040	0.516694	0.445449	1.33803	0.332914	0.7392	NA	7
Zm00001eb038190	0.178292	-1.67038	2.17759	-0.767077	0.443036	NA	1
Zm00001eb038210	0.164592	-0.507278	2.26401	-0.224062	0.822709	NA	9
Zm00001eb038220	0.0879457	0.294197	3.46774	0.0848382	0.93239	NA	5
Zm00001eb038230	0.658072	-0.187537	0.925066	-0.202728	0.839347	NA	6
Zm00001eb038300	0.351285	-1.17968	1.43275	-0.823368	0.410299	NA	3
Zm00001eb038310	0.233615	0.575505	1.4869	0.387051	0.698719	NA	9
Zm00001eb038320	0	NA	NA	NA	NA	NA	2
Zm00001eb038350	0.102163	0.294197	3.46774	0.0848382	0.93239	NA	6
Zm00001eb038360	1.6919	-0.491886	0.651727	-0.754743	0.450403	1	1
Zm00001eb038370	57.0761	-0.827043	0.4388	-1.88478	0.0594593	1	5
Zm00001eb038400	0.269471	1.21711	1.44688	0.841197	0.400238	NA	11
Zm00001eb038410	236.799	0.450982	0.233211	1.9338	0.0531382	1	1
Zm00001eb038430	1.0509	0.311923	0.776194	0.401862	0.687786	1	6
Zm00001eb038440	0.0512688	0.294197	3.46774	0.0848382	0.93239	NA	6
Zm00001eb038470	0.101641	-0.186691	3.46774	-0.0538366	0.957065	NA	3
Zm00001eb038490	0.874036	-1.4883	0.889869	-1.6725	0.0944265	1	18
Zm00001eb038500	39.8209	-0.755574	0.330727	-2.28458	0.0223372	1	2
Zm00001eb038510	67.2336	-0.196107	0.24221	-0.809658	0.418137	1	11
Zm00001eb038540	0.0878523	0.454501	3.06079	0.148491	0.881955	NA	9
Zm00001eb038560	6.46747	-1.09786	0.511756	-2.14528	0.0319307	1	1
Zm00001eb038580	0.0233082	0.133899	3.46774	0.0386128	0.969199	NA	5
Zm00001eb038600	1.56493	-0.363164	0.714329	-0.508399	0.611174	1	6
Zm00001eb038610	0	NA	NA	NA	NA	NA	1
Zm00001eb038620	5.69407	-0.377266	0.334674	-1.12726	0.259631	1	5
Zm00001eb038670	2.72472	0.0480909	0.49942	0.0962936	0.923287	1	10
Zm00001eb038700	0.545566	1.09239	1.07544	1.01577	0.309741	NA	3
Zm00001eb038720	0.640593	-1.13104	0.942756	-1.19972	0.230248	NA	14
Zm00001eb038730	1194.82	0.0043302	0.142518	0.0303836	0.975761	1	1
Zm00001eb038740	0.581294	0.393821	1.16845	0.337046	0.736082	NA	1
Zm00001eb038830	7.40673	-0.0824685	0.30363	-0.271608	0.785923	1	6
Zm00001eb038870	9.043	-0.396677	0.296936	-1.3359	0.181582	1	33
Zm00001eb038880	1.68459	-0.308477	0.581871	-0.530147	0.59601	1	1
Zm00001eb038890	0.400453	-0.532069	1.20439	-0.441775	0.658652	NA	2
Zm00001eb038900	0	NA	NA	NA	NA	NA	6
Zm00001eb038920	1.58283	-1.54003	0.65155	-2.36364	0.0180963	1	5
Zm00001eb038950	0.990849	-0.859205	0.810292	-1.06036	0.288979	1	6
Zm00001eb038960	938.5	6.64687	0.228997	29.026	3.09e-185	2.65e-181	1
Zm00001eb038980	1546.87	6.23612	0.208679	29.8838	3.2e-196	2.74e-192	1
Zm00001eb038990	1562.06	3.50611	0.599014	5.85314	4.82e-09	4.1e-05	1
Zm00001eb039000	0.530447	-1.91232	1.18142	-1.61866	0.105521	NA	8
Zm00001eb039010	0.0534783	0.294197	3.46774	0.0848382	0.93239	NA	4
Zm00001eb039020	0.0870128	-0.346989	3.46774	-0.100062	0.920295	NA	7
Zm00001eb039040	0.0500567	0.294197	3.46774	0.0848382	0.93239	NA	4
Zm00001eb039230	211.364	0.28067	0.139992	2.00489	0.0449745	1	2
Zm00001eb039250	0.0669267	0.133899	3.46774	0.0386128	0.969199	NA	2
Zm00001eb039300	0.574734	-0.711855	1.02148	-0.696885	0.485875	NA	3
Zm00001eb039310	0.181132	0.293077	1.66607	0.175909	0.860366	NA	14
Zm00001eb039340	0.481096	-0.960038	1.08472	-0.885057	0.376126	NA	5
Zm00001eb039360	0.0260397	0.133899	3.46774	0.0386128	0.969199	NA	6
Zm00001eb039370	3.76726	-0.0194185	0.452794	-0.042886	0.965792	1	18
Zm00001eb039380	0.376213	-1.69921	1.76454	-0.962971	0.335562	NA	4
Zm00001eb039400	7.71449	0.171873	0.302372	0.568415	0.569753	1	4
Zm00001eb039410	3.44257	0.275883	0.492469	0.560205	0.57534	1	6
Zm00001eb039430	17.4125	-0.482376	0.317919	-1.51729	0.129193	1	12
Zm00001eb039440	0	NA	NA	NA	NA	NA	2
Zm00001eb039540	0.0233082	0.133899	3.46774	0.0386128	0.969199	NA	2
Zm00001eb039550	32.4069	-0.15885	0.244464	-0.649788	0.515829	1	6
Zm00001eb039560	0.0954713	-0.827876	3.00354	-0.275633	0.78283	NA	9
Zm00001eb039590	2.87488	-1.35102	0.515119	-2.62273	0.00872295	1	6
Zm00001eb039610	1.13447	0.411475	0.780541	0.527166	0.598078	1	6
Zm00001eb039620	28.2701	-0.0105858	0.218011	-0.0485562	0.961273	1	8
Zm00001eb039630	0	NA	NA	NA	NA	NA	4
Zm00001eb039660	16.52	-0.0332525	0.374156	-0.0888735	0.929182	1	19
Zm00001eb039670	24.697	-2.2859	0.477076	-4.79149	1.66e-06	0.0140121	2
Zm00001eb039720	2.45766	-0.230428	0.575624	-0.40031	0.688928	1	2
Zm00001eb039740	16.3032	-0.0504649	0.215916	-0.233724	0.815199	1	9
Zm00001eb039760	0.678521	-0.644668	1.14962	-0.560765	0.574958	NA	7
Zm00001eb039770	0.806892	-0.989561	0.815992	-1.21271	0.225241	NA	7
Zm00001eb039820	0.498314	-0.170184	1.23708	-0.137569	0.890581	NA	16
Zm00001eb039830	0.0881921	-0.507286	3.46774	-0.146287	0.883695	NA	3
Zm00001eb039840	5.62314	-0.643548	0.385392	-1.66985	0.0949484	1	13
Zm00001eb039850	1.92424	-0.0706126	0.552341	-0.127842	0.898274	1	8
Zm00001eb039980	0.206954	0.429374	1.665	0.257883	0.796497	NA	8
Zm00001eb040040	8.56541	0.465367	0.296593	1.56904	0.116638	1	4
Zm00001eb040050	501.698	-0.0886257	0.156809	-0.565182	0.57195	1	14
Zm00001eb040100	0.0344674	0.133899	3.46774	0.0386128	0.969199	NA	3
Zm00001eb040120	12.1739	-0.0475328	0.282022	-0.168543	0.866156	1	4
Zm00001eb040130	0.843063	0.00932276	0.934542	0.00997576	0.992041	NA	4
Zm00001eb040140	3.43767	-2.44453	0.596009	-4.1015	4.1e-05	0.345054	1
Zm00001eb040150	1.28157	-0.330049	0.768442	-0.429503	0.667557	1	6
Zm00001eb040160	1.90602	-0.578656	0.607513	-0.9525	0.340843	1	3
Zm00001eb040190	0.150527	-0.0263873	2.74752	-0.00960402	0.992337	NA	1
Zm00001eb040250	34.3284	-0.338811	0.347222	-0.975775	0.329176	1	5
Zm00001eb040260	0.0792062	-0.346989	3.46774	-0.100062	0.920295	NA	3
Zm00001eb040280	0.610904	0.494809	1.15887	0.426977	0.669396	NA	4
Zm00001eb040310	6.29053	0.152184	0.36338	0.418803	0.67536	1	5
Zm00001eb040360	0.219565	0.787451	2.14256	0.367528	0.713225	NA	6
Zm00001eb040380	2.47806	-1.82086	0.560388	-3.24929	0.00115692	1	2
Zm00001eb040400	30.0106	0.249153	0.418534	0.595299	0.551644	1	6
Zm00001eb040440	0.0439729	0.133899	3.46774	0.0386128	0.969199	NA	4
Zm00001eb040450	0.0261331	0.133899	3.46774	0.0386128	0.969199	NA	3
Zm00001eb040460	0.062824	0.294197	3.46774	0.0848382	0.93239	NA	1
Zm00001eb040480	0.0402323	0.133899	3.46774	0.0386128	0.969199	NA	4
Zm00001eb040490	0.139031	-0.827876	2.76105	-0.299841	0.764299	NA	3
Zm00001eb040510	0	NA	NA	NA	NA	NA	2
Zm00001eb040520	199.927	0.0646149	0.111573	0.579129	0.562502	1	3
Zm00001eb040540	0.0233082	0.133899	3.46774	0.0386128	0.969199	NA	11
Zm00001eb040550	0	NA	NA	NA	NA	NA	13
Zm00001eb040560	2.83811	-1.57705	0.756164	-2.08559	0.037016	1	3
Zm00001eb040680	0.0344674	0.133899	3.46774	0.0386128	0.969199	NA	1
Zm00001eb040700	1.44986	0.332568	0.752128	0.442169	0.658367	1	17
Zm00001eb040740	2.45304	-0.386729	0.604798	-0.639436	0.522539	1	25
Zm00001eb040760	129.614	0.141248	0.168489	0.838323	0.40185	1	3
Zm00001eb040770	0.0521728	0.294197	3.46774	0.0848382	0.93239	NA	21
Zm00001eb040790	0.0261331	0.133899	3.46774	0.0386128	0.969199	NA	4
Zm00001eb040800	79.8427	-0.300268	0.346134	-0.867491	0.385673	1	10
Zm00001eb040860	0.973386	-0.950228	0.812023	-1.1702	0.241922	1	3
Zm00001eb040870	0.869268	-0.547797	0.857207	-0.639049	0.522791	1	10
Zm00001eb040880	0.499318	0.367056	1.07303	0.342074	0.732295	NA	5
Zm00001eb040890	199.101	-0.261374	0.205953	-1.2691	0.204405	1	5
Zm00001eb040920	0.067631	-0.988175	3.46774	-0.284962	0.775673	NA	5
Zm00001eb040960	13.0099	-0.117071	0.22461	-0.521221	0.602213	1	6
Zm00001eb040970	0.0325764	0.133899	3.46774	0.0386128	0.969199	NA	12
Zm00001eb041000	0.132772	-1.33321	3.45465	-0.385919	0.699557	NA	2
Zm00001eb041040	1.9444	-0.625374	0.628064	-0.995717	0.319388	1	2
Zm00001eb041060	0.0678965	0.294197	3.46774	0.0848382	0.93239	NA	11
Zm00001eb041080	12.7588	6.09324	0.870253	7.00169	2.53e-12	2.15e-08	2
Zm00001eb041090	1.28357	0.673784	0.791984	0.850754	0.394906	1	6
Zm00001eb041100	0	NA	NA	NA	NA	NA	2
Zm00001eb041120	0	NA	NA	NA	NA	NA	5
Zm00001eb041130	0.776112	-0.0939059	0.905618	-0.103693	0.917413	NA	3
Zm00001eb041140	1.52081	-1.73637	0.627653	-2.76645	0.00566706	1	1
Zm00001eb041150	4.71423	0.0731543	0.402644	0.181685	0.85583	1	10
Zm00001eb041160	1.44305	-1.0469	0.733221	-1.42781	0.153347	1	5
Zm00001eb041170	1.66743	0.5981	0.772842	0.773897	0.438992	1	6
Zm00001eb041180	0.505792	-1.92689	0.995658	-1.93529	0.0529549	NA	1
Zm00001eb041190	5.53357	-0.576483	0.359549	-1.60335	0.108857	1	4
Zm00001eb041200	0.0352334	-0.507286	3.46774	-0.146287	0.883695	NA	2
Zm00001eb041210	0.257888	0.909813	1.79042	0.508155	0.611345	NA	3
Zm00001eb041230	3.83502	0.227287	0.439095	0.517626	0.60472	1	10
Zm00001eb041240	0.0852978	-0.186688	3.08151	-0.0605832	0.951691	NA	9
Zm00001eb041250	0.0786991	0.294197	3.46774	0.0848382	0.93239	NA	8
Zm00001eb041280	3.93697	-0.499315	0.408715	-1.22167	0.221832	1	2
Zm00001eb041310	199.437	2.59271	0.252378	10.2731	9.32e-25	7.95e-21	1
Zm00001eb041340	0.0514823	0.294197	3.46774	0.0848382	0.93239	NA	4
Zm00001eb041370	10.6835	-0.238761	0.248947	-0.959084	0.337516	1	9
Zm00001eb041380	0.382609	-1.95944	1.33699	-1.46555	0.14277	NA	1
Zm00001eb041400	10.7789	-0.53546	0.445183	-1.20279	0.229059	1	2
Zm00001eb041460	3.38639	1.04543	0.915645	1.14174	0.25356	1	3
Zm00001eb041470	0.836543	0.583827	0.924266	0.631665	0.527606	NA	10
Zm00001eb041480	0.54523	-0.633933	1.22591	-0.517113	0.605077	NA	3
Zm00001eb041500	3.4819	-0.982216	0.456064	-2.15368	0.0312654	1	4
Zm00001eb041520	0.0604114	-0.346989	3.46774	-0.100062	0.920295	NA	1
Zm00001eb041560	0.0273452	0.133899	3.46774	0.0386128	0.969199	NA	7
Zm00001eb041600	0.0239236	0.133899	3.46774	0.0386128	0.969199	NA	12
Zm00001eb041630	1.2785	-0.195981	0.786791	-0.249089	0.803292	1	3
Zm00001eb041690	0	NA	NA	NA	NA	NA	4
Zm00001eb041730	6.06617	-0.340822	0.335331	-1.01638	0.30945	1	6
Zm00001eb041750	1.64354	-0.79298	0.569836	-1.39159	0.164046	1	7
Zm00001eb041780	29.6472	-0.370125	0.30628	-1.20845	0.226873	1	6
Zm00001eb041790	8.47415	0.173359	0.290673	0.596406	0.550904	1	5
Zm00001eb041840	0.344448	-0.415696	1.33843	-0.310585	0.756116	NA	11
Zm00001eb041850	2.51787	0.276276	0.619795	0.445755	0.655774	1	2
Zm00001eb041880	1.79549	0.120242	0.625705	0.19217	0.847609	1	13
Zm00001eb041900	23.7434	-0.0771188	0.287259	-0.268465	0.788342	1	3
Zm00001eb041920	55.4349	-0.41183	0.285236	-1.44382	0.14879	1	22
Zm00001eb041930	0.15312	-0.667576	2.25955	-0.295446	0.767653	NA	15
Zm00001eb041950	0.10223	0.6148	2.99039	0.205592	0.83711	NA	11
Zm00001eb041980	0.0273452	0.133899	3.46774	0.0386128	0.969199	NA	1
Zm00001eb041990	8.77239	0.437788	0.293578	1.49122	0.135905	1	5
Zm00001eb042000	0	NA	NA	NA	NA	NA	1
Zm00001eb042030	17.8502	-0.164882	0.222111	-0.742342	0.45788	1	6
Zm00001eb042040	0.698529	-0.934215	0.876602	-1.06572	0.286548	NA	12
Zm00001eb042050	0.756272	-1.80971	1.02646	-1.76307	0.0778891	NA	10
Zm00001eb042060	8.31953	-0.197775	0.380106	-0.520315	0.602844	1	15
Zm00001eb042070	0.0344024	-0.507286	3.46774	-0.146287	0.883695	NA	8
Zm00001eb042080	5.55548	0.167479	0.340324	0.492117	0.622637	1	5
Zm00001eb042100	4.06228	0.0168788	0.511885	0.0329739	0.973695	1	1
Zm00001eb042110	4.05996	-0.389917	0.372206	-1.04758	0.29483	1	16
Zm00001eb042120	8.25213	-0.0323601	0.368119	-0.0879067	0.929951	1	7
Zm00001eb042130	3.96499	-0.848208	0.344514	-2.46204	0.0138147	1	19
Zm00001eb042150	1.79997	-0.9675	0.553067	-1.74934	0.080233	1	3
Zm00001eb042180	14.5046	-0.183246	0.254294	-0.720606	0.471152	1	1
Zm00001eb042200	0.123808	-0.988175	3.46774	-0.284962	0.775673	NA	3
Zm00001eb042230	90.227	0.202843	0.163782	1.23849	0.215534	1	10
Zm00001eb042240	0	NA	NA	NA	NA	NA	1
Zm00001eb042250	0.3117	-1.45256	1.51288	-0.960126	0.336992	NA	2
Zm00001eb042260	0.0606896	0.294197	3.46774	0.0848382	0.93239	NA	8
Zm00001eb042270	0.0344674	0.133899	3.46774	0.0386128	0.969199	NA	3
Zm00001eb042280	0.067631	-0.988175	3.46774	-0.284962	0.775673	NA	9
Zm00001eb042300	47.2855	0.24629	0.159317	1.54591	0.122126	1	4
Zm00001eb042310	0.0346499	0.133899	3.46774	0.0386128	0.969199	NA	8
Zm00001eb042320	0.149609	0.454505	2.71668	0.167302	0.867132	NA	2
Zm00001eb042340	0.886597	0.386118	0.900044	0.429	0.667924	1	4
Zm00001eb042350	27.4376	0.231507	0.198337	1.16724	0.243114	1	4
Zm00001eb042370	1.01177	-1.22989	0.928762	-1.32422	0.185428	1	4
Zm00001eb042390	13.7828	-0.217393	0.302813	-0.717912	0.472812	1	2
Zm00001eb042400	0	NA	NA	NA	NA	NA	3
Zm00001eb042410	0.236978	1.09555	1.88747	0.580433	0.561623	NA	1
Zm00001eb042420	2.03116	0.469507	0.677625	0.692871	0.48839	1	9
Zm00001eb042440	0.0233082	0.133899	3.46774	0.0386128	0.969199	NA	2
Zm00001eb042470	0.793278	1.42338	1.11599	1.27544	0.202153	NA	6
Zm00001eb042480	0.748941	-1.32251	0.863477	-1.53161	0.125618	NA	4
Zm00001eb042490	4.11678	0.481969	0.496542	0.970651	0.331722	1	5
Zm00001eb042510	0.0273452	0.133899	3.46774	0.0386128	0.969199	NA	8
Zm00001eb042520	0.124759	0.294197	3.46774	0.0848382	0.93239	NA	7
Zm00001eb042550	0.252573	-0.805188	1.59122	-0.506019	0.612844	NA	3
Zm00001eb042570	0.935922	-0.816025	0.786367	-1.03772	0.299403	1	11
Zm00001eb042590	0.140272	-0.186691	3.4327	-0.0543861	0.956628	NA	10
Zm00001eb042640	0.0941577	-0.827876	3.013	-0.274768	0.783494	NA	2
Zm00001eb042670	127.178	0.316407	0.12592	2.51277	0.0119789	1	9
Zm00001eb042680	4.45068	0.458348	0.556737	0.823274	0.410352	1	3
Zm00001eb042700	23.071	-0.039663	0.17994	-0.220423	0.825541	1	7
Zm00001eb042710	0.120914	-0.667577	2.36953	-0.281734	0.778147	NA	23
Zm00001eb042730	6.81419	-0.289958	0.29515	-0.98241	0.325898	1	4
Zm00001eb042740	0.0364878	-0.507286	3.46774	-0.146287	0.883695	NA	1
Zm00001eb042750	11.0092	-1.33175	0.286717	-4.6448	3.4e-06	0.0287847	4
Zm00001eb042770	0.260763	-0.959004	1.78142	-0.538337	0.590345	NA	3
Zm00001eb042780	0.167653	-0.507278	2.25582	-0.224875	0.822077	NA	8
Zm00001eb042800	0.485937	-2.8528	1.33248	-2.14097	0.0322765	NA	2
Zm00001eb042820	0.0505251	0.133899	3.46774	0.0386128	0.969199	NA	8
Zm00001eb042830	0.707749	0.58597	1.00876	0.580882	0.56132	NA	6
Zm00001eb042850	0.0960706	0.454501	2.99928	0.151537	0.879552	NA	1
Zm00001eb042860	0	NA	NA	NA	NA	NA	9
Zm00001eb042880	0.0260397	0.133899	3.46774	0.0386128	0.969199	NA	2
Zm00001eb042890	0.12578	-0.667578	2.85702	-0.233662	0.815247	NA	6
Zm00001eb042900	23.0338	0.264864	0.381669	0.693961	0.487707	1	9
Zm00001eb042920	0.0658483	0.294197	3.46774	0.0848382	0.93239	NA	9
Zm00001eb042940	1.65347	0.44115	0.675919	0.652667	0.513971	1	9
Zm00001eb042970	0	NA	NA	NA	NA	NA	9
Zm00001eb042990	82.2421	0.0553439	0.135408	0.40872	0.682745	1	10
Zm00001eb043000	0.0233082	0.133899	3.46774	0.0386128	0.969199	NA	19
Zm00001eb043010	89.3039	0.220223	0.153382	1.43578	0.151065	1	2
Zm00001eb043020	0.41062	1.69404	1.31374	1.28948	0.197232	NA	1
Zm00001eb043030	0.125552	-0.0263843	2.35158	-0.0112198	0.991048	NA	2
Zm00001eb043040	0.34883	-0.852884	1.17254	-0.72738	0.466993	NA	10
Zm00001eb043070	8.13111	0.261615	0.387346	0.675402	0.49942	1	2
Zm00001eb043090	0.0260397	0.133899	3.46774	0.0386128	0.969199	NA	3
Zm00001eb043140	0.193666	0.925082	1.64643	0.56187	0.574204	NA	6
Zm00001eb043170	0	NA	NA	NA	NA	NA	1
Zm00001eb043180	0	NA	NA	NA	NA	NA	1
Zm00001eb043190	0.672871	2.38847	1.99735	1.19582	0.231766	NA	10
Zm00001eb043220	0.135894	-1.31431	2.79805	-0.469724	0.638552	NA	4
Zm00001eb043240	0.0281741	0.133899	3.46774	0.0386128	0.969199	NA	2
Zm00001eb043300	2.01828	0.445157	0.656465	0.678112	0.497701	1	10
Zm00001eb043310	3.16808	-0.939022	0.562172	-1.67035	0.0948509	1	6
Zm00001eb043340	0.501162	-1.06216	0.995056	-1.06744	0.285774	NA	8
Zm00001eb043380	0.0260397	0.133899	3.46774	0.0386128	0.969199	NA	1
Zm00001eb043390	1.74289	0.437755	0.681034	0.64278	0.520367	1	8
Zm00001eb043400	0.0281741	0.133899	3.46774	0.0386128	0.969199	NA	1
Zm00001eb043410	0.636957	0.596721	1.02122	0.584321	0.559004	NA	9
Zm00001eb043420	0.141464	0.133917	1.96971	0.0679881	0.945795	NA	22
Zm00001eb043430	11.4468	-0.173584	0.247102	-0.702478	0.482381	1	14
Zm00001eb043440	2.01291	-0.691526	0.509767	-1.35656	0.174923	1	4
Zm00001eb043470	2.8217	-0.724199	0.493116	-1.46862	0.141936	1	6
Zm00001eb043480	3081.6	0.0809259	0.161877	0.499924	0.617129	1	2
Zm00001eb043530	10.6685	-0.576025	0.261553	-2.20232	0.0276426	1	2
Zm00001eb043540	1.02992	-0.0438023	0.877378	-0.0499242	0.960183	1	9
Zm00001eb043550	7.87354	-0.101642	0.324077	-0.313635	0.753798	1	3
Zm00001eb043590	0.541206	1.17397	1.16783	1.00526	0.314772	NA	18
Zm00001eb043620	0.059796	-0.346989	3.46774	-0.100062	0.920295	NA	1
Zm00001eb043640	0.300314	0.755544	1.33518	0.565875	0.571479	NA	2
Zm00001eb043650	0.0338155	-0.507286	3.46774	-0.146287	0.883695	NA	4
Zm00001eb043680	0.0846558	0.454494	3.46774	0.131063	0.895725	NA	25
Zm00001eb043690	2.98954	0.036051	0.597021	0.0603849	0.951849	1	10
Zm00001eb043710	1.25005	-1.34833	0.824956	-1.63443	0.102169	1	15
Zm00001eb043720	1.63672	0.782103	0.860188	0.909224	0.363232	1	13
Zm00001eb043730	1.0895	-1.3684	0.653275	-2.09468	0.0361997	1	14
Zm00001eb043750	0.271521	-1.60078	1.51626	-1.05574	0.291088	NA	11
Zm00001eb043770	0.0281741	0.133899	3.46774	0.0386128	0.969199	NA	6
Zm00001eb043780	2.26893	-0.655874	0.531937	-1.23299	0.217579	1	2
Zm00001eb043800	0.0891578	0.454494	3.46774	0.131063	0.895725	NA	5
Zm00001eb043820	0.156218	-0.0263871	2.72572	-0.00968079	0.992276	NA	1
Zm00001eb043850	3.34411	-1.71603	0.761536	-2.25338	0.0242351	1	2
Zm00001eb043870	0.0977569	0.454502	2.98749	0.152135	0.87908	NA	2
Zm00001eb043900	1.75743	-0.0879858	0.800588	-0.109901	0.912488	1	2
Zm00001eb043910	17.6035	-0.877166	0.310571	-2.82437	0.00473741	1	6
Zm00001eb043920	0.524675	-0.418183	1.06295	-0.393416	0.694012	NA	17
Zm00001eb043930	0.183443	-0.0263832	2.17931	-0.0121062	0.990341	NA	9
Zm00001eb043950	13.857	0.108481	0.268023	0.404744	0.685666	1	1
Zm00001eb043970	0.354729	1.34941	1.4075	0.958734	0.337693	NA	13
Zm00001eb044010	9.00884	-0.208338	0.272144	-0.765544	0.443948	1	3
Zm00001eb044040	0.157893	-0.827876	2.7057	-0.305974	0.759624	NA	15
Zm00001eb044060	0	NA	NA	NA	NA	NA	3
Zm00001eb044070	0.841166	0.233049	0.952517	0.244667	0.806714	NA	1
Zm00001eb044090	0.0364878	-0.507286	3.46774	-0.146287	0.883695	NA	8
Zm00001eb044170	0.522401	0.0991598	1.23491	0.0802971	0.936001	NA	16
Zm00001eb044180	1.1585	0.0944811	0.827085	0.114234	0.909052	1	4
Zm00001eb044190	0.228633	0.909453	1.83364	0.495982	0.619907	NA	2
Zm00001eb044200	0.0700619	-0.346989	3.46774	-0.100062	0.920295	NA	3
Zm00001eb044210	7.15274	-0.43686	0.444545	-0.982713	0.325749	1	3
Zm00001eb044240	211.165	0.229112	0.189436	1.20944	0.226494	1	2
Zm00001eb044250	18.3012	0.0071057	0.258513	0.0274868	0.978071	1	2
Zm00001eb044260	0.71195	0.931605	1.02737	0.906787	0.36452	NA	2
Zm00001eb044280	0.0520977	0.294197	3.46774	0.0848382	0.93239	NA	10
Zm00001eb044350	19.2361	-0.125451	0.20194	-0.621229	0.534449	1	2
Zm00001eb044370	0.0260397	0.133899	3.46774	0.0386128	0.969199	NA	7
Zm00001eb044380	0.87383	1.07842	1.00665	1.0713	0.284034	1	3
Zm00001eb044390	5.86205	-0.309431	0.323187	-0.957434	0.338348	1	5
Zm00001eb044410	2.06808	0.217209	0.631455	0.343982	0.73086	1	5
Zm00001eb044450	5.70627	-0.800165	0.301109	-2.65739	0.00787487	1	5
Zm00001eb044470	2.42501	-0.938994	0.491474	-1.91057	0.0560603	1	2
Zm00001eb044480	0.94741	1.10159	0.944768	1.16599	0.243618	1	5
Zm00001eb044500	0.641234	-0.836524	0.951974	-0.878726	0.37955	NA	2
Zm00001eb044510	0.188472	-0.507277	1.86973	-0.271311	0.786152	NA	4
Zm00001eb044540	0.652348	-0.964182	0.901011	-1.07011	0.284569	NA	6
Zm00001eb044550	0.123311	-0.0263844	2.36015	-0.0111791	0.991081	NA	12
Zm00001eb044560	4.83206	-0.697356	0.386022	-1.80652	0.0708371	1	16
Zm00001eb044580	0.0356161	-0.507286	3.46774	-0.146287	0.883695	NA	1
Zm00001eb044590	0.197874	-0.667576	2.16882	-0.307807	0.75823	NA	5
Zm00001eb044600	1.30639	-0.45639	0.691482	-0.660017	0.509243	1	2
Zm00001eb044620	0.0344674	0.133899	3.46774	0.0386128	0.969199	NA	6
Zm00001eb044640	0.438189	0.524297	1.28257	0.408785	0.682698	NA	13
Zm00001eb044710	0.996335	0.577665	0.949946	0.608103	0.543119	1	27
Zm00001eb044720	0.0346499	0.133899	3.46774	0.0386128	0.969199	NA	1
Zm00001eb044740	27.2293	-0.689545	0.328962	-2.09612	0.0360714	1	4
Zm00001eb044760	4.03415	-0.791029	0.41222	-1.91895	0.0549906	1	8
Zm00001eb044780	0.853731	0.206911	0.874462	0.236615	0.812956	NA	8
Zm00001eb044800	12.1385	-0.173628	0.255553	-0.679423	0.49687	1	4
[truncated: 17,752 more rows]
