# Supplementary material for: Potent pollen gene regulation by DNA glycosylases in maize
Source: Nat Commun. 2024 Sep 27;15:8352. doi: 10.1038/s41467-024-52620-y (PMC11436724; doi:10.1038/s41467-024-52620-y)
Supplement: Supplementary file 8 — Source data [file 41467_2024_52620_MOESM8_ESM.zip]

Archive with 8 entries (7 files):
- MPG_source_data/
- __MACOSX/._MPG_source_data
- MPG_source_data/┬áPRJNA1035166_pollen_transcriptomes.gtf
- __MACOSX/MPG_source_data/._┬áPRJNA1035166_pollen_transcriptomes.gtf
- MPG_source_data/┬áPRJNA1035166_maize_pollen_UMIs.xlsx
- __MACOSX/MPG_source_data/._┬áPRJNA1035166_maize_pollen_UMIs.xlsx
- MPG_source_data/DNG_gene_expression_timecourse_data.xlsx
- __MACOSX/MPG_source_data/._DNG_gene_expression_timecourse_data.xlsx
