# Supplementary material for: Potent pollen gene regulation by DNA glycosylases in maize
Source: Nat Commun. 2024 Sep 27;15:8352. doi: 10.1038/s41467-024-52620-y (PMC11436724; doi:10.1038/s41467-024-52620-y)
Supplement: Supplementary file 8 — Source data [file 41467_2024_52620_MOESM8_ESM.zip › MPG_source_data/┬áPRJNA1035166_pollen_transcriptomes.gtf]

# stringtie --merge -p 8 -G /scratch/jms53460/2022_SGT_paper_JG_Pollen/Zm-B73-REFERENCE-NAM-5.0_Zm00001eb.1.gff3 -o stringtie_out2/stringtie_merged.gtf mergelist.txt
# StringTie version 2.2.1
chr1	StringTie	transcript	190192	198832	1000	-	.	gene_id "MSTRG.1"; transcript_id "Zm00001eb000070_T001"; ref_gene_id "Zm00001eb000070";
chr1	StringTie	exon	190192	190199	1000	-	.	gene_id "MSTRG.1"; transcript_id "Zm00001eb000070_T001"; exon_number "1"; ref_gene_id "Zm00001eb000070";
chr1	StringTie	exon	190301	190561	1000	-	.	gene_id "MSTRG.1"; transcript_id "Zm00001eb000070_T001"; exon_number "2"; ref_gene_id "Zm00001eb000070";
chr1	StringTie	exon	190624	190681	1000	-	.	gene_id "MSTRG.1"; transcript_id "Zm00001eb000070_T001"; exon_number "3"; ref_gene_id "Zm00001eb000070";
chr1	StringTie	exon	191350	191442	1000	-	.	gene_id "MSTRG.1"; transcript_id "Zm00001eb000070_T001"; exon_number "4"; ref_gene_id "Zm00001eb000070";
chr1	StringTie	exon	197313	197368	1000	-	.	gene_id "MSTRG.1"; transcript_id "Zm00001eb000070_T001"; exon_number "5"; ref_gene_id "Zm00001eb000070";
chr1	StringTie	exon	198535	198832	1000	-	.	gene_id "MSTRG.1"; transcript_id "Zm00001eb000070_T001"; exon_number "6"; ref_gene_id "Zm00001eb000070";
chr1	StringTie	transcript	193075	193630	1000	-	.	gene_id "MSTRG.2"; transcript_id "MSTRG.2.1";
chr1	StringTie	exon	193075	193630	1000	-	.	gene_id "MSTRG.2"; transcript_id "MSTRG.2.1"; exon_number "1";
chr1	StringTie	transcript	41212	41552	1000	+	.	gene_id "MSTRG.3"; transcript_id "MSTRG.3.1";
chr1	StringTie	exon	41212	41552	1000	+	.	gene_id "MSTRG.3"; transcript_id "MSTRG.3.1"; exon_number "1";
chr1	StringTie	transcript	41214	43902	1000	-	.	gene_id "MSTRG.4"; transcript_id "Zm00001eb000020_T004"; ref_gene_id "Zm00001eb000020";
chr1	StringTie	exon	41214	41588	1000	-	.	gene_id "MSTRG.4"; transcript_id "Zm00001eb000020_T004"; exon_number "1"; ref_gene_id "Zm00001eb000020";
chr1	StringTie	exon	41742	41807	1000	-	.	gene_id "MSTRG.4"; transcript_id "Zm00001eb000020_T004"; exon_number "2"; ref_gene_id "Zm00001eb000020";
chr1	StringTie	exon	42257	42375	1000	-	.	gene_id "MSTRG.4"; transcript_id "Zm00001eb000020_T004"; exon_number "3"; ref_gene_id "Zm00001eb000020";
chr1	StringTie	exon	42508	42665	1000	-	.	gene_id "MSTRG.4"; transcript_id "Zm00001eb000020_T004"; exon_number "4"; ref_gene_id "Zm00001eb000020";
chr1	StringTie	exon	42762	42917	1000	-	.	gene_id "MSTRG.4"; transcript_id "Zm00001eb000020_T004"; exon_number "5"; ref_gene_id "Zm00001eb000020";
chr1	StringTie	exon	43039	43197	1000	-	.	gene_id "MSTRG.4"; transcript_id "Zm00001eb000020_T004"; exon_number "6"; ref_gene_id "Zm00001eb000020";
chr1	StringTie	exon	43318	43520	1000	-	.	gene_id "MSTRG.4"; transcript_id "Zm00001eb000020_T004"; exon_number "7"; ref_gene_id "Zm00001eb000020";
chr1	StringTie	exon	43750	43902	1000	-	.	gene_id "MSTRG.4"; transcript_id "Zm00001eb000020_T004"; exon_number "8"; ref_gene_id "Zm00001eb000020";
chr1	StringTie	transcript	41214	46762	1000	-	.	gene_id "MSTRG.4"; transcript_id "Zm00001eb000020_T001"; ref_gene_id "Zm00001eb000020";
chr1	StringTie	exon	41214	41588	1000	-	.	gene_id "MSTRG.4"; transcript_id "Zm00001eb000020_T001"; exon_number "1"; ref_gene_id "Zm00001eb000020";
chr1	StringTie	exon	41742	41807	1000	-	.	gene_id "MSTRG.4"; transcript_id "Zm00001eb000020_T001"; exon_number "2"; ref_gene_id "Zm00001eb000020";
chr1	StringTie	exon	42257	42375	1000	-	.	gene_id "MSTRG.4"; transcript_id "Zm00001eb000020_T001"; exon_number "3"; ref_gene_id "Zm00001eb000020";
chr1	StringTie	exon	42508	42665	1000	-	.	gene_id "MSTRG.4"; transcript_id "Zm00001eb000020_T001"; exon_number "4"; ref_gene_id "Zm00001eb000020";
chr1	StringTie	exon	42762	42917	1000	-	.	gene_id "MSTRG.4"; transcript_id "Zm00001eb000020_T001"; exon_number "5"; ref_gene_id "Zm00001eb000020";
chr1	StringTie	exon	43039	43197	1000	-	.	gene_id "MSTRG.4"; transcript_id "Zm00001eb000020_T001"; exon_number "6"; ref_gene_id "Zm00001eb000020";
chr1	StringTie	exon	43318	43520	1000	-	.	gene_id "MSTRG.4"; transcript_id "Zm00001eb000020_T001"; exon_number "7"; ref_gene_id "Zm00001eb000020";
chr1	StringTie	exon	43994	44303	1000	-	.	gene_id "MSTRG.4"; transcript_id "Zm00001eb000020_T001"; exon_number "8"; ref_gene_id "Zm00001eb000020";
chr1	StringTie	exon	45593	46762	1000	-	.	gene_id "MSTRG.4"; transcript_id "Zm00001eb000020_T001"; exon_number "9"; ref_gene_id "Zm00001eb000020";
chr1	StringTie	transcript	41263	46762	1000	-	.	gene_id "MSTRG.4"; transcript_id "Zm00001eb000020_T002"; ref_gene_id "Zm00001eb000020";
chr1	StringTie	exon	41263	41588	1000	-	.	gene_id "MSTRG.4"; transcript_id "Zm00001eb000020_T002"; exon_number "1"; ref_gene_id "Zm00001eb000020";
chr1	StringTie	exon	41742	42375	1000	-	.	gene_id "MSTRG.4"; transcript_id "Zm00001eb000020_T002"; exon_number "2"; ref_gene_id "Zm00001eb000020";
chr1	StringTie	exon	42508	42665	1000	-	.	gene_id "MSTRG.4"; transcript_id "Zm00001eb000020_T002"; exon_number "3"; ref_gene_id "Zm00001eb000020";
chr1	StringTie	exon	42762	42917	1000	-	.	gene_id "MSTRG.4"; transcript_id "Zm00001eb000020_T002"; exon_number "4"; ref_gene_id "Zm00001eb000020";
chr1	StringTie	exon	43039	43197	1000	-	.	gene_id "MSTRG.4"; transcript_id "Zm00001eb000020_T002"; exon_number "5"; ref_gene_id "Zm00001eb000020";
chr1	StringTie	exon	43318	43520	1000	-	.	gene_id "MSTRG.4"; transcript_id "Zm00001eb000020_T002"; exon_number "6"; ref_gene_id "Zm00001eb000020";
chr1	StringTie	exon	43994	44303	1000	-	.	gene_id "MSTRG.4"; transcript_id "Zm00001eb000020_T002"; exon_number "7"; ref_gene_id "Zm00001eb000020";
chr1	StringTie	exon	45593	46762	1000	-	.	gene_id "MSTRG.4"; transcript_id "Zm00001eb000020_T002"; exon_number "8"; ref_gene_id "Zm00001eb000020";
chr1	StringTie	transcript	41314	46762	1000	-	.	gene_id "MSTRG.4"; transcript_id "Zm00001eb000020_T003"; ref_gene_id "Zm00001eb000020";
chr1	StringTie	exon	41314	41588	1000	-	.	gene_id "MSTRG.4"; transcript_id "Zm00001eb000020_T003"; exon_number "1"; ref_gene_id "Zm00001eb000020";
chr1	StringTie	exon	41742	41807	1000	-	.	gene_id "MSTRG.4"; transcript_id "Zm00001eb000020_T003"; exon_number "2"; ref_gene_id "Zm00001eb000020";
chr1	StringTie	exon	42257	42375	1000	-	.	gene_id "MSTRG.4"; transcript_id "Zm00001eb000020_T003"; exon_number "3"; ref_gene_id "Zm00001eb000020";
chr1	StringTie	exon	42508	42665	1000	-	.	gene_id "MSTRG.4"; transcript_id "Zm00001eb000020_T003"; exon_number "4"; ref_gene_id "Zm00001eb000020";
chr1	StringTie	exon	42762	42917	1000	-	.	gene_id "MSTRG.4"; transcript_id "Zm00001eb000020_T003"; exon_number "5"; ref_gene_id "Zm00001eb000020";
chr1	StringTie	exon	43039	43197	1000	-	.	gene_id "MSTRG.4"; transcript_id "Zm00001eb000020_T003"; exon_number "6"; ref_gene_id "Zm00001eb000020";
chr1	StringTie	exon	43318	43520	1000	-	.	gene_id "MSTRG.4"; transcript_id "Zm00001eb000020_T003"; exon_number "7"; ref_gene_id "Zm00001eb000020";
chr1	StringTie	exon	43750	43802	1000	-	.	gene_id "MSTRG.4"; transcript_id "Zm00001eb000020_T003"; exon_number "8"; ref_gene_id "Zm00001eb000020";
chr1	StringTie	exon	43994	44303	1000	-	.	gene_id "MSTRG.4"; transcript_id "Zm00001eb000020_T003"; exon_number "9"; ref_gene_id "Zm00001eb000020";
chr1	StringTie	exon	45593	46762	1000	-	.	gene_id "MSTRG.4"; transcript_id "Zm00001eb000020_T003"; exon_number "10"; ref_gene_id "Zm00001eb000020";
chr1	StringTie	transcript	171513	173361	1000	+	.	gene_id "MSTRG.5"; transcript_id "MSTRG.5.1";
chr1	StringTie	exon	171513	171653	1000	+	.	gene_id "MSTRG.5"; transcript_id "MSTRG.5.1"; exon_number "1";
chr1	StringTie	exon	171845	171930	1000	+	.	gene_id "MSTRG.5"; transcript_id "MSTRG.5.1"; exon_number "2";
chr1	StringTie	exon	173192	173361	1000	+	.	gene_id "MSTRG.5"; transcript_id "MSTRG.5.1"; exon_number "3";
chr1	StringTie	transcript	173240	173645	1000	-	.	gene_id "MSTRG.6"; transcript_id "MSTRG.6.1";
chr1	StringTie	exon	173240	173645	1000	-	.	gene_id "MSTRG.6"; transcript_id "MSTRG.6.1"; exon_number "1";
chr1	StringTie	transcript	319555	320357	1000	-	.	gene_id "MSTRG.7"; transcript_id "MSTRG.7.1";
chr1	StringTie	exon	319555	319603	1000	-	.	gene_id "MSTRG.7"; transcript_id "MSTRG.7.1"; exon_number "1";
chr1	StringTie	exon	320054	320172	1000	-	.	gene_id "MSTRG.7"; transcript_id "MSTRG.7.1"; exon_number "2";
chr1	StringTie	exon	320305	320357	1000	-	.	gene_id "MSTRG.7"; transcript_id "MSTRG.7.1"; exon_number "3";
chr1	StringTie	transcript	1832425	1834566	1000	-	.	gene_id "MSTRG.8"; transcript_id "Zm00001eb000420_T001"; ref_gene_id "Zm00001eb000420";
chr1	StringTie	exon	1832425	1832989	1000	-	.	gene_id "MSTRG.8"; transcript_id "Zm00001eb000420_T001"; exon_number "1"; ref_gene_id "Zm00001eb000420";
chr1	StringTie	exon	1833901	1834566	1000	-	.	gene_id "MSTRG.8"; transcript_id "Zm00001eb000420_T001"; exon_number "2"; ref_gene_id "Zm00001eb000420";
chr1	StringTie	transcript	1832425	1834566	1000	-	.	gene_id "MSTRG.8"; transcript_id "Zm00001eb000420_T004"; ref_gene_id "Zm00001eb000420";
chr1	StringTie	exon	1832425	1832989	1000	-	.	gene_id "MSTRG.8"; transcript_id "Zm00001eb000420_T004"; exon_number "1"; ref_gene_id "Zm00001eb000420";
chr1	StringTie	exon	1833901	1834050	1000	-	.	gene_id "MSTRG.8"; transcript_id "Zm00001eb000420_T004"; exon_number "2"; ref_gene_id "Zm00001eb000420";
chr1	StringTie	exon	1834237	1834566	1000	-	.	gene_id "MSTRG.8"; transcript_id "Zm00001eb000420_T004"; exon_number "3"; ref_gene_id "Zm00001eb000420";
chr1	StringTie	transcript	1832425	1834566	1000	-	.	gene_id "MSTRG.8"; transcript_id "Zm00001eb000420_T002"; ref_gene_id "Zm00001eb000420";
chr1	StringTie	exon	1832425	1832989	1000	-	.	gene_id "MSTRG.8"; transcript_id "Zm00001eb000420_T002"; exon_number "1"; ref_gene_id "Zm00001eb000420";
chr1	StringTie	exon	1833901	1833996	1000	-	.	gene_id "MSTRG.8"; transcript_id "Zm00001eb000420_T002"; exon_number "2"; ref_gene_id "Zm00001eb000420";
chr1	StringTie	exon	1834147	1834566	1000	-	.	gene_id "MSTRG.8"; transcript_id "Zm00001eb000420_T002"; exon_number "3"; ref_gene_id "Zm00001eb000420";
chr1	StringTie	transcript	1832425	1834566	1000	-	.	gene_id "MSTRG.8"; transcript_id "Zm00001eb000420_T003"; ref_gene_id "Zm00001eb000420";
chr1	StringTie	exon	1832425	1832989	1000	-	.	gene_id "MSTRG.8"; transcript_id "Zm00001eb000420_T003"; exon_number "1"; ref_gene_id "Zm00001eb000420";
chr1	StringTie	exon	1833901	1833996	1000	-	.	gene_id "MSTRG.8"; transcript_id "Zm00001eb000420_T003"; exon_number "2"; ref_gene_id "Zm00001eb000420";
chr1	StringTie	exon	1834255	1834566	1000	-	.	gene_id "MSTRG.8"; transcript_id "Zm00001eb000420_T003"; exon_number "3"; ref_gene_id "Zm00001eb000420";
chr1	StringTie	transcript	1832471	1832779	1000	+	.	gene_id "MSTRG.9"; transcript_id "MSTRG.9.1";
chr1	StringTie	exon	1832471	1832779	1000	+	.	gene_id "MSTRG.9"; transcript_id "MSTRG.9.1"; exon_number "1";
chr1	StringTie	transcript	1833645	1833881	1000	+	.	gene_id "MSTRG.10"; transcript_id "MSTRG.10.1";
chr1	StringTie	exon	1833645	1833881	1000	+	.	gene_id "MSTRG.10"; transcript_id "MSTRG.10.1"; exon_number "1";
chr1	StringTie	transcript	1699463	1705736	1000	+	.	gene_id "MSTRG.11"; transcript_id "MSTRG.11.1";
chr1	StringTie	exon	1699463	1699587	1000	+	.	gene_id "MSTRG.11"; transcript_id "MSTRG.11.1"; exon_number "1";
chr1	StringTie	exon	1705613	1705736	1000	+	.	gene_id "MSTRG.11"; transcript_id "MSTRG.11.1"; exon_number "2";
chr1	StringTie	transcript	550834	564766	1000	-	.	gene_id "MSTRG.12"; transcript_id "Zm00001eb000170_T001"; ref_gene_id "Zm00001eb000170";
chr1	StringTie	exon	550834	552318	1000	-	.	gene_id "MSTRG.12"; transcript_id "Zm00001eb000170_T001"; exon_number "1"; ref_gene_id "Zm00001eb000170";
chr1	StringTie	exon	552448	552606	1000	-	.	gene_id "MSTRG.12"; transcript_id "Zm00001eb000170_T001"; exon_number "2"; ref_gene_id "Zm00001eb000170";
chr1	StringTie	exon	552723	552810	1000	-	.	gene_id "MSTRG.12"; transcript_id "Zm00001eb000170_T001"; exon_number "3"; ref_gene_id "Zm00001eb000170";
chr1	StringTie	exon	554490	554541	1000	-	.	gene_id "MSTRG.12"; transcript_id "Zm00001eb000170_T001"; exon_number "4"; ref_gene_id "Zm00001eb000170";
chr1	StringTie	exon	555073	555146	1000	-	.	gene_id "MSTRG.12"; transcript_id "Zm00001eb000170_T001"; exon_number "5"; ref_gene_id "Zm00001eb000170";
chr1	StringTie	exon	555224	555338	1000	-	.	gene_id "MSTRG.12"; transcript_id "Zm00001eb000170_T001"; exon_number "6"; ref_gene_id "Zm00001eb000170";
chr1	StringTie	exon	555438	555583	1000	-	.	gene_id "MSTRG.12"; transcript_id "Zm00001eb000170_T001"; exon_number "7"; ref_gene_id "Zm00001eb000170";
chr1	StringTie	exon	555677	555733	1000	-	.	gene_id "MSTRG.12"; transcript_id "Zm00001eb000170_T001"; exon_number "8"; ref_gene_id "Zm00001eb000170";
chr1	StringTie	exon	564251	564378	1000	-	.	gene_id "MSTRG.12"; transcript_id "Zm00001eb000170_T001"; exon_number "9"; ref_gene_id "Zm00001eb000170";
chr1	StringTie	exon	564481	564766	1000	-	.	gene_id "MSTRG.12"; transcript_id "Zm00001eb000170_T001"; exon_number "10"; ref_gene_id "Zm00001eb000170";
chr1	StringTie	transcript	550834	564766	1000	-	.	gene_id "MSTRG.12"; transcript_id "Zm00001eb000170_T002"; ref_gene_id "Zm00001eb000170";
chr1	StringTie	exon	550834	552318	1000	-	.	gene_id "MSTRG.12"; transcript_id "Zm00001eb000170_T002"; exon_number "1"; ref_gene_id "Zm00001eb000170";
chr1	StringTie	exon	552448	552606	1000	-	.	gene_id "MSTRG.12"; transcript_id "Zm00001eb000170_T002"; exon_number "2"; ref_gene_id "Zm00001eb000170";
chr1	StringTie	exon	552723	552810	1000	-	.	gene_id "MSTRG.12"; transcript_id "Zm00001eb000170_T002"; exon_number "3"; ref_gene_id "Zm00001eb000170";
chr1	StringTie	exon	554490	554627	1000	-	.	gene_id "MSTRG.12"; transcript_id "Zm00001eb000170_T002"; exon_number "4"; ref_gene_id "Zm00001eb000170";
chr1	StringTie	exon	555073	555153	1000	-	.	gene_id "MSTRG.12"; transcript_id "Zm00001eb000170_T002"; exon_number "5"; ref_gene_id "Zm00001eb000170";
chr1	StringTie	exon	555224	555338	1000	-	.	gene_id "MSTRG.12"; transcript_id "Zm00001eb000170_T002"; exon_number "6"; ref_gene_id "Zm00001eb000170";
chr1	StringTie	exon	555438	555583	1000	-	.	gene_id "MSTRG.12"; transcript_id "Zm00001eb000170_T002"; exon_number "7"; ref_gene_id "Zm00001eb000170";
chr1	StringTie	exon	555677	555733	1000	-	.	gene_id "MSTRG.12"; transcript_id "Zm00001eb000170_T002"; exon_number "8"; ref_gene_id "Zm00001eb000170";
chr1	StringTie	exon	564251	564378	1000	-	.	gene_id "MSTRG.12"; transcript_id "Zm00001eb000170_T002"; exon_number "9"; ref_gene_id "Zm00001eb000170";
chr1	StringTie	exon	564481	564766	1000	-	.	gene_id "MSTRG.12"; transcript_id "Zm00001eb000170_T002"; exon_number "10"; ref_gene_id "Zm00001eb000170";
chr1	StringTie	transcript	550834	564766	1000	-	.	gene_id "MSTRG.12"; transcript_id "Zm00001eb000170_T003"; ref_gene_id "Zm00001eb000170";
chr1	StringTie	exon	550834	552318	1000	-	.	gene_id "MSTRG.12"; transcript_id "Zm00001eb000170_T003"; exon_number "1"; ref_gene_id "Zm00001eb000170";
chr1	StringTie	exon	552448	552606	1000	-	.	gene_id "MSTRG.12"; transcript_id "Zm00001eb000170_T003"; exon_number "2"; ref_gene_id "Zm00001eb000170";
chr1	StringTie	exon	552723	552810	1000	-	.	gene_id "MSTRG.12"; transcript_id "Zm00001eb000170_T003"; exon_number "3"; ref_gene_id "Zm00001eb000170";
chr1	StringTie	exon	554490	554627	1000	-	.	gene_id "MSTRG.12"; transcript_id "Zm00001eb000170_T003"; exon_number "4"; ref_gene_id "Zm00001eb000170";
chr1	StringTie	exon	555073	555153	1000	-	.	gene_id "MSTRG.12"; transcript_id "Zm00001eb000170_T003"; exon_number "5"; ref_gene_id "Zm00001eb000170";
chr1	StringTie	exon	555224	555338	1000	-	.	gene_id "MSTRG.12"; transcript_id "Zm00001eb000170_T003"; exon_number "6"; ref_gene_id "Zm00001eb000170";
chr1	StringTie	exon	555438	555583	1000	-	.	gene_id "MSTRG.12"; transcript_id "Zm00001eb000170_T003"; exon_number "7"; ref_gene_id "Zm00001eb000170";
chr1	StringTie	exon	555677	555748	1000	-	.	gene_id "MSTRG.12"; transcript_id "Zm00001eb000170_T003"; exon_number "8"; ref_gene_id "Zm00001eb000170";
chr1	StringTie	exon	564251	564378	1000	-	.	gene_id "MSTRG.12"; transcript_id "Zm00001eb000170_T003"; exon_number "9"; ref_gene_id "Zm00001eb000170";
chr1	StringTie	exon	564481	564766	1000	-	.	gene_id "MSTRG.12"; transcript_id "Zm00001eb000170_T003"; exon_number "10"; ref_gene_id "Zm00001eb000170";
chr1	StringTie	transcript	551305	564766	1000	-	.	gene_id "MSTRG.12"; transcript_id "Zm00001eb000170_T004"; ref_gene_id "Zm00001eb000170";
chr1	StringTie	exon	551305	552606	1000	-	.	gene_id "MSTRG.12"; transcript_id "Zm00001eb000170_T004"; exon_number "1"; ref_gene_id "Zm00001eb000170";
chr1	StringTie	exon	552723	552810	1000	-	.	gene_id "MSTRG.12"; transcript_id "Zm00001eb000170_T004"; exon_number "2"; ref_gene_id "Zm00001eb000170";
chr1	StringTie	exon	554490	554627	1000	-	.	gene_id "MSTRG.12"; transcript_id "Zm00001eb000170_T004"; exon_number "3"; ref_gene_id "Zm00001eb000170";
chr1	StringTie	exon	555073	555153	1000	-	.	gene_id "MSTRG.12"; transcript_id "Zm00001eb000170_T004"; exon_number "4"; ref_gene_id "Zm00001eb000170";
chr1	StringTie	exon	555224	555338	1000	-	.	gene_id "MSTRG.12"; transcript_id "Zm00001eb000170_T004"; exon_number "5"; ref_gene_id "Zm00001eb000170";
chr1	StringTie	exon	555438	555583	1000	-	.	gene_id "MSTRG.12"; transcript_id "Zm00001eb000170_T004"; exon_number "6"; ref_gene_id "Zm00001eb000170";
chr1	StringTie	exon	555677	555733	1000	-	.	gene_id "MSTRG.12"; transcript_id "Zm00001eb000170_T004"; exon_number "7"; ref_gene_id "Zm00001eb000170";
chr1	StringTie	exon	564251	564378	1000	-	.	gene_id "MSTRG.12"; transcript_id "Zm00001eb000170_T004"; exon_number "8"; ref_gene_id "Zm00001eb000170";
chr1	StringTie	exon	564481	564766	1000	-	.	gene_id "MSTRG.12"; transcript_id "Zm00001eb000170_T004"; exon_number "9"; ref_gene_id "Zm00001eb000170";
chr1	StringTie	transcript	551078	552061	1000	+	.	gene_id "MSTRG.13"; transcript_id "Zm00001eb000180_T001"; ref_gene_id "Zm00001eb000180";
chr1	StringTie	exon	551078	551831	1000	+	.	gene_id "MSTRG.13"; transcript_id "Zm00001eb000180_T001"; exon_number "1"; ref_gene_id "Zm00001eb000180";
chr1	StringTie	exon	551937	552061	1000	+	.	gene_id "MSTRG.13"; transcript_id "Zm00001eb000180_T001"; exon_number "2"; ref_gene_id "Zm00001eb000180";
chr1	StringTie	transcript	564016	564375	1000	+	.	gene_id "MSTRG.14"; transcript_id "MSTRG.14.1";
chr1	StringTie	exon	564016	564375	1000	+	.	gene_id "MSTRG.14"; transcript_id "MSTRG.14.1"; exon_number "1";
chr1	StringTie	transcript	1217679	1222212	1000	-	.	gene_id "MSTRG.15"; transcript_id "Zm00001eb000320_T001"; ref_gene_id "Zm00001eb000320";
chr1	StringTie	exon	1217679	1218409	1000	-	.	gene_id "MSTRG.15"; transcript_id "Zm00001eb000320_T001"; exon_number "1"; ref_gene_id "Zm00001eb000320";
chr1	StringTie	exon	1221521	1221747	1000	-	.	gene_id "MSTRG.15"; transcript_id "Zm00001eb000320_T001"; exon_number "2"; ref_gene_id "Zm00001eb000320";
chr1	StringTie	exon	1221845	1222212	1000	-	.	gene_id "MSTRG.15"; transcript_id "Zm00001eb000320_T001"; exon_number "3"; ref_gene_id "Zm00001eb000320";
chr1	StringTie	transcript	1217679	1222212	1000	-	.	gene_id "MSTRG.15"; transcript_id "Zm00001eb000320_T002"; ref_gene_id "Zm00001eb000320";
chr1	StringTie	exon	1217679	1218409	1000	-	.	gene_id "MSTRG.15"; transcript_id "Zm00001eb000320_T002"; exon_number "1"; ref_gene_id "Zm00001eb000320";
chr1	StringTie	exon	1218621	1218878	1000	-	.	gene_id "MSTRG.15"; transcript_id "Zm00001eb000320_T002"; exon_number "2"; ref_gene_id "Zm00001eb000320";
chr1	StringTie	exon	1221521	1221747	1000	-	.	gene_id "MSTRG.15"; transcript_id "Zm00001eb000320_T002"; exon_number "3"; ref_gene_id "Zm00001eb000320";
chr1	StringTie	exon	1221845	1222212	1000	-	.	gene_id "MSTRG.15"; transcript_id "Zm00001eb000320_T002"; exon_number "4"; ref_gene_id "Zm00001eb000320";
chr1	StringTie	transcript	1217773	1218246	1000	+	.	gene_id "MSTRG.16"; transcript_id "MSTRG.16.1";
chr1	StringTie	exon	1217773	1218246	1000	+	.	gene_id "MSTRG.16"; transcript_id "MSTRG.16.1"; exon_number "1";
chr1	StringTie	transcript	1684378	1684589	1000	+	.	gene_id "MSTRG.17"; transcript_id "MSTRG.17.1";
chr1	StringTie	exon	1684378	1684589	1000	+	.	gene_id "MSTRG.17"; transcript_id "MSTRG.17.1"; exon_number "1";
chr1	StringTie	transcript	315219	315846	1000	+	.	gene_id "MSTRG.18"; transcript_id "Zm00001eb000120_T001"; ref_gene_id "Zm00001eb000120";
chr1	StringTie	exon	315219	315846	1000	+	.	gene_id "MSTRG.18"; transcript_id "Zm00001eb000120_T001"; exon_number "1"; ref_gene_id "Zm00001eb000120";
chr1	StringTie	transcript	315482	315858	1000	-	.	gene_id "MSTRG.19"; transcript_id "MSTRG.19.1";
chr1	StringTie	exon	315482	315858	1000	-	.	gene_id "MSTRG.19"; transcript_id "MSTRG.19.1"; exon_number "1";
chr1	StringTie	transcript	1706102	1706413	1000	-	.	gene_id "MSTRG.20"; transcript_id "MSTRG.20.1";
chr1	StringTie	exon	1706102	1706234	1000	-	.	gene_id "MSTRG.20"; transcript_id "MSTRG.20.1"; exon_number "1";
chr1	StringTie	exon	1706316	1706413	1000	-	.	gene_id "MSTRG.20"; transcript_id "MSTRG.20.1"; exon_number "2";
chr1	StringTie	transcript	2144815	2147163	1000	-	.	gene_id "MSTRG.21"; transcript_id "Zm00001eb000510_T001"; ref_gene_id "Zm00001eb000510";
chr1	StringTie	exon	2144815	2145654	1000	-	.	gene_id "MSTRG.21"; transcript_id "Zm00001eb000510_T001"; exon_number "1"; ref_gene_id "Zm00001eb000510";
chr1	StringTie	exon	2145724	2145930	1000	-	.	gene_id "MSTRG.21"; transcript_id "Zm00001eb000510_T001"; exon_number "2"; ref_gene_id "Zm00001eb000510";
chr1	StringTie	exon	2146036	2146203	1000	-	.	gene_id "MSTRG.21"; transcript_id "Zm00001eb000510_T001"; exon_number "3"; ref_gene_id "Zm00001eb000510";
chr1	StringTie	exon	2146299	2147163	1000	-	.	gene_id "MSTRG.21"; transcript_id "Zm00001eb000510_T001"; exon_number "4"; ref_gene_id "Zm00001eb000510";
chr1	StringTie	transcript	2144879	2147163	1000	-	.	gene_id "MSTRG.21"; transcript_id "Zm00001eb000510_T002"; ref_gene_id "Zm00001eb000510";
chr1	StringTie	exon	2144879	2145654	1000	-	.	gene_id "MSTRG.21"; transcript_id "Zm00001eb000510_T002"; exon_number "1"; ref_gene_id "Zm00001eb000510";
chr1	StringTie	exon	2145724	2145902	1000	-	.	gene_id "MSTRG.21"; transcript_id "Zm00001eb000510_T002"; exon_number "2"; ref_gene_id "Zm00001eb000510";
chr1	StringTie	exon	2146036	2146203	1000	-	.	gene_id "MSTRG.21"; transcript_id "Zm00001eb000510_T002"; exon_number "3"; ref_gene_id "Zm00001eb000510";
chr1	StringTie	exon	2146299	2147163	1000	-	.	gene_id "MSTRG.21"; transcript_id "Zm00001eb000510_T002"; exon_number "4"; ref_gene_id "Zm00001eb000510";
chr1	StringTie	transcript	2145117	2145529	1000	+	.	gene_id "MSTRG.22"; transcript_id "MSTRG.22.1";
chr1	StringTie	exon	2145117	2145529	1000	+	.	gene_id "MSTRG.22"; transcript_id "MSTRG.22.1"; exon_number "1";
chr1	StringTie	transcript	2017706	2024879	1000	-	.	gene_id "MSTRG.23"; transcript_id "Zm00001eb000480_T003"; ref_gene_id "Zm00001eb000480";
chr1	StringTie	exon	2017706	2018144	1000	-	.	gene_id "MSTRG.23"; transcript_id "Zm00001eb000480_T003"; exon_number "1"; ref_gene_id "Zm00001eb000480";
chr1	StringTie	exon	2018238	2018321	1000	-	.	gene_id "MSTRG.23"; transcript_id "Zm00001eb000480_T003"; exon_number "2"; ref_gene_id "Zm00001eb000480";
chr1	StringTie	exon	2018439	2018797	1000	-	.	gene_id "MSTRG.23"; transcript_id "Zm00001eb000480_T003"; exon_number "3"; ref_gene_id "Zm00001eb000480";
chr1	StringTie	exon	2022493	2022600	1000	-	.	gene_id "MSTRG.23"; transcript_id "Zm00001eb000480_T003"; exon_number "4"; ref_gene_id "Zm00001eb000480";
chr1	StringTie	exon	2022696	2022848	1000	-	.	gene_id "MSTRG.23"; transcript_id "Zm00001eb000480_T003"; exon_number "5"; ref_gene_id "Zm00001eb000480";
chr1	StringTie	exon	2022957	2023052	1000	-	.	gene_id "MSTRG.23"; transcript_id "Zm00001eb000480_T003"; exon_number "6"; ref_gene_id "Zm00001eb000480";
chr1	StringTie	exon	2023139	2023223	1000	-	.	gene_id "MSTRG.23"; transcript_id "Zm00001eb000480_T003"; exon_number "7"; ref_gene_id "Zm00001eb000480";
chr1	StringTie	exon	2023524	2024523	1000	-	.	gene_id "MSTRG.23"; transcript_id "Zm00001eb000480_T003"; exon_number "8"; ref_gene_id "Zm00001eb000480";
chr1	StringTie	exon	2024790	2024879	1000	-	.	gene_id "MSTRG.23"; transcript_id "Zm00001eb000480_T003"; exon_number "9"; ref_gene_id "Zm00001eb000480";
chr1	StringTie	transcript	2017706	2024879	1000	-	.	gene_id "MSTRG.23"; transcript_id "Zm00001eb000480_T004"; ref_gene_id "Zm00001eb000480";
chr1	StringTie	exon	2017706	2018144	1000	-	.	gene_id "MSTRG.23"; transcript_id "Zm00001eb000480_T004"; exon_number "1"; ref_gene_id "Zm00001eb000480";
chr1	StringTie	exon	2018238	2018321	1000	-	.	gene_id "MSTRG.23"; transcript_id "Zm00001eb000480_T004"; exon_number "2"; ref_gene_id "Zm00001eb000480";
chr1	StringTie	exon	2018439	2018564	1000	-	.	gene_id "MSTRG.23"; transcript_id "Zm00001eb000480_T004"; exon_number "3"; ref_gene_id "Zm00001eb000480";
chr1	StringTie	exon	2018678	2018797	1000	-	.	gene_id "MSTRG.23"; transcript_id "Zm00001eb000480_T004"; exon_number "4"; ref_gene_id "Zm00001eb000480";
chr1	StringTie	exon	2022493	2022600	1000	-	.	gene_id "MSTRG.23"; transcript_id "Zm00001eb000480_T004"; exon_number "5"; ref_gene_id "Zm00001eb000480";
chr1	StringTie	exon	2022696	2022848	1000	-	.	gene_id "MSTRG.23"; transcript_id "Zm00001eb000480_T004"; exon_number "6"; ref_gene_id "Zm00001eb000480";
chr1	StringTie	exon	2022957	2023052	1000	-	.	gene_id "MSTRG.23"; transcript_id "Zm00001eb000480_T004"; exon_number "7"; ref_gene_id "Zm00001eb000480";
chr1	StringTie	exon	2023139	2023223	1000	-	.	gene_id "MSTRG.23"; transcript_id "Zm00001eb000480_T004"; exon_number "8"; ref_gene_id "Zm00001eb000480";
chr1	StringTie	exon	2023524	2024523	1000	-	.	gene_id "MSTRG.23"; transcript_id "Zm00001eb000480_T004"; exon_number "9"; ref_gene_id "Zm00001eb000480";
chr1	StringTie	exon	2024621	2024879	1000	-	.	gene_id "MSTRG.23"; transcript_id "Zm00001eb000480_T004"; exon_number "10"; ref_gene_id "Zm00001eb000480";
chr1	StringTie	transcript	2017706	2024879	1000	-	.	gene_id "MSTRG.23"; transcript_id "Zm00001eb000480_T002"; ref_gene_id "Zm00001eb000480";
chr1	StringTie	exon	2017706	2018144	1000	-	.	gene_id "MSTRG.23"; transcript_id "Zm00001eb000480_T002"; exon_number "1"; ref_gene_id "Zm00001eb000480";
chr1	StringTie	exon	2018238	2018321	1000	-	.	gene_id "MSTRG.23"; transcript_id "Zm00001eb000480_T002"; exon_number "2"; ref_gene_id "Zm00001eb000480";
chr1	StringTie	exon	2018439	2018564	1000	-	.	gene_id "MSTRG.23"; transcript_id "Zm00001eb000480_T002"; exon_number "3"; ref_gene_id "Zm00001eb000480";
chr1	StringTie	exon	2018678	2018797	1000	-	.	gene_id "MSTRG.23"; transcript_id "Zm00001eb000480_T002"; exon_number "4"; ref_gene_id "Zm00001eb000480";
chr1	StringTie	exon	2022493	2022600	1000	-	.	gene_id "MSTRG.23"; transcript_id "Zm00001eb000480_T002"; exon_number "5"; ref_gene_id "Zm00001eb000480";
chr1	StringTie	exon	2022696	2022848	1000	-	.	gene_id "MSTRG.23"; transcript_id "Zm00001eb000480_T002"; exon_number "6"; ref_gene_id "Zm00001eb000480";
chr1	StringTie	exon	2022957	2023052	1000	-	.	gene_id "MSTRG.23"; transcript_id "Zm00001eb000480_T002"; exon_number "7"; ref_gene_id "Zm00001eb000480";
chr1	StringTie	exon	2023139	2023223	1000	-	.	gene_id "MSTRG.23"; transcript_id "Zm00001eb000480_T002"; exon_number "8"; ref_gene_id "Zm00001eb000480";
chr1	StringTie	exon	2023524	2024523	1000	-	.	gene_id "MSTRG.23"; transcript_id "Zm00001eb000480_T002"; exon_number "9"; ref_gene_id "Zm00001eb000480";
chr1	StringTie	exon	2024790	2024879	1000	-	.	gene_id "MSTRG.23"; transcript_id "Zm00001eb000480_T002"; exon_number "10"; ref_gene_id "Zm00001eb000480";
chr1	StringTie	transcript	2017706	2024879	1000	-	.	gene_id "MSTRG.23"; transcript_id "Zm00001eb000480_T001"; ref_gene_id "Zm00001eb000480";
chr1	StringTie	exon	2017706	2018144	1000	-	.	gene_id "MSTRG.23"; transcript_id "Zm00001eb000480_T001"; exon_number "1"; ref_gene_id "Zm00001eb000480";
chr1	StringTie	exon	2018238	2018321	1000	-	.	gene_id "MSTRG.23"; transcript_id "Zm00001eb000480_T001"; exon_number "2"; ref_gene_id "Zm00001eb000480";
chr1	StringTie	exon	2018439	2018564	1000	-	.	gene_id "MSTRG.23"; transcript_id "Zm00001eb000480_T001"; exon_number "3"; ref_gene_id "Zm00001eb000480";
chr1	StringTie	exon	2018678	2018797	1000	-	.	gene_id "MSTRG.23"; transcript_id "Zm00001eb000480_T001"; exon_number "4"; ref_gene_id "Zm00001eb000480";
chr1	StringTie	exon	2022493	2022600	1000	-	.	gene_id "MSTRG.23"; transcript_id "Zm00001eb000480_T001"; exon_number "5"; ref_gene_id "Zm00001eb000480";
chr1	StringTie	exon	2022696	2022848	1000	-	.	gene_id "MSTRG.23"; transcript_id "Zm00001eb000480_T001"; exon_number "6"; ref_gene_id "Zm00001eb000480";
chr1	StringTie	exon	2022957	2023052	1000	-	.	gene_id "MSTRG.23"; transcript_id "Zm00001eb000480_T001"; exon_number "7"; ref_gene_id "Zm00001eb000480";
chr1	StringTie	exon	2023139	2023223	1000	-	.	gene_id "MSTRG.23"; transcript_id "Zm00001eb000480_T001"; exon_number "8"; ref_gene_id "Zm00001eb000480";
chr1	StringTie	exon	2023524	2024523	1000	-	.	gene_id "MSTRG.23"; transcript_id "Zm00001eb000480_T001"; exon_number "9"; ref_gene_id "Zm00001eb000480";
chr1	StringTie	exon	2024621	2024701	1000	-	.	gene_id "MSTRG.23"; transcript_id "Zm00001eb000480_T001"; exon_number "10"; ref_gene_id "Zm00001eb000480";
chr1	StringTie	exon	2024790	2024879	1000	-	.	gene_id "MSTRG.23"; transcript_id "Zm00001eb000480_T001"; exon_number "11"; ref_gene_id "Zm00001eb000480";
chr1	StringTie	transcript	2017736	2017999	1000	+	.	gene_id "MSTRG.24"; transcript_id "MSTRG.24.1";
chr1	StringTie	exon	2017736	2017999	1000	+	.	gene_id "MSTRG.24"; transcript_id "MSTRG.24.1"; exon_number "1";
chr1	StringTie	transcript	2023559	2024068	1000	+	.	gene_id "MSTRG.25"; transcript_id "MSTRG.25.1";
chr1	StringTie	exon	2023559	2024068	1000	+	.	gene_id "MSTRG.25"; transcript_id "MSTRG.25.1"; exon_number "1";
chr1	StringTie	transcript	2224430	2232174	1000	-	.	gene_id "MSTRG.26"; transcript_id "Zm00001eb000540_T001"; ref_gene_id "Zm00001eb000540";
chr1	StringTie	exon	2224430	2225121	1000	-	.	gene_id "MSTRG.26"; transcript_id "Zm00001eb000540_T001"; exon_number "1"; ref_gene_id "Zm00001eb000540";
chr1	StringTie	exon	2226267	2226354	1000	-	.	gene_id "MSTRG.26"; transcript_id "Zm00001eb000540_T001"; exon_number "2"; ref_gene_id "Zm00001eb000540";
chr1	StringTie	exon	2226451	2226631	1000	-	.	gene_id "MSTRG.26"; transcript_id "Zm00001eb000540_T001"; exon_number "3"; ref_gene_id "Zm00001eb000540";
chr1	StringTie	exon	2227119	2227594	1000	-	.	gene_id "MSTRG.26"; transcript_id "Zm00001eb000540_T001"; exon_number "4"; ref_gene_id "Zm00001eb000540";
chr1	StringTie	exon	2227668	2227727	1000	-	.	gene_id "MSTRG.26"; transcript_id "Zm00001eb000540_T001"; exon_number "5"; ref_gene_id "Zm00001eb000540";
chr1	StringTie	exon	2229775	2229972	1000	-	.	gene_id "MSTRG.26"; transcript_id "Zm00001eb000540_T001"; exon_number "6"; ref_gene_id "Zm00001eb000540";
chr1	StringTie	exon	2230067	2230119	1000	-	.	gene_id "MSTRG.26"; transcript_id "Zm00001eb000540_T001"; exon_number "7"; ref_gene_id "Zm00001eb000540";
chr1	StringTie	exon	2230236	2230373	1000	-	.	gene_id "MSTRG.26"; transcript_id "Zm00001eb000540_T001"; exon_number "8"; ref_gene_id "Zm00001eb000540";
chr1	StringTie	exon	2230601	2230751	1000	-	.	gene_id "MSTRG.26"; transcript_id "Zm00001eb000540_T001"; exon_number "9"; ref_gene_id "Zm00001eb000540";
chr1	StringTie	exon	2231658	2231880	1000	-	.	gene_id "MSTRG.26"; transcript_id "Zm00001eb000540_T001"; exon_number "10"; ref_gene_id "Zm00001eb000540";
chr1	StringTie	exon	2231985	2232174	1000	-	.	gene_id "MSTRG.26"; transcript_id "Zm00001eb000540_T001"; exon_number "11"; ref_gene_id "Zm00001eb000540";
chr1	StringTie	transcript	2224733	2232174	1000	-	.	gene_id "MSTRG.26"; transcript_id "Zm00001eb000540_T002"; ref_gene_id "Zm00001eb000540";
chr1	StringTie	exon	2224733	2225121	1000	-	.	gene_id "MSTRG.26"; transcript_id "Zm00001eb000540_T002"; exon_number "1"; ref_gene_id "Zm00001eb000540";
chr1	StringTie	exon	2226267	2226354	1000	-	.	gene_id "MSTRG.26"; transcript_id "Zm00001eb000540_T002"; exon_number "2"; ref_gene_id "Zm00001eb000540";
chr1	StringTie	exon	2226451	2226709	1000	-	.	gene_id "MSTRG.26"; transcript_id "Zm00001eb000540_T002"; exon_number "3"; ref_gene_id "Zm00001eb000540";
chr1	StringTie	exon	2227119	2227594	1000	-	.	gene_id "MSTRG.26"; transcript_id "Zm00001eb000540_T002"; exon_number "4"; ref_gene_id "Zm00001eb000540";
chr1	StringTie	exon	2227668	2227727	1000	-	.	gene_id "MSTRG.26"; transcript_id "Zm00001eb000540_T002"; exon_number "5"; ref_gene_id "Zm00001eb000540";
chr1	StringTie	exon	2229775	2229972	1000	-	.	gene_id "MSTRG.26"; transcript_id "Zm00001eb000540_T002"; exon_number "6"; ref_gene_id "Zm00001eb000540";
chr1	StringTie	exon	2230067	2230119	1000	-	.	gene_id "MSTRG.26"; transcript_id "Zm00001eb000540_T002"; exon_number "7"; ref_gene_id "Zm00001eb000540";
chr1	StringTie	exon	2230236	2230373	1000	-	.	gene_id "MSTRG.26"; transcript_id "Zm00001eb000540_T002"; exon_number "8"; ref_gene_id "Zm00001eb000540";
chr1	StringTie	exon	2230601	2230751	1000	-	.	gene_id "MSTRG.26"; transcript_id "Zm00001eb000540_T002"; exon_number "9"; ref_gene_id "Zm00001eb000540";
chr1	StringTie	exon	2231658	2231880	1000	-	.	gene_id "MSTRG.26"; transcript_id "Zm00001eb000540_T002"; exon_number "10"; ref_gene_id "Zm00001eb000540";
chr1	StringTie	exon	2231985	2232174	1000	-	.	gene_id "MSTRG.26"; transcript_id "Zm00001eb000540_T002"; exon_number "11"; ref_gene_id "Zm00001eb000540";
chr1	StringTie	transcript	2224843	2232174	1000	-	.	gene_id "MSTRG.26"; transcript_id "Zm00001eb000540_T004"; ref_gene_id "Zm00001eb000540";
chr1	StringTie	exon	2224843	2225121	1000	-	.	gene_id "MSTRG.26"; transcript_id "Zm00001eb000540_T004"; exon_number "1"; ref_gene_id "Zm00001eb000540";
chr1	StringTie	exon	2226267	2226354	1000	-	.	gene_id "MSTRG.26"; transcript_id "Zm00001eb000540_T004"; exon_number "2"; ref_gene_id "Zm00001eb000540";
chr1	StringTie	exon	2226451	2226631	1000	-	.	gene_id "MSTRG.26"; transcript_id "Zm00001eb000540_T004"; exon_number "3"; ref_gene_id "Zm00001eb000540";
chr1	StringTie	exon	2227119	2227594	1000	-	.	gene_id "MSTRG.26"; transcript_id "Zm00001eb000540_T004"; exon_number "4"; ref_gene_id "Zm00001eb000540";
chr1	StringTie	exon	2227668	2227727	1000	-	.	gene_id "MSTRG.26"; transcript_id "Zm00001eb000540_T004"; exon_number "5"; ref_gene_id "Zm00001eb000540";
chr1	StringTie	exon	2229775	2229972	1000	-	.	gene_id "MSTRG.26"; transcript_id "Zm00001eb000540_T004"; exon_number "6"; ref_gene_id "Zm00001eb000540";
chr1	StringTie	exon	2230067	2230119	1000	-	.	gene_id "MSTRG.26"; transcript_id "Zm00001eb000540_T004"; exon_number "7"; ref_gene_id "Zm00001eb000540";
chr1	StringTie	exon	2230236	2230373	1000	-	.	gene_id "MSTRG.26"; transcript_id "Zm00001eb000540_T004"; exon_number "8"; ref_gene_id "Zm00001eb000540";
chr1	StringTie	exon	2230601	2230751	1000	-	.	gene_id "MSTRG.26"; transcript_id "Zm00001eb000540_T004"; exon_number "9"; ref_gene_id "Zm00001eb000540";
chr1	StringTie	exon	2231658	2231880	1000	-	.	gene_id "MSTRG.26"; transcript_id "Zm00001eb000540_T004"; exon_number "10"; ref_gene_id "Zm00001eb000540";
chr1	StringTie	exon	2232023	2232174	1000	-	.	gene_id "MSTRG.26"; transcript_id "Zm00001eb000540_T004"; exon_number "11"; ref_gene_id "Zm00001eb000540";
chr1	StringTie	transcript	2225309	2232174	1000	-	.	gene_id "MSTRG.26"; transcript_id "Zm00001eb000540_T003"; ref_gene_id "Zm00001eb000540";
chr1	StringTie	exon	2225309	2226354	1000	-	.	gene_id "MSTRG.26"; transcript_id "Zm00001eb000540_T003"; exon_number "1"; ref_gene_id "Zm00001eb000540";
chr1	StringTie	exon	2226451	2226631	1000	-	.	gene_id "MSTRG.26"; transcript_id "Zm00001eb000540_T003"; exon_number "2"; ref_gene_id "Zm00001eb000540";
chr1	StringTie	exon	2227119	2227594	1000	-	.	gene_id "MSTRG.26"; transcript_id "Zm00001eb000540_T003"; exon_number "3"; ref_gene_id "Zm00001eb000540";
chr1	StringTie	exon	2227668	2227727	1000	-	.	gene_id "MSTRG.26"; transcript_id "Zm00001eb000540_T003"; exon_number "4"; ref_gene_id "Zm00001eb000540";
chr1	StringTie	exon	2229775	2229972	1000	-	.	gene_id "MSTRG.26"; transcript_id "Zm00001eb000540_T003"; exon_number "5"; ref_gene_id "Zm00001eb000540";
chr1	StringTie	exon	2230067	2230119	1000	-	.	gene_id "MSTRG.26"; transcript_id "Zm00001eb000540_T003"; exon_number "6"; ref_gene_id "Zm00001eb000540";
chr1	StringTie	exon	2230236	2230373	1000	-	.	gene_id "MSTRG.26"; transcript_id "Zm00001eb000540_T003"; exon_number "7"; ref_gene_id "Zm00001eb000540";
chr1	StringTie	exon	2230601	2230751	1000	-	.	gene_id "MSTRG.26"; transcript_id "Zm00001eb000540_T003"; exon_number "8"; ref_gene_id "Zm00001eb000540";
chr1	StringTie	exon	2231658	2231880	1000	-	.	gene_id "MSTRG.26"; transcript_id "Zm00001eb000540_T003"; exon_number "9"; ref_gene_id "Zm00001eb000540";
chr1	StringTie	exon	2232023	2232174	1000	-	.	gene_id "MSTRG.26"; transcript_id "Zm00001eb000540_T003"; exon_number "10"; ref_gene_id "Zm00001eb000540";
chr1	StringTie	transcript	2288852	2293806	1000	+	.	gene_id "MSTRG.27"; transcript_id "Zm00001eb000570_T001"; ref_gene_id "Zm00001eb000570";
chr1	StringTie	exon	2288852	2289096	1000	+	.	gene_id "MSTRG.27"; transcript_id "Zm00001eb000570_T001"; exon_number "1"; ref_gene_id "Zm00001eb000570";
chr1	StringTie	exon	2289186	2289308	1000	+	.	gene_id "MSTRG.27"; transcript_id "Zm00001eb000570_T001"; exon_number "2"; ref_gene_id "Zm00001eb000570";
chr1	StringTie	exon	2289723	2290781	1000	+	.	gene_id "MSTRG.27"; transcript_id "Zm00001eb000570_T001"; exon_number "3"; ref_gene_id "Zm00001eb000570";
chr1	StringTie	exon	2290924	2290986	1000	+	.	gene_id "MSTRG.27"; transcript_id "Zm00001eb000570_T001"; exon_number "4"; ref_gene_id "Zm00001eb000570";
chr1	StringTie	exon	2291152	2291256	1000	+	.	gene_id "MSTRG.27"; transcript_id "Zm00001eb000570_T001"; exon_number "5"; ref_gene_id "Zm00001eb000570";
chr1	StringTie	exon	2291342	2291459	1000	+	.	gene_id "MSTRG.27"; transcript_id "Zm00001eb000570_T001"; exon_number "6"; ref_gene_id "Zm00001eb000570";
chr1	StringTie	exon	2291572	2291718	1000	+	.	gene_id "MSTRG.27"; transcript_id "Zm00001eb000570_T001"; exon_number "7"; ref_gene_id "Zm00001eb000570";
chr1	StringTie	exon	2291807	2292045	1000	+	.	gene_id "MSTRG.27"; transcript_id "Zm00001eb000570_T001"; exon_number "8"; ref_gene_id "Zm00001eb000570";
chr1	StringTie	exon	2292149	2292178	1000	+	.	gene_id "MSTRG.27"; transcript_id "Zm00001eb000570_T001"; exon_number "9"; ref_gene_id "Zm00001eb000570";
chr1	StringTie	exon	2292264	2292345	1000	+	.	gene_id "MSTRG.27"; transcript_id "Zm00001eb000570_T001"; exon_number "10"; ref_gene_id "Zm00001eb000570";
chr1	StringTie	exon	2292433	2292593	1000	+	.	gene_id "MSTRG.27"; transcript_id "Zm00001eb000570_T001"; exon_number "11"; ref_gene_id "Zm00001eb000570";
chr1	StringTie	exon	2292673	2292846	1000	+	.	gene_id "MSTRG.27"; transcript_id "Zm00001eb000570_T001"; exon_number "12"; ref_gene_id "Zm00001eb000570";
chr1	StringTie	exon	2293184	2293307	1000	+	.	gene_id "MSTRG.27"; transcript_id "Zm00001eb000570_T001"; exon_number "13"; ref_gene_id "Zm00001eb000570";
chr1	StringTie	exon	2293405	2293806	1000	+	.	gene_id "MSTRG.27"; transcript_id "Zm00001eb000570_T001"; exon_number "14"; ref_gene_id "Zm00001eb000570";
chr1	StringTie	transcript	2288852	2293806	1000	+	.	gene_id "MSTRG.27"; transcript_id "Zm00001eb000570_T002"; ref_gene_id "Zm00001eb000570";
chr1	StringTie	exon	2288852	2289096	1000	+	.	gene_id "MSTRG.27"; transcript_id "Zm00001eb000570_T002"; exon_number "1"; ref_gene_id "Zm00001eb000570";
chr1	StringTie	exon	2289183	2289308	1000	+	.	gene_id "MSTRG.27"; transcript_id "Zm00001eb000570_T002"; exon_number "2"; ref_gene_id "Zm00001eb000570";
chr1	StringTie	exon	2289723	2290781	1000	+	.	gene_id "MSTRG.27"; transcript_id "Zm00001eb000570_T002"; exon_number "3"; ref_gene_id "Zm00001eb000570";
chr1	StringTie	exon	2290855	2290986	1000	+	.	gene_id "MSTRG.27"; transcript_id "Zm00001eb000570_T002"; exon_number "4"; ref_gene_id "Zm00001eb000570";
chr1	StringTie	exon	2291152	2291256	1000	+	.	gene_id "MSTRG.27"; transcript_id "Zm00001eb000570_T002"; exon_number "5"; ref_gene_id "Zm00001eb000570";
chr1	StringTie	exon	2291342	2291459	1000	+	.	gene_id "MSTRG.27"; transcript_id "Zm00001eb000570_T002"; exon_number "6"; ref_gene_id "Zm00001eb000570";
chr1	StringTie	exon	2291572	2291718	1000	+	.	gene_id "MSTRG.27"; transcript_id "Zm00001eb000570_T002"; exon_number "7"; ref_gene_id "Zm00001eb000570";
chr1	StringTie	exon	2291807	2292045	1000	+	.	gene_id "MSTRG.27"; transcript_id "Zm00001eb000570_T002"; exon_number "8"; ref_gene_id "Zm00001eb000570";
chr1	StringTie	exon	2292149	2292178	1000	+	.	gene_id "MSTRG.27"; transcript_id "Zm00001eb000570_T002"; exon_number "9"; ref_gene_id "Zm00001eb000570";
chr1	StringTie	exon	2292264	2292345	1000	+	.	gene_id "MSTRG.27"; transcript_id "Zm00001eb000570_T002"; exon_number "10"; ref_gene_id "Zm00001eb000570";
chr1	StringTie	exon	2292433	2292593	1000	+	.	gene_id "MSTRG.27"; transcript_id "Zm00001eb000570_T002"; exon_number "11"; ref_gene_id "Zm00001eb000570";
chr1	StringTie	exon	2292673	2292846	1000	+	.	gene_id "MSTRG.27"; transcript_id "Zm00001eb000570_T002"; exon_number "12"; ref_gene_id "Zm00001eb000570";
chr1	StringTie	exon	2293184	2293307	1000	+	.	gene_id "MSTRG.27"; transcript_id "Zm00001eb000570_T002"; exon_number "13"; ref_gene_id "Zm00001eb000570";
chr1	StringTie	exon	2293405	2293806	1000	+	.	gene_id "MSTRG.27"; transcript_id "Zm00001eb000570_T002"; exon_number "14"; ref_gene_id "Zm00001eb000570";
chr1	StringTie	transcript	2288889	2289097	1000	-	.	gene_id "MSTRG.28"; transcript_id "MSTRG.28.1";
chr1	StringTie	exon	2288889	2289097	1000	-	.	gene_id "MSTRG.28"; transcript_id "MSTRG.28.1"; exon_number "1";
chr1	StringTie	transcript	2289767	2289968	1000	-	.	gene_id "MSTRG.29"; transcript_id "MSTRG.29.1";
chr1	StringTie	exon	2289767	2289968	1000	-	.	gene_id "MSTRG.29"; transcript_id "MSTRG.29.1"; exon_number "1";
chr1	StringTie	transcript	2293405	2293712	1000	-	.	gene_id "MSTRG.30"; transcript_id "MSTRG.30.1";
chr1	StringTie	exon	2293405	2293712	1000	-	.	gene_id "MSTRG.30"; transcript_id "MSTRG.30.1"; exon_number "1";
chr1	StringTie	transcript	2800774	2803236	1000	+	.	gene_id "MSTRG.31"; transcript_id "Zm00001eb000670_T001"; ref_gene_id "Zm00001eb000670";
chr1	StringTie	exon	2800774	2801046	1000	+	.	gene_id "MSTRG.31"; transcript_id "Zm00001eb000670_T001"; exon_number "1"; ref_gene_id "Zm00001eb000670";
chr1	StringTie	exon	2801149	2801225	1000	+	.	gene_id "MSTRG.31"; transcript_id "Zm00001eb000670_T001"; exon_number "2"; ref_gene_id "Zm00001eb000670";
chr1	StringTie	exon	2801319	2801466	1000	+	.	gene_id "MSTRG.31"; transcript_id "Zm00001eb000670_T001"; exon_number "3"; ref_gene_id "Zm00001eb000670";
chr1	StringTie	exon	2802139	2802260	1000	+	.	gene_id "MSTRG.31"; transcript_id "Zm00001eb000670_T001"; exon_number "4"; ref_gene_id "Zm00001eb000670";
chr1	StringTie	exon	2802366	2802560	1000	+	.	gene_id "MSTRG.31"; transcript_id "Zm00001eb000670_T001"; exon_number "5"; ref_gene_id "Zm00001eb000670";
chr1	StringTie	exon	2802662	2803236	1000	+	.	gene_id "MSTRG.31"; transcript_id "Zm00001eb000670_T001"; exon_number "6"; ref_gene_id "Zm00001eb000670";
chr1	StringTie	transcript	2800774	2803236	1000	+	.	gene_id "MSTRG.31"; transcript_id "Zm00001eb000670_T002"; ref_gene_id "Zm00001eb000670";
chr1	StringTie	exon	2800774	2801046	1000	+	.	gene_id "MSTRG.31"; transcript_id "Zm00001eb000670_T002"; exon_number "1"; ref_gene_id "Zm00001eb000670";
chr1	StringTie	exon	2801149	2801225	1000	+	.	gene_id "MSTRG.31"; transcript_id "Zm00001eb000670_T002"; exon_number "2"; ref_gene_id "Zm00001eb000670";
chr1	StringTie	exon	2801319	2801421	1000	+	.	gene_id "MSTRG.31"; transcript_id "Zm00001eb000670_T002"; exon_number "3"; ref_gene_id "Zm00001eb000670";
chr1	StringTie	exon	2802139	2802260	1000	+	.	gene_id "MSTRG.31"; transcript_id "Zm00001eb000670_T002"; exon_number "4"; ref_gene_id "Zm00001eb000670";
chr1	StringTie	exon	2802366	2802560	1000	+	.	gene_id "MSTRG.31"; transcript_id "Zm00001eb000670_T002"; exon_number "5"; ref_gene_id "Zm00001eb000670";
chr1	StringTie	exon	2802662	2803236	1000	+	.	gene_id "MSTRG.31"; transcript_id "Zm00001eb000670_T002"; exon_number "6"; ref_gene_id "Zm00001eb000670";
chr1	StringTie	transcript	2800903	2803236	1000	+	.	gene_id "MSTRG.31"; transcript_id "Zm00001eb000670_T003"; ref_gene_id "Zm00001eb000670";
chr1	StringTie	exon	2800903	2801046	1000	+	.	gene_id "MSTRG.31"; transcript_id "Zm00001eb000670_T003"; exon_number "1"; ref_gene_id "Zm00001eb000670";
chr1	StringTie	exon	2801149	2801225	1000	+	.	gene_id "MSTRG.31"; transcript_id "Zm00001eb000670_T003"; exon_number "2"; ref_gene_id "Zm00001eb000670";
chr1	StringTie	exon	2802139	2802260	1000	+	.	gene_id "MSTRG.31"; transcript_id "Zm00001eb000670_T003"; exon_number "3"; ref_gene_id "Zm00001eb000670";
chr1	StringTie	exon	2802366	2802560	1000	+	.	gene_id "MSTRG.31"; transcript_id "Zm00001eb000670_T003"; exon_number "4"; ref_gene_id "Zm00001eb000670";
chr1	StringTie	exon	2802662	2803236	1000	+	.	gene_id "MSTRG.31"; transcript_id "Zm00001eb000670_T003"; exon_number "5"; ref_gene_id "Zm00001eb000670";
chr1	StringTie	transcript	2802721	2802986	1000	-	.	gene_id "MSTRG.32"; transcript_id "MSTRG.32.1";
chr1	StringTie	exon	2802721	2802986	1000	-	.	gene_id "MSTRG.32"; transcript_id "MSTRG.32.1"; exon_number "1";
chr1	StringTie	transcript	2874505	2883698	1000	+	.	gene_id "MSTRG.33"; transcript_id "Zm00001eb000740_T002"; ref_gene_id "Zm00001eb000740";
chr1	StringTie	exon	2874505	2874748	1000	+	.	gene_id "MSTRG.33"; transcript_id "Zm00001eb000740_T002"; exon_number "1"; ref_gene_id "Zm00001eb000740";
chr1	StringTie	exon	2878546	2878929	1000	+	.	gene_id "MSTRG.33"; transcript_id "Zm00001eb000740_T002"; exon_number "2"; ref_gene_id "Zm00001eb000740";
chr1	StringTie	exon	2881422	2882264	1000	+	.	gene_id "MSTRG.33"; transcript_id "Zm00001eb000740_T002"; exon_number "3"; ref_gene_id "Zm00001eb000740";
chr1	StringTie	exon	2883231	2883698	1000	+	.	gene_id "MSTRG.33"; transcript_id "Zm00001eb000740_T002"; exon_number "4"; ref_gene_id "Zm00001eb000740";
chr1	StringTie	transcript	2874505	2883698	1000	+	.	gene_id "MSTRG.33"; transcript_id "Zm00001eb000740_T001"; ref_gene_id "Zm00001eb000740";
chr1	StringTie	exon	2874505	2874748	1000	+	.	gene_id "MSTRG.33"; transcript_id "Zm00001eb000740_T001"; exon_number "1"; ref_gene_id "Zm00001eb000740";
chr1	StringTie	exon	2878546	2878725	1000	+	.	gene_id "MSTRG.33"; transcript_id "Zm00001eb000740_T001"; exon_number "2"; ref_gene_id "Zm00001eb000740";
chr1	StringTie	exon	2878841	2878929	1000	+	.	gene_id "MSTRG.33"; transcript_id "Zm00001eb000740_T001"; exon_number "3"; ref_gene_id "Zm00001eb000740";
chr1	StringTie	exon	2881149	2881230	1000	+	.	gene_id "MSTRG.33"; transcript_id "Zm00001eb000740_T001"; exon_number "4"; ref_gene_id "Zm00001eb000740";
chr1	StringTie	exon	2881422	2882264	1000	+	.	gene_id "MSTRG.33"; transcript_id "Zm00001eb000740_T001"; exon_number "5"; ref_gene_id "Zm00001eb000740";
chr1	StringTie	exon	2883231	2883698	1000	+	.	gene_id "MSTRG.33"; transcript_id "Zm00001eb000740_T001"; exon_number "6"; ref_gene_id "Zm00001eb000740";
chr1	StringTie	transcript	2880221	2883698	1000	+	.	gene_id "MSTRG.33"; transcript_id "Zm00001eb000740_T004"; ref_gene_id "Zm00001eb000740";
chr1	StringTie	exon	2880221	2880343	1000	+	.	gene_id "MSTRG.33"; transcript_id "Zm00001eb000740_T004"; exon_number "1"; ref_gene_id "Zm00001eb000740";
chr1	StringTie	exon	2881422	2882264	1000	+	.	gene_id "MSTRG.33"; transcript_id "Zm00001eb000740_T004"; exon_number "2"; ref_gene_id "Zm00001eb000740";
chr1	StringTie	exon	2883231	2883698	1000	+	.	gene_id "MSTRG.33"; transcript_id "Zm00001eb000740_T004"; exon_number "3"; ref_gene_id "Zm00001eb000740";
chr1	StringTie	transcript	2880221	2883698	1000	+	.	gene_id "MSTRG.33"; transcript_id "Zm00001eb000740_T003"; ref_gene_id "Zm00001eb000740";
chr1	StringTie	exon	2880221	2880343	1000	+	.	gene_id "MSTRG.33"; transcript_id "Zm00001eb000740_T003"; exon_number "1"; ref_gene_id "Zm00001eb000740";
chr1	StringTie	exon	2881149	2881230	1000	+	.	gene_id "MSTRG.33"; transcript_id "Zm00001eb000740_T003"; exon_number "2"; ref_gene_id "Zm00001eb000740";
chr1	StringTie	exon	2881422	2882264	1000	+	.	gene_id "MSTRG.33"; transcript_id "Zm00001eb000740_T003"; exon_number "3"; ref_gene_id "Zm00001eb000740";
chr1	StringTie	exon	2883231	2883698	1000	+	.	gene_id "MSTRG.33"; transcript_id "Zm00001eb000740_T003"; exon_number "4"; ref_gene_id "Zm00001eb000740";
chr1	StringTie	transcript	2880298	2883698	1000	+	.	gene_id "MSTRG.33"; transcript_id "Zm00001eb000740_T005"; ref_gene_id "Zm00001eb000740";
chr1	StringTie	exon	2880298	2880498	1000	+	.	gene_id "MSTRG.33"; transcript_id "Zm00001eb000740_T005"; exon_number "1"; ref_gene_id "Zm00001eb000740";
chr1	StringTie	exon	2881422	2882264	1000	+	.	gene_id "MSTRG.33"; transcript_id "Zm00001eb000740_T005"; exon_number "2"; ref_gene_id "Zm00001eb000740";
chr1	StringTie	exon	2883231	2883698	1000	+	.	gene_id "MSTRG.33"; transcript_id "Zm00001eb000740_T005"; exon_number "3"; ref_gene_id "Zm00001eb000740";
chr1	StringTie	transcript	2875398	2880118	1000	-	.	gene_id "MSTRG.34"; transcript_id "Zm00001eb000750_T001"; ref_gene_id "Zm00001eb000750";
chr1	StringTie	exon	2875398	2875931	1000	-	.	gene_id "MSTRG.34"; transcript_id "Zm00001eb000750_T001"; exon_number "1"; ref_gene_id "Zm00001eb000750";
chr1	StringTie	exon	2876275	2876374	1000	-	.	gene_id "MSTRG.34"; transcript_id "Zm00001eb000750_T001"; exon_number "2"; ref_gene_id "Zm00001eb000750";
chr1	StringTie	exon	2876745	2876880	1000	-	.	gene_id "MSTRG.34"; transcript_id "Zm00001eb000750_T001"; exon_number "3"; ref_gene_id "Zm00001eb000750";
chr1	StringTie	exon	2877716	2877813	1000	-	.	gene_id "MSTRG.34"; transcript_id "Zm00001eb000750_T001"; exon_number "4"; ref_gene_id "Zm00001eb000750";
chr1	StringTie	exon	2878527	2878641	1000	-	.	gene_id "MSTRG.34"; transcript_id "Zm00001eb000750_T001"; exon_number "5"; ref_gene_id "Zm00001eb000750";
chr1	StringTie	exon	2878743	2878916	1000	-	.	gene_id "MSTRG.34"; transcript_id "Zm00001eb000750_T001"; exon_number "6"; ref_gene_id "Zm00001eb000750";
chr1	StringTie	exon	2878986	2879071	1000	-	.	gene_id "MSTRG.34"; transcript_id "Zm00001eb000750_T001"; exon_number "7"; ref_gene_id "Zm00001eb000750";
chr1	StringTie	exon	2879173	2880118	1000	-	.	gene_id "MSTRG.34"; transcript_id "Zm00001eb000750_T001"; exon_number "8"; ref_gene_id "Zm00001eb000750";
chr1	StringTie	transcript	2883419	2883705	1000	-	.	gene_id "MSTRG.35"; transcript_id "MSTRG.35.1";
chr1	StringTie	exon	2883419	2883705	1000	-	.	gene_id "MSTRG.35"; transcript_id "MSTRG.35.1"; exon_number "1";
chr1	StringTie	transcript	2885880	2888772	1000	+	.	gene_id "MSTRG.36"; transcript_id "Zm00001eb000760_T001"; ref_gene_id "Zm00001eb000760";
chr1	StringTie	exon	2885880	2885982	1000	+	.	gene_id "MSTRG.36"; transcript_id "Zm00001eb000760_T001"; exon_number "1"; ref_gene_id "Zm00001eb000760";
chr1	StringTie	exon	2886170	2886524	1000	+	.	gene_id "MSTRG.36"; transcript_id "Zm00001eb000760_T001"; exon_number "2"; ref_gene_id "Zm00001eb000760";
chr1	StringTie	exon	2886612	2888772	1000	+	.	gene_id "MSTRG.36"; transcript_id "Zm00001eb000760_T001"; exon_number "3"; ref_gene_id "Zm00001eb000760";
chr1	StringTie	transcript	2888309	2888778	1000	-	.	gene_id "MSTRG.37"; transcript_id "MSTRG.37.1";
chr1	StringTie	exon	2888309	2888778	1000	-	.	gene_id "MSTRG.37"; transcript_id "MSTRG.37.1"; exon_number "1";
chr1	StringTie	transcript	2620295	2626950	1000	-	.	gene_id "MSTRG.38"; transcript_id "Zm00001eb000620_T001"; ref_gene_id "Zm00001eb000620";
chr1	StringTie	exon	2620295	2620895	1000	-	.	gene_id "MSTRG.38"; transcript_id "Zm00001eb000620_T001"; exon_number "1"; ref_gene_id "Zm00001eb000620";
chr1	StringTie	exon	2620970	2621077	1000	-	.	gene_id "MSTRG.38"; transcript_id "Zm00001eb000620_T001"; exon_number "2"; ref_gene_id "Zm00001eb000620";
chr1	StringTie	exon	2621324	2621383	1000	-	.	gene_id "MSTRG.38"; transcript_id "Zm00001eb000620_T001"; exon_number "3"; ref_gene_id "Zm00001eb000620";
chr1	StringTie	exon	2623187	2623282	1000	-	.	gene_id "MSTRG.38"; transcript_id "Zm00001eb000620_T001"; exon_number "4"; ref_gene_id "Zm00001eb000620";
chr1	StringTie	exon	2623394	2623450	1000	-	.	gene_id "MSTRG.38"; transcript_id "Zm00001eb000620_T001"; exon_number "5"; ref_gene_id "Zm00001eb000620";
chr1	StringTie	exon	2623684	2623743	1000	-	.	gene_id "MSTRG.38"; transcript_id "Zm00001eb000620_T001"; exon_number "6"; ref_gene_id "Zm00001eb000620";
chr1	StringTie	exon	2624174	2624306	1000	-	.	gene_id "MSTRG.38"; transcript_id "Zm00001eb000620_T001"; exon_number "7"; ref_gene_id "Zm00001eb000620";
chr1	StringTie	exon	2624591	2624671	1000	-	.	gene_id "MSTRG.38"; transcript_id "Zm00001eb000620_T001"; exon_number "8"; ref_gene_id "Zm00001eb000620";
chr1	StringTie	exon	2625360	2625436	1000	-	.	gene_id "MSTRG.38"; transcript_id "Zm00001eb000620_T001"; exon_number "9"; ref_gene_id "Zm00001eb000620";
chr1	StringTie	exon	2625510	2625586	1000	-	.	gene_id "MSTRG.38"; transcript_id "Zm00001eb000620_T001"; exon_number "10"; ref_gene_id "Zm00001eb000620";
chr1	StringTie	exon	2626067	2626175	1000	-	.	gene_id "MSTRG.38"; transcript_id "Zm00001eb000620_T001"; exon_number "11"; ref_gene_id "Zm00001eb000620";
chr1	StringTie	exon	2626389	2626433	1000	-	.	gene_id "MSTRG.38"; transcript_id "Zm00001eb000620_T001"; exon_number "12"; ref_gene_id "Zm00001eb000620";
chr1	StringTie	exon	2626534	2626588	1000	-	.	gene_id "MSTRG.38"; transcript_id "Zm00001eb000620_T001"; exon_number "13"; ref_gene_id "Zm00001eb000620";
chr1	StringTie	exon	2626685	2626950	1000	-	.	gene_id "MSTRG.38"; transcript_id "Zm00001eb000620_T001"; exon_number "14"; ref_gene_id "Zm00001eb000620";
chr1	StringTie	transcript	2620295	2626656	1000	-	.	gene_id "MSTRG.38"; transcript_id "Zm00001eb000620_T009"; ref_gene_id "Zm00001eb000620";
chr1	StringTie	exon	2620295	2620632	1000	-	.	gene_id "MSTRG.38"; transcript_id "Zm00001eb000620_T009"; exon_number "1"; ref_gene_id "Zm00001eb000620";
chr1	StringTie	exon	2620750	2620895	1000	-	.	gene_id "MSTRG.38"; transcript_id "Zm00001eb000620_T009"; exon_number "2"; ref_gene_id "Zm00001eb000620";
chr1	StringTie	exon	2620970	2621077	1000	-	.	gene_id "MSTRG.38"; transcript_id "Zm00001eb000620_T009"; exon_number "3"; ref_gene_id "Zm00001eb000620";
chr1	StringTie	exon	2621324	2621383	1000	-	.	gene_id "MSTRG.38"; transcript_id "Zm00001eb000620_T009"; exon_number "4"; ref_gene_id "Zm00001eb000620";
chr1	StringTie	exon	2623187	2623282	1000	-	.	gene_id "MSTRG.38"; transcript_id "Zm00001eb000620_T009"; exon_number "5"; ref_gene_id "Zm00001eb000620";
chr1	StringTie	exon	2623394	2623450	1000	-	.	gene_id "MSTRG.38"; transcript_id "Zm00001eb000620_T009"; exon_number "6"; ref_gene_id "Zm00001eb000620";
chr1	StringTie	exon	2623684	2623743	1000	-	.	gene_id "MSTRG.38"; transcript_id "Zm00001eb000620_T009"; exon_number "7"; ref_gene_id "Zm00001eb000620";
chr1	StringTie	exon	2624174	2624306	1000	-	.	gene_id "MSTRG.38"; transcript_id "Zm00001eb000620_T009"; exon_number "8"; ref_gene_id "Zm00001eb000620";
chr1	StringTie	exon	2624591	2624671	1000	-	.	gene_id "MSTRG.38"; transcript_id "Zm00001eb000620_T009"; exon_number "9"; ref_gene_id "Zm00001eb000620";
chr1	StringTie	exon	2625360	2625436	1000	-	.	gene_id "MSTRG.38"; transcript_id "Zm00001eb000620_T009"; exon_number "10"; ref_gene_id "Zm00001eb000620";
chr1	StringTie	exon	2625510	2625586	1000	-	.	gene_id "MSTRG.38"; transcript_id "Zm00001eb000620_T009"; exon_number "11"; ref_gene_id "Zm00001eb000620";
chr1	StringTie	exon	2626067	2626175	1000	-	.	gene_id "MSTRG.38"; transcript_id "Zm00001eb000620_T009"; exon_number "12"; ref_gene_id "Zm00001eb000620";
chr1	StringTie	exon	2626389	2626433	1000	-	.	gene_id "MSTRG.38"; transcript_id "Zm00001eb000620_T009"; exon_number "13"; ref_gene_id "Zm00001eb000620";
chr1	StringTie	exon	2626534	2626656	1000	-	.	gene_id "MSTRG.38"; transcript_id "Zm00001eb000620_T009"; exon_number "14"; ref_gene_id "Zm00001eb000620";
chr1	StringTie	transcript	2620295	2626950	1000	-	.	gene_id "MSTRG.38"; transcript_id "Zm00001eb000620_T005"; ref_gene_id "Zm00001eb000620";
chr1	StringTie	exon	2620295	2620895	1000	-	.	gene_id "MSTRG.38"; transcript_id "Zm00001eb000620_T005"; exon_number "1"; ref_gene_id "Zm00001eb000620";
chr1	StringTie	exon	2620970	2621073	1000	-	.	gene_id "MSTRG.38"; transcript_id "Zm00001eb000620_T005"; exon_number "2"; ref_gene_id "Zm00001eb000620";
chr1	StringTie	exon	2621324	2621383	1000	-	.	gene_id "MSTRG.38"; transcript_id "Zm00001eb000620_T005"; exon_number "3"; ref_gene_id "Zm00001eb000620";
chr1	StringTie	exon	2623187	2623282	1000	-	.	gene_id "MSTRG.38"; transcript_id "Zm00001eb000620_T005"; exon_number "4"; ref_gene_id "Zm00001eb000620";
chr1	StringTie	exon	2623394	2623450	1000	-	.	gene_id "MSTRG.38"; transcript_id "Zm00001eb000620_T005"; exon_number "5"; ref_gene_id "Zm00001eb000620";
chr1	StringTie	exon	2623684	2623743	1000	-	.	gene_id "MSTRG.38"; transcript_id "Zm00001eb000620_T005"; exon_number "6"; ref_gene_id "Zm00001eb000620";
chr1	StringTie	exon	2624174	2624306	1000	-	.	gene_id "MSTRG.38"; transcript_id "Zm00001eb000620_T005"; exon_number "7"; ref_gene_id "Zm00001eb000620";
chr1	StringTie	exon	2624591	2624671	1000	-	.	gene_id "MSTRG.38"; transcript_id "Zm00001eb000620_T005"; exon_number "8"; ref_gene_id "Zm00001eb000620";
chr1	StringTie	exon	2625360	2625436	1000	-	.	gene_id "MSTRG.38"; transcript_id "Zm00001eb000620_T005"; exon_number "9"; ref_gene_id "Zm00001eb000620";
chr1	StringTie	exon	2625510	2625586	1000	-	.	gene_id "MSTRG.38"; transcript_id "Zm00001eb000620_T005"; exon_number "10"; ref_gene_id "Zm00001eb000620";
chr1	StringTie	exon	2626067	2626175	1000	-	.	gene_id "MSTRG.38"; transcript_id "Zm00001eb000620_T005"; exon_number "11"; ref_gene_id "Zm00001eb000620";
chr1	StringTie	exon	2626389	2626433	1000	-	.	gene_id "MSTRG.38"; transcript_id "Zm00001eb000620_T005"; exon_number "12"; ref_gene_id "Zm00001eb000620";
chr1	StringTie	exon	2626534	2626588	1000	-	.	gene_id "MSTRG.38"; transcript_id "Zm00001eb000620_T005"; exon_number "13"; ref_gene_id "Zm00001eb000620";
chr1	StringTie	exon	2626685	2626950	1000	-	.	gene_id "MSTRG.38"; transcript_id "Zm00001eb000620_T005"; exon_number "14"; ref_gene_id "Zm00001eb000620";
chr1	StringTie	transcript	2620295	2626950	1000	-	.	gene_id "MSTRG.38"; transcript_id "Zm00001eb000620_T002"; ref_gene_id "Zm00001eb000620";
chr1	StringTie	exon	2620295	2620632	1000	-	.	gene_id "MSTRG.38"; transcript_id "Zm00001eb000620_T002"; exon_number "1"; ref_gene_id "Zm00001eb000620";
chr1	StringTie	exon	2620750	2620887	1000	-	.	gene_id "MSTRG.38"; transcript_id "Zm00001eb000620_T002"; exon_number "2"; ref_gene_id "Zm00001eb000620";
chr1	StringTie	exon	2620970	2621077	1000	-	.	gene_id "MSTRG.38"; transcript_id "Zm00001eb000620_T002"; exon_number "3"; ref_gene_id "Zm00001eb000620";
chr1	StringTie	exon	2621324	2621383	1000	-	.	gene_id "MSTRG.38"; transcript_id "Zm00001eb000620_T002"; exon_number "4"; ref_gene_id "Zm00001eb000620";
chr1	StringTie	exon	2623187	2623282	1000	-	.	gene_id "MSTRG.38"; transcript_id "Zm00001eb000620_T002"; exon_number "5"; ref_gene_id "Zm00001eb000620";
chr1	StringTie	exon	2623394	2623450	1000	-	.	gene_id "MSTRG.38"; transcript_id "Zm00001eb000620_T002"; exon_number "6"; ref_gene_id "Zm00001eb000620";
chr1	StringTie	exon	2623684	2623743	1000	-	.	gene_id "MSTRG.38"; transcript_id "Zm00001eb000620_T002"; exon_number "7"; ref_gene_id "Zm00001eb000620";
chr1	StringTie	exon	2624174	2624306	1000	-	.	gene_id "MSTRG.38"; transcript_id "Zm00001eb000620_T002"; exon_number "8"; ref_gene_id "Zm00001eb000620";
chr1	StringTie	exon	2624591	2624671	1000	-	.	gene_id "MSTRG.38"; transcript_id "Zm00001eb000620_T002"; exon_number "9"; ref_gene_id "Zm00001eb000620";
chr1	StringTie	exon	2625360	2625436	1000	-	.	gene_id "MSTRG.38"; transcript_id "Zm00001eb000620_T002"; exon_number "10"; ref_gene_id "Zm00001eb000620";
chr1	StringTie	exon	2625510	2625586	1000	-	.	gene_id "MSTRG.38"; transcript_id "Zm00001eb000620_T002"; exon_number "11"; ref_gene_id "Zm00001eb000620";
chr1	StringTie	exon	2626067	2626175	1000	-	.	gene_id "MSTRG.38"; transcript_id "Zm00001eb000620_T002"; exon_number "12"; ref_gene_id "Zm00001eb000620";
chr1	StringTie	exon	2626389	2626433	1000	-	.	gene_id "MSTRG.38"; transcript_id "Zm00001eb000620_T002"; exon_number "13"; ref_gene_id "Zm00001eb000620";
chr1	StringTie	exon	2626534	2626588	1000	-	.	gene_id "MSTRG.38"; transcript_id "Zm00001eb000620_T002"; exon_number "14"; ref_gene_id "Zm00001eb000620";
chr1	StringTie	exon	2626685	2626950	1000	-	.	gene_id "MSTRG.38"; transcript_id "Zm00001eb000620_T002"; exon_number "15"; ref_gene_id "Zm00001eb000620";
chr1	StringTie	transcript	2620295	2626950	1000	-	.	gene_id "MSTRG.38"; transcript_id "Zm00001eb000620_T006"; ref_gene_id "Zm00001eb000620";
chr1	StringTie	exon	2620295	2620632	1000	-	.	gene_id "MSTRG.38"; transcript_id "Zm00001eb000620_T006"; exon_number "1"; ref_gene_id "Zm00001eb000620";
chr1	StringTie	exon	2620750	2620895	1000	-	.	gene_id "MSTRG.38"; transcript_id "Zm00001eb000620_T006"; exon_number "2"; ref_gene_id "Zm00001eb000620";
chr1	StringTie	exon	2620970	2621153	1000	-	.	gene_id "MSTRG.38"; transcript_id "Zm00001eb000620_T006"; exon_number "3"; ref_gene_id "Zm00001eb000620";
chr1	StringTie	exon	2621324	2621383	1000	-	.	gene_id "MSTRG.38"; transcript_id "Zm00001eb000620_T006"; exon_number "4"; ref_gene_id "Zm00001eb000620";
chr1	StringTie	exon	2623187	2623282	1000	-	.	gene_id "MSTRG.38"; transcript_id "Zm00001eb000620_T006"; exon_number "5"; ref_gene_id "Zm00001eb000620";
chr1	StringTie	exon	2623394	2623450	1000	-	.	gene_id "MSTRG.38"; transcript_id "Zm00001eb000620_T006"; exon_number "6"; ref_gene_id "Zm00001eb000620";
chr1	StringTie	exon	2623684	2623743	1000	-	.	gene_id "MSTRG.38"; transcript_id "Zm00001eb000620_T006"; exon_number "7"; ref_gene_id "Zm00001eb000620";
chr1	StringTie	exon	2624174	2624306	1000	-	.	gene_id "MSTRG.38"; transcript_id "Zm00001eb000620_T006"; exon_number "8"; ref_gene_id "Zm00001eb000620";
chr1	StringTie	exon	2624591	2624671	1000	-	.	gene_id "MSTRG.38"; transcript_id "Zm00001eb000620_T006"; exon_number "9"; ref_gene_id "Zm00001eb000620";
chr1	StringTie	exon	2625360	2625436	1000	-	.	gene_id "MSTRG.38"; transcript_id "Zm00001eb000620_T006"; exon_number "10"; ref_gene_id "Zm00001eb000620";
chr1	StringTie	exon	2625510	2625586	1000	-	.	gene_id "MSTRG.38"; transcript_id "Zm00001eb000620_T006"; exon_number "11"; ref_gene_id "Zm00001eb000620";
chr1	StringTie	exon	2626067	2626175	1000	-	.	gene_id "MSTRG.38"; transcript_id "Zm00001eb000620_T006"; exon_number "12"; ref_gene_id "Zm00001eb000620";
chr1	StringTie	exon	2626248	2626433	1000	-	.	gene_id "MSTRG.38"; transcript_id "Zm00001eb000620_T006"; exon_number "13"; ref_gene_id "Zm00001eb000620";
chr1	StringTie	exon	2626534	2626588	1000	-	.	gene_id "MSTRG.38"; transcript_id "Zm00001eb000620_T006"; exon_number "14"; ref_gene_id "Zm00001eb000620";
chr1	StringTie	exon	2626685	2626950	1000	-	.	gene_id "MSTRG.38"; transcript_id "Zm00001eb000620_T006"; exon_number "15"; ref_gene_id "Zm00001eb000620";
chr1	StringTie	transcript	2620295	2626950	1000	-	.	gene_id "MSTRG.38"; transcript_id "Zm00001eb000620_T004"; ref_gene_id "Zm00001eb000620";
chr1	StringTie	exon	2620295	2620632	1000	-	.	gene_id "MSTRG.38"; transcript_id "Zm00001eb000620_T004"; exon_number "1"; ref_gene_id "Zm00001eb000620";
chr1	StringTie	exon	2620755	2620895	1000	-	.	gene_id "MSTRG.38"; transcript_id "Zm00001eb000620_T004"; exon_number "2"; ref_gene_id "Zm00001eb000620";
chr1	StringTie	exon	2620970	2621077	1000	-	.	gene_id "MSTRG.38"; transcript_id "Zm00001eb000620_T004"; exon_number "3"; ref_gene_id "Zm00001eb000620";
chr1	StringTie	exon	2621324	2621383	1000	-	.	gene_id "MSTRG.38"; transcript_id "Zm00001eb000620_T004"; exon_number "4"; ref_gene_id "Zm00001eb000620";
chr1	StringTie	exon	2623187	2623282	1000	-	.	gene_id "MSTRG.38"; transcript_id "Zm00001eb000620_T004"; exon_number "5"; ref_gene_id "Zm00001eb000620";
chr1	StringTie	exon	2623394	2623450	1000	-	.	gene_id "MSTRG.38"; transcript_id "Zm00001eb000620_T004"; exon_number "6"; ref_gene_id "Zm00001eb000620";
chr1	StringTie	exon	2623684	2623743	1000	-	.	gene_id "MSTRG.38"; transcript_id "Zm00001eb000620_T004"; exon_number "7"; ref_gene_id "Zm00001eb000620";
chr1	StringTie	exon	2624174	2624306	1000	-	.	gene_id "MSTRG.38"; transcript_id "Zm00001eb000620_T004"; exon_number "8"; ref_gene_id "Zm00001eb000620";
chr1	StringTie	exon	2624591	2624671	1000	-	.	gene_id "MSTRG.38"; transcript_id "Zm00001eb000620_T004"; exon_number "9"; ref_gene_id "Zm00001eb000620";
chr1	StringTie	exon	2625360	2625436	1000	-	.	gene_id "MSTRG.38"; transcript_id "Zm00001eb000620_T004"; exon_number "10"; ref_gene_id "Zm00001eb000620";
chr1	StringTie	exon	2625510	2625586	1000	-	.	gene_id "MSTRG.38"; transcript_id "Zm00001eb000620_T004"; exon_number "11"; ref_gene_id "Zm00001eb000620";
chr1	StringTie	exon	2626067	2626175	1000	-	.	gene_id "MSTRG.38"; transcript_id "Zm00001eb000620_T004"; exon_number "12"; ref_gene_id "Zm00001eb000620";
chr1	StringTie	exon	2626389	2626433	1000	-	.	gene_id "MSTRG.38"; transcript_id "Zm00001eb000620_T004"; exon_number "13"; ref_gene_id "Zm00001eb000620";
chr1	StringTie	exon	2626534	2626588	1000	-	.	gene_id "MSTRG.38"; transcript_id "Zm00001eb000620_T004"; exon_number "14"; ref_gene_id "Zm00001eb000620";
chr1	StringTie	exon	2626685	2626950	1000	-	.	gene_id "MSTRG.38"; transcript_id "Zm00001eb000620_T004"; exon_number "15"; ref_gene_id "Zm00001eb000620";
chr1	StringTie	transcript	2620295	2626950	1000	-	.	gene_id "MSTRG.38"; transcript_id "Zm00001eb000620_T003"; ref_gene_id "Zm00001eb000620";
chr1	StringTie	exon	2620295	2620632	1000	-	.	gene_id "MSTRG.38"; transcript_id "Zm00001eb000620_T003"; exon_number "1"; ref_gene_id "Zm00001eb000620";
chr1	StringTie	exon	2620750	2620895	1000	-	.	gene_id "MSTRG.38"; transcript_id "Zm00001eb000620_T003"; exon_number "2"; ref_gene_id "Zm00001eb000620";
chr1	StringTie	exon	2620970	2621073	1000	-	.	gene_id "MSTRG.38"; transcript_id "Zm00001eb000620_T003"; exon_number "3"; ref_gene_id "Zm00001eb000620";
chr1	StringTie	exon	2621324	2621383	1000	-	.	gene_id "MSTRG.38"; transcript_id "Zm00001eb000620_T003"; exon_number "4"; ref_gene_id "Zm00001eb000620";
chr1	StringTie	exon	2623187	2623282	1000	-	.	gene_id "MSTRG.38"; transcript_id "Zm00001eb000620_T003"; exon_number "5"; ref_gene_id "Zm00001eb000620";
chr1	StringTie	exon	2623394	2623450	1000	-	.	gene_id "MSTRG.38"; transcript_id "Zm00001eb000620_T003"; exon_number "6"; ref_gene_id "Zm00001eb000620";
chr1	StringTie	exon	2623684	2623743	1000	-	.	gene_id "MSTRG.38"; transcript_id "Zm00001eb000620_T003"; exon_number "7"; ref_gene_id "Zm00001eb000620";
chr1	StringTie	exon	2624174	2624306	1000	-	.	gene_id "MSTRG.38"; transcript_id "Zm00001eb000620_T003"; exon_number "8"; ref_gene_id "Zm00001eb000620";
chr1	StringTie	exon	2624591	2624671	1000	-	.	gene_id "MSTRG.38"; transcript_id "Zm00001eb000620_T003"; exon_number "9"; ref_gene_id "Zm00001eb000620";
chr1	StringTie	exon	2625360	2625436	1000	-	.	gene_id "MSTRG.38"; transcript_id "Zm00001eb000620_T003"; exon_number "10"; ref_gene_id "Zm00001eb000620";
chr1	StringTie	exon	2625510	2625586	1000	-	.	gene_id "MSTRG.38"; transcript_id "Zm00001eb000620_T003"; exon_number "11"; ref_gene_id "Zm00001eb000620";
chr1	StringTie	exon	2626067	2626175	1000	-	.	gene_id "MSTRG.38"; transcript_id "Zm00001eb000620_T003"; exon_number "12"; ref_gene_id "Zm00001eb000620";
chr1	StringTie	exon	2626389	2626433	1000	-	.	gene_id "MSTRG.38"; transcript_id "Zm00001eb000620_T003"; exon_number "13"; ref_gene_id "Zm00001eb000620";
chr1	StringTie	exon	2626534	2626588	1000	-	.	gene_id "MSTRG.38"; transcript_id "Zm00001eb000620_T003"; exon_number "14"; ref_gene_id "Zm00001eb000620";
chr1	StringTie	exon	2626685	2626950	1000	-	.	gene_id "MSTRG.38"; transcript_id "Zm00001eb000620_T003"; exon_number "15"; ref_gene_id "Zm00001eb000620";
chr1	StringTie	transcript	2620304	2626656	1000	-	.	gene_id "MSTRG.38"; transcript_id "Zm00001eb000620_T010"; ref_gene_id "Zm00001eb000620";
chr1	StringTie	exon	2620304	2620632	1000	-	.	gene_id "MSTRG.38"; transcript_id "Zm00001eb000620_T010"; exon_number "1"; ref_gene_id "Zm00001eb000620";
chr1	StringTie	exon	2620750	2620895	1000	-	.	gene_id "MSTRG.38"; transcript_id "Zm00001eb000620_T010"; exon_number "2"; ref_gene_id "Zm00001eb000620";
chr1	StringTie	exon	2620970	2621077	1000	-	.	gene_id "MSTRG.38"; transcript_id "Zm00001eb000620_T010"; exon_number "3"; ref_gene_id "Zm00001eb000620";
chr1	StringTie	exon	2621324	2621383	1000	-	.	gene_id "MSTRG.38"; transcript_id "Zm00001eb000620_T010"; exon_number "4"; ref_gene_id "Zm00001eb000620";
chr1	StringTie	exon	2623187	2623282	1000	-	.	gene_id "MSTRG.38"; transcript_id "Zm00001eb000620_T010"; exon_number "5"; ref_gene_id "Zm00001eb000620";
chr1	StringTie	exon	2623394	2623450	1000	-	.	gene_id "MSTRG.38"; transcript_id "Zm00001eb000620_T010"; exon_number "6"; ref_gene_id "Zm00001eb000620";
chr1	StringTie	exon	2623684	2623743	1000	-	.	gene_id "MSTRG.38"; transcript_id "Zm00001eb000620_T010"; exon_number "7"; ref_gene_id "Zm00001eb000620";
chr1	StringTie	exon	2624174	2624306	1000	-	.	gene_id "MSTRG.38"; transcript_id "Zm00001eb000620_T010"; exon_number "8"; ref_gene_id "Zm00001eb000620";
chr1	StringTie	exon	2624591	2624671	1000	-	.	gene_id "MSTRG.38"; transcript_id "Zm00001eb000620_T010"; exon_number "9"; ref_gene_id "Zm00001eb000620";
chr1	StringTie	exon	2625360	2625436	1000	-	.	gene_id "MSTRG.38"; transcript_id "Zm00001eb000620_T010"; exon_number "10"; ref_gene_id "Zm00001eb000620";
chr1	StringTie	exon	2625510	2626175	1000	-	.	gene_id "MSTRG.38"; transcript_id "Zm00001eb000620_T010"; exon_number "11"; ref_gene_id "Zm00001eb000620";
chr1	StringTie	exon	2626389	2626433	1000	-	.	gene_id "MSTRG.38"; transcript_id "Zm00001eb000620_T010"; exon_number "12"; ref_gene_id "Zm00001eb000620";
chr1	StringTie	exon	2626534	2626656	1000	-	.	gene_id "MSTRG.38"; transcript_id "Zm00001eb000620_T010"; exon_number "13"; ref_gene_id "Zm00001eb000620";
chr1	StringTie	transcript	2620304	2626950	1000	-	.	gene_id "MSTRG.38"; transcript_id "Zm00001eb000620_T007"; ref_gene_id "Zm00001eb000620";
chr1	StringTie	exon	2620304	2620632	1000	-	.	gene_id "MSTRG.38"; transcript_id "Zm00001eb000620_T007"; exon_number "1"; ref_gene_id "Zm00001eb000620";
chr1	StringTie	exon	2620750	2620895	1000	-	.	gene_id "MSTRG.38"; transcript_id "Zm00001eb000620_T007"; exon_number "2"; ref_gene_id "Zm00001eb000620";
chr1	StringTie	exon	2620970	2621077	1000	-	.	gene_id "MSTRG.38"; transcript_id "Zm00001eb000620_T007"; exon_number "3"; ref_gene_id "Zm00001eb000620";
chr1	StringTie	exon	2621324	2621383	1000	-	.	gene_id "MSTRG.38"; transcript_id "Zm00001eb000620_T007"; exon_number "4"; ref_gene_id "Zm00001eb000620";
chr1	StringTie	exon	2623187	2623282	1000	-	.	gene_id "MSTRG.38"; transcript_id "Zm00001eb000620_T007"; exon_number "5"; ref_gene_id "Zm00001eb000620";
chr1	StringTie	exon	2623394	2623450	1000	-	.	gene_id "MSTRG.38"; transcript_id "Zm00001eb000620_T007"; exon_number "6"; ref_gene_id "Zm00001eb000620";
chr1	StringTie	exon	2623684	2623743	1000	-	.	gene_id "MSTRG.38"; transcript_id "Zm00001eb000620_T007"; exon_number "7"; ref_gene_id "Zm00001eb000620";
chr1	StringTie	exon	2624174	2624306	1000	-	.	gene_id "MSTRG.38"; transcript_id "Zm00001eb000620_T007"; exon_number "8"; ref_gene_id "Zm00001eb000620";
chr1	StringTie	exon	2624591	2624671	1000	-	.	gene_id "MSTRG.38"; transcript_id "Zm00001eb000620_T007"; exon_number "9"; ref_gene_id "Zm00001eb000620";
chr1	StringTie	exon	2625360	2625436	1000	-	.	gene_id "MSTRG.38"; transcript_id "Zm00001eb000620_T007"; exon_number "10"; ref_gene_id "Zm00001eb000620";
chr1	StringTie	exon	2625510	2625586	1000	-	.	gene_id "MSTRG.38"; transcript_id "Zm00001eb000620_T007"; exon_number "11"; ref_gene_id "Zm00001eb000620";
chr1	StringTie	exon	2626067	2626175	1000	-	.	gene_id "MSTRG.38"; transcript_id "Zm00001eb000620_T007"; exon_number "12"; ref_gene_id "Zm00001eb000620";
chr1	StringTie	exon	2626389	2626433	1000	-	.	gene_id "MSTRG.38"; transcript_id "Zm00001eb000620_T007"; exon_number "13"; ref_gene_id "Zm00001eb000620";
chr1	StringTie	exon	2626534	2626588	1000	-	.	gene_id "MSTRG.38"; transcript_id "Zm00001eb000620_T007"; exon_number "14"; ref_gene_id "Zm00001eb000620";
chr1	StringTie	exon	2626685	2626950	1000	-	.	gene_id "MSTRG.38"; transcript_id "Zm00001eb000620_T007"; exon_number "15"; ref_gene_id "Zm00001eb000620";
chr1	StringTie	transcript	2620447	2626950	1000	-	.	gene_id "MSTRG.38"; transcript_id "Zm00001eb000620_T008"; ref_gene_id "Zm00001eb000620";
chr1	StringTie	exon	2620447	2620632	1000	-	.	gene_id "MSTRG.38"; transcript_id "Zm00001eb000620_T008"; exon_number "1"; ref_gene_id "Zm00001eb000620";
chr1	StringTie	exon	2620749	2620895	1000	-	.	gene_id "MSTRG.38"; transcript_id "Zm00001eb000620_T008"; exon_number "2"; ref_gene_id "Zm00001eb000620";
chr1	StringTie	exon	2620970	2621153	1000	-	.	gene_id "MSTRG.38"; transcript_id "Zm00001eb000620_T008"; exon_number "3"; ref_gene_id "Zm00001eb000620";
chr1	StringTie	exon	2621324	2621383	1000	-	.	gene_id "MSTRG.38"; transcript_id "Zm00001eb000620_T008"; exon_number "4"; ref_gene_id "Zm00001eb000620";
chr1	StringTie	exon	2623187	2623282	1000	-	.	gene_id "MSTRG.38"; transcript_id "Zm00001eb000620_T008"; exon_number "5"; ref_gene_id "Zm00001eb000620";
chr1	StringTie	exon	2623394	2623450	1000	-	.	gene_id "MSTRG.38"; transcript_id "Zm00001eb000620_T008"; exon_number "6"; ref_gene_id "Zm00001eb000620";
chr1	StringTie	exon	2623684	2623743	1000	-	.	gene_id "MSTRG.38"; transcript_id "Zm00001eb000620_T008"; exon_number "7"; ref_gene_id "Zm00001eb000620";
chr1	StringTie	exon	2624174	2624306	1000	-	.	gene_id "MSTRG.38"; transcript_id "Zm00001eb000620_T008"; exon_number "8"; ref_gene_id "Zm00001eb000620";
chr1	StringTie	exon	2624591	2624671	1000	-	.	gene_id "MSTRG.38"; transcript_id "Zm00001eb000620_T008"; exon_number "9"; ref_gene_id "Zm00001eb000620";
chr1	StringTie	exon	2625360	2625436	1000	-	.	gene_id "MSTRG.38"; transcript_id "Zm00001eb000620_T008"; exon_number "10"; ref_gene_id "Zm00001eb000620";
chr1	StringTie	exon	2625510	2625586	1000	-	.	gene_id "MSTRG.38"; transcript_id "Zm00001eb000620_T008"; exon_number "11"; ref_gene_id "Zm00001eb000620";
chr1	StringTie	exon	2626067	2626175	1000	-	.	gene_id "MSTRG.38"; transcript_id "Zm00001eb000620_T008"; exon_number "12"; ref_gene_id "Zm00001eb000620";
chr1	StringTie	exon	2626248	2626433	1000	-	.	gene_id "MSTRG.38"; transcript_id "Zm00001eb000620_T008"; exon_number "13"; ref_gene_id "Zm00001eb000620";
chr1	StringTie	exon	2626534	2626588	1000	-	.	gene_id "MSTRG.38"; transcript_id "Zm00001eb000620_T008"; exon_number "14"; ref_gene_id "Zm00001eb000620";
chr1	StringTie	exon	2626685	2626950	1000	-	.	gene_id "MSTRG.38"; transcript_id "Zm00001eb000620_T008"; exon_number "15"; ref_gene_id "Zm00001eb000620";
chr1	StringTie	transcript	2625041	2625406	1000	+	.	gene_id "MSTRG.39"; transcript_id "MSTRG.39.1";
chr1	StringTie	exon	2625041	2625406	1000	+	.	gene_id "MSTRG.39"; transcript_id "MSTRG.39.1"; exon_number "1";
chr1	StringTie	transcript	2950594	2963259	1000	+	.	gene_id "MSTRG.40"; transcript_id "Zm00001eb000780_T001"; ref_gene_id "Zm00001eb000780";
chr1	StringTie	exon	2950594	2951048	1000	+	.	gene_id "MSTRG.40"; transcript_id "Zm00001eb000780_T001"; exon_number "1"; ref_gene_id "Zm00001eb000780";
chr1	StringTie	exon	2951486	2951569	1000	+	.	gene_id "MSTRG.40"; transcript_id "Zm00001eb000780_T001"; exon_number "2"; ref_gene_id "Zm00001eb000780";
chr1	StringTie	exon	2951747	2951821	1000	+	.	gene_id "MSTRG.40"; transcript_id "Zm00001eb000780_T001"; exon_number "3"; ref_gene_id "Zm00001eb000780";
chr1	StringTie	exon	2952137	2952227	1000	+	.	gene_id "MSTRG.40"; transcript_id "Zm00001eb000780_T001"; exon_number "4"; ref_gene_id "Zm00001eb000780";
chr1	StringTie	exon	2952365	2952510	1000	+	.	gene_id "MSTRG.40"; transcript_id "Zm00001eb000780_T001"; exon_number "5"; ref_gene_id "Zm00001eb000780";
chr1	StringTie	exon	2952610	2952681	1000	+	.	gene_id "MSTRG.40"; transcript_id "Zm00001eb000780_T001"; exon_number "6"; ref_gene_id "Zm00001eb000780";
chr1	StringTie	exon	2958158	2958230	1000	+	.	gene_id "MSTRG.40"; transcript_id "Zm00001eb000780_T001"; exon_number "7"; ref_gene_id "Zm00001eb000780";
chr1	StringTie	exon	2958341	2958406	1000	+	.	gene_id "MSTRG.40"; transcript_id "Zm00001eb000780_T001"; exon_number "8"; ref_gene_id "Zm00001eb000780";
chr1	StringTie	exon	2958551	2958597	1000	+	.	gene_id "MSTRG.40"; transcript_id "Zm00001eb000780_T001"; exon_number "9"; ref_gene_id "Zm00001eb000780";
chr1	StringTie	exon	2958715	2958786	1000	+	.	gene_id "MSTRG.40"; transcript_id "Zm00001eb000780_T001"; exon_number "10"; ref_gene_id "Zm00001eb000780";
chr1	StringTie	exon	2958905	2959033	1000	+	.	gene_id "MSTRG.40"; transcript_id "Zm00001eb000780_T001"; exon_number "11"; ref_gene_id "Zm00001eb000780";
chr1	StringTie	exon	2959109	2959174	1000	+	.	gene_id "MSTRG.40"; transcript_id "Zm00001eb000780_T001"; exon_number "12"; ref_gene_id "Zm00001eb000780";
chr1	StringTie	exon	2959385	2959426	1000	+	.	gene_id "MSTRG.40"; transcript_id "Zm00001eb000780_T001"; exon_number "13"; ref_gene_id "Zm00001eb000780";
chr1	StringTie	exon	2960274	2960390	1000	+	.	gene_id "MSTRG.40"; transcript_id "Zm00001eb000780_T001"; exon_number "14"; ref_gene_id "Zm00001eb000780";
chr1	StringTie	exon	2960483	2960565	1000	+	.	gene_id "MSTRG.40"; transcript_id "Zm00001eb000780_T001"; exon_number "15"; ref_gene_id "Zm00001eb000780";
chr1	StringTie	exon	2960912	2960978	1000	+	.	gene_id "MSTRG.40"; transcript_id "Zm00001eb000780_T001"; exon_number "16"; ref_gene_id "Zm00001eb000780";
chr1	StringTie	exon	2961740	2961811	1000	+	.	gene_id "MSTRG.40"; transcript_id "Zm00001eb000780_T001"; exon_number "17"; ref_gene_id "Zm00001eb000780";
chr1	StringTie	exon	2961965	2962015	1000	+	.	gene_id "MSTRG.40"; transcript_id "Zm00001eb000780_T001"; exon_number "18"; ref_gene_id "Zm00001eb000780";
chr1	StringTie	exon	2962469	2962528	1000	+	.	gene_id "MSTRG.40"; transcript_id "Zm00001eb000780_T001"; exon_number "19"; ref_gene_id "Zm00001eb000780";
chr1	StringTie	exon	2962623	2962775	1000	+	.	gene_id "MSTRG.40"; transcript_id "Zm00001eb000780_T001"; exon_number "20"; ref_gene_id "Zm00001eb000780";
chr1	StringTie	exon	2962886	2963259	1000	+	.	gene_id "MSTRG.40"; transcript_id "Zm00001eb000780_T001"; exon_number "21"; ref_gene_id "Zm00001eb000780";
chr1	StringTie	transcript	2925178	2926144	1000	+	.	gene_id "MSTRG.41"; transcript_id "Zm00001eb000770_T001"; ref_gene_id "Zm00001eb000770";
chr1	StringTie	exon	2925178	2926144	1000	+	.	gene_id "MSTRG.41"; transcript_id "Zm00001eb000770_T001"; exon_number "1"; ref_gene_id "Zm00001eb000770";
chr1	StringTie	transcript	2965331	2968509	1000	+	.	gene_id "MSTRG.42"; transcript_id "Zm00001eb000790_T001"; ref_gene_id "Zm00001eb000790";
chr1	StringTie	exon	2965331	2965752	1000	+	.	gene_id "MSTRG.42"; transcript_id "Zm00001eb000790_T001"; exon_number "1"; ref_gene_id "Zm00001eb000790";
chr1	StringTie	exon	2965912	2966042	1000	+	.	gene_id "MSTRG.42"; transcript_id "Zm00001eb000790_T001"; exon_number "2"; ref_gene_id "Zm00001eb000790";
chr1	StringTie	exon	2967127	2967284	1000	+	.	gene_id "MSTRG.42"; transcript_id "Zm00001eb000790_T001"; exon_number "3"; ref_gene_id "Zm00001eb000790";
chr1	StringTie	exon	2967365	2968509	1000	+	.	gene_id "MSTRG.42"; transcript_id "Zm00001eb000790_T001"; exon_number "4"; ref_gene_id "Zm00001eb000790";
chr1	StringTie	transcript	2967588	2968228	1000	-	.	gene_id "MSTRG.43"; transcript_id "MSTRG.43.1";
chr1	StringTie	exon	2967588	2967979	1000	-	.	gene_id "MSTRG.43"; transcript_id "MSTRG.43.1"; exon_number "1";
chr1	StringTie	exon	2968007	2968228	1000	-	.	gene_id "MSTRG.43"; transcript_id "MSTRG.43.1"; exon_number "2";
chr1	StringTie	transcript	2967642	2988230	1000	-	.	gene_id "MSTRG.43"; transcript_id "Zm00001eb000800_T003"; ref_gene_id "Zm00001eb000800";
chr1	StringTie	exon	2967642	2968672	1000	-	.	gene_id "MSTRG.43"; transcript_id "Zm00001eb000800_T003"; exon_number "1"; ref_gene_id "Zm00001eb000800";
chr1	StringTie	exon	2968755	2968819	1000	-	.	gene_id "MSTRG.43"; transcript_id "Zm00001eb000800_T003"; exon_number "2"; ref_gene_id "Zm00001eb000800";
chr1	StringTie	exon	2981020	2981082	1000	-	.	gene_id "MSTRG.43"; transcript_id "Zm00001eb000800_T003"; exon_number "3"; ref_gene_id "Zm00001eb000800";
chr1	StringTie	exon	2981183	2981245	1000	-	.	gene_id "MSTRG.43"; transcript_id "Zm00001eb000800_T003"; exon_number "4"; ref_gene_id "Zm00001eb000800";
chr1	StringTie	exon	2981342	2981401	1000	-	.	gene_id "MSTRG.43"; transcript_id "Zm00001eb000800_T003"; exon_number "5"; ref_gene_id "Zm00001eb000800";
chr1	StringTie	exon	2981825	2981891	1000	-	.	gene_id "MSTRG.43"; transcript_id "Zm00001eb000800_T003"; exon_number "6"; ref_gene_id "Zm00001eb000800";
chr1	StringTie	exon	2982348	2982399	1000	-	.	gene_id "MSTRG.43"; transcript_id "Zm00001eb000800_T003"; exon_number "7"; ref_gene_id "Zm00001eb000800";
chr1	StringTie	exon	2982609	2982669	1000	-	.	gene_id "MSTRG.43"; transcript_id "Zm00001eb000800_T003"; exon_number "8"; ref_gene_id "Zm00001eb000800";
chr1	StringTie	exon	2982755	2982808	1000	-	.	gene_id "MSTRG.43"; transcript_id "Zm00001eb000800_T003"; exon_number "9"; ref_gene_id "Zm00001eb000800";
chr1	StringTie	exon	2984075	2984128	1000	-	.	gene_id "MSTRG.43"; transcript_id "Zm00001eb000800_T003"; exon_number "10"; ref_gene_id "Zm00001eb000800";
chr1	StringTie	exon	2984213	2984290	1000	-	.	gene_id "MSTRG.43"; transcript_id "Zm00001eb000800_T003"; exon_number "11"; ref_gene_id "Zm00001eb000800";
chr1	StringTie	exon	2984480	2984534	1000	-	.	gene_id "MSTRG.43"; transcript_id "Zm00001eb000800_T003"; exon_number "12"; ref_gene_id "Zm00001eb000800";
chr1	StringTie	exon	2985240	2985289	1000	-	.	gene_id "MSTRG.43"; transcript_id "Zm00001eb000800_T003"; exon_number "13"; ref_gene_id "Zm00001eb000800";
chr1	StringTie	exon	2985368	2985428	1000	-	.	gene_id "MSTRG.43"; transcript_id "Zm00001eb000800_T003"; exon_number "14"; ref_gene_id "Zm00001eb000800";
chr1	StringTie	exon	2986105	2986185	1000	-	.	gene_id "MSTRG.43"; transcript_id "Zm00001eb000800_T003"; exon_number "15"; ref_gene_id "Zm00001eb000800";
chr1	StringTie	exon	2986560	2986633	1000	-	.	gene_id "MSTRG.43"; transcript_id "Zm00001eb000800_T003"; exon_number "16"; ref_gene_id "Zm00001eb000800";
chr1	StringTie	exon	2986726	2986899	1000	-	.	gene_id "MSTRG.43"; transcript_id "Zm00001eb000800_T003"; exon_number "17"; ref_gene_id "Zm00001eb000800";
chr1	StringTie	exon	2987898	2987989	1000	-	.	gene_id "MSTRG.43"; transcript_id "Zm00001eb000800_T003"; exon_number "18"; ref_gene_id "Zm00001eb000800";
chr1	StringTie	exon	2988066	2988230	1000	-	.	gene_id "MSTRG.43"; transcript_id "Zm00001eb000800_T003"; exon_number "19"; ref_gene_id "Zm00001eb000800";
chr1	StringTie	transcript	2967642	2988230	1000	-	.	gene_id "MSTRG.43"; transcript_id "Zm00001eb000800_T002"; ref_gene_id "Zm00001eb000800";
chr1	StringTie	exon	2967642	2968519	1000	-	.	gene_id "MSTRG.43"; transcript_id "Zm00001eb000800_T002"; exon_number "1"; ref_gene_id "Zm00001eb000800";
chr1	StringTie	exon	2968604	2968672	1000	-	.	gene_id "MSTRG.43"; transcript_id "Zm00001eb000800_T002"; exon_number "2"; ref_gene_id "Zm00001eb000800";
chr1	StringTie	exon	2968755	2968819	1000	-	.	gene_id "MSTRG.43"; transcript_id "Zm00001eb000800_T002"; exon_number "3"; ref_gene_id "Zm00001eb000800";
chr1	StringTie	exon	2981020	2981082	1000	-	.	gene_id "MSTRG.43"; transcript_id "Zm00001eb000800_T002"; exon_number "4"; ref_gene_id "Zm00001eb000800";
chr1	StringTie	exon	2981183	2981245	1000	-	.	gene_id "MSTRG.43"; transcript_id "Zm00001eb000800_T002"; exon_number "5"; ref_gene_id "Zm00001eb000800";
chr1	StringTie	exon	2981342	2981401	1000	-	.	gene_id "MSTRG.43"; transcript_id "Zm00001eb000800_T002"; exon_number "6"; ref_gene_id "Zm00001eb000800";
chr1	StringTie	exon	2981825	2981891	1000	-	.	gene_id "MSTRG.43"; transcript_id "Zm00001eb000800_T002"; exon_number "7"; ref_gene_id "Zm00001eb000800";
chr1	StringTie	exon	2982348	2982399	1000	-	.	gene_id "MSTRG.43"; transcript_id "Zm00001eb000800_T002"; exon_number "8"; ref_gene_id "Zm00001eb000800";
chr1	StringTie	exon	2982609	2982669	1000	-	.	gene_id "MSTRG.43"; transcript_id "Zm00001eb000800_T002"; exon_number "9"; ref_gene_id "Zm00001eb000800";
chr1	StringTie	exon	2982755	2982808	1000	-	.	gene_id "MSTRG.43"; transcript_id "Zm00001eb000800_T002"; exon_number "10"; ref_gene_id "Zm00001eb000800";
chr1	StringTie	exon	2984075	2984128	1000	-	.	gene_id "MSTRG.43"; transcript_id "Zm00001eb000800_T002"; exon_number "11"; ref_gene_id "Zm00001eb000800";
chr1	StringTie	exon	2984213	2984290	1000	-	.	gene_id "MSTRG.43"; transcript_id "Zm00001eb000800_T002"; exon_number "12"; ref_gene_id "Zm00001eb000800";
chr1	StringTie	exon	2984480	2984534	1000	-	.	gene_id "MSTRG.43"; transcript_id "Zm00001eb000800_T002"; exon_number "13"; ref_gene_id "Zm00001eb000800";
chr1	StringTie	exon	2985240	2985289	1000	-	.	gene_id "MSTRG.43"; transcript_id "Zm00001eb000800_T002"; exon_number "14"; ref_gene_id "Zm00001eb000800";
chr1	StringTie	exon	2985368	2985428	1000	-	.	gene_id "MSTRG.43"; transcript_id "Zm00001eb000800_T002"; exon_number "15"; ref_gene_id "Zm00001eb000800";
chr1	StringTie	exon	2986105	2986185	1000	-	.	gene_id "MSTRG.43"; transcript_id "Zm00001eb000800_T002"; exon_number "16"; ref_gene_id "Zm00001eb000800";
chr1	StringTie	exon	2986560	2986633	1000	-	.	gene_id "MSTRG.43"; transcript_id "Zm00001eb000800_T002"; exon_number "17"; ref_gene_id "Zm00001eb000800";
chr1	StringTie	exon	2986726	2986899	1000	-	.	gene_id "MSTRG.43"; transcript_id "Zm00001eb000800_T002"; exon_number "18"; ref_gene_id "Zm00001eb000800";
chr1	StringTie	exon	2987898	2987989	1000	-	.	gene_id "MSTRG.43"; transcript_id "Zm00001eb000800_T002"; exon_number "19"; ref_gene_id "Zm00001eb000800";
chr1	StringTie	exon	2988066	2988230	1000	-	.	gene_id "MSTRG.43"; transcript_id "Zm00001eb000800_T002"; exon_number "20"; ref_gene_id "Zm00001eb000800";
chr1	StringTie	transcript	2967642	2988230	1000	-	.	gene_id "MSTRG.43"; transcript_id "Zm00001eb000800_T001"; ref_gene_id "Zm00001eb000800";
chr1	StringTie	exon	2967642	2968228	1000	-	.	gene_id "MSTRG.43"; transcript_id "Zm00001eb000800_T001"; exon_number "1"; ref_gene_id "Zm00001eb000800";
chr1	StringTie	exon	2968301	2968519	1000	-	.	gene_id "MSTRG.43"; transcript_id "Zm00001eb000800_T001"; exon_number "2"; ref_gene_id "Zm00001eb000800";
chr1	StringTie	exon	2968604	2968672	1000	-	.	gene_id "MSTRG.43"; transcript_id "Zm00001eb000800_T001"; exon_number "3"; ref_gene_id "Zm00001eb000800";
chr1	StringTie	exon	2968755	2968819	1000	-	.	gene_id "MSTRG.43"; transcript_id "Zm00001eb000800_T001"; exon_number "4"; ref_gene_id "Zm00001eb000800";
chr1	StringTie	exon	2981020	2981082	1000	-	.	gene_id "MSTRG.43"; transcript_id "Zm00001eb000800_T001"; exon_number "5"; ref_gene_id "Zm00001eb000800";
chr1	StringTie	exon	2981183	2981245	1000	-	.	gene_id "MSTRG.43"; transcript_id "Zm00001eb000800_T001"; exon_number "6"; ref_gene_id "Zm00001eb000800";
chr1	StringTie	exon	2981342	2981401	1000	-	.	gene_id "MSTRG.43"; transcript_id "Zm00001eb000800_T001"; exon_number "7"; ref_gene_id "Zm00001eb000800";
chr1	StringTie	exon	2981825	2981891	1000	-	.	gene_id "MSTRG.43"; transcript_id "Zm00001eb000800_T001"; exon_number "8"; ref_gene_id "Zm00001eb000800";
chr1	StringTie	exon	2982348	2982399	1000	-	.	gene_id "MSTRG.43"; transcript_id "Zm00001eb000800_T001"; exon_number "9"; ref_gene_id "Zm00001eb000800";
chr1	StringTie	exon	2982609	2982669	1000	-	.	gene_id "MSTRG.43"; transcript_id "Zm00001eb000800_T001"; exon_number "10"; ref_gene_id "Zm00001eb000800";
chr1	StringTie	exon	2982755	2982808	1000	-	.	gene_id "MSTRG.43"; transcript_id "Zm00001eb000800_T001"; exon_number "11"; ref_gene_id "Zm00001eb000800";
chr1	StringTie	exon	2984075	2984128	1000	-	.	gene_id "MSTRG.43"; transcript_id "Zm00001eb000800_T001"; exon_number "12"; ref_gene_id "Zm00001eb000800";
chr1	StringTie	exon	2984213	2984290	1000	-	.	gene_id "MSTRG.43"; transcript_id "Zm00001eb000800_T001"; exon_number "13"; ref_gene_id "Zm00001eb000800";
chr1	StringTie	exon	2984480	2984534	1000	-	.	gene_id "MSTRG.43"; transcript_id "Zm00001eb000800_T001"; exon_number "14"; ref_gene_id "Zm00001eb000800";
chr1	StringTie	exon	2985240	2985289	1000	-	.	gene_id "MSTRG.43"; transcript_id "Zm00001eb000800_T001"; exon_number "15"; ref_gene_id "Zm00001eb000800";
chr1	StringTie	exon	2985368	2985428	1000	-	.	gene_id "MSTRG.43"; transcript_id "Zm00001eb000800_T001"; exon_number "16"; ref_gene_id "Zm00001eb000800";
chr1	StringTie	exon	2986105	2986185	1000	-	.	gene_id "MSTRG.43"; transcript_id "Zm00001eb000800_T001"; exon_number "17"; ref_gene_id "Zm00001eb000800";
chr1	StringTie	exon	2986560	2986633	1000	-	.	gene_id "MSTRG.43"; transcript_id "Zm00001eb000800_T001"; exon_number "18"; ref_gene_id "Zm00001eb000800";
chr1	StringTie	exon	2986726	2986899	1000	-	.	gene_id "MSTRG.43"; transcript_id "Zm00001eb000800_T001"; exon_number "19"; ref_gene_id "Zm00001eb000800";
chr1	StringTie	exon	2987898	2987989	1000	-	.	gene_id "MSTRG.43"; transcript_id "Zm00001eb000800_T001"; exon_number "20"; ref_gene_id "Zm00001eb000800";
chr1	StringTie	exon	2988066	2988230	1000	-	.	gene_id "MSTRG.43"; transcript_id "Zm00001eb000800_T001"; exon_number "21"; ref_gene_id "Zm00001eb000800";
chr1	StringTie	transcript	3362236	3365818	1000	+	.	gene_id "MSTRG.44"; transcript_id "Zm00001eb000970_T003"; ref_gene_id "Zm00001eb000970";
chr1	StringTie	exon	3362236	3362702	1000	+	.	gene_id "MSTRG.44"; transcript_id "Zm00001eb000970_T003"; exon_number "1"; ref_gene_id "Zm00001eb000970";
chr1	StringTie	exon	3362799	3362943	1000	+	.	gene_id "MSTRG.44"; transcript_id "Zm00001eb000970_T003"; exon_number "2"; ref_gene_id "Zm00001eb000970";
chr1	StringTie	exon	3363035	3363203	1000	+	.	gene_id "MSTRG.44"; transcript_id "Zm00001eb000970_T003"; exon_number "3"; ref_gene_id "Zm00001eb000970";
chr1	StringTie	exon	3364115	3364385	1000	+	.	gene_id "MSTRG.44"; transcript_id "Zm00001eb000970_T003"; exon_number "4"; ref_gene_id "Zm00001eb000970";
chr1	StringTie	exon	3364482	3365818	1000	+	.	gene_id "MSTRG.44"; transcript_id "Zm00001eb000970_T003"; exon_number "5"; ref_gene_id "Zm00001eb000970";
chr1	StringTie	transcript	3362236	3365818	1000	+	.	gene_id "MSTRG.44"; transcript_id "Zm00001eb000970_T002"; ref_gene_id "Zm00001eb000970";
chr1	StringTie	exon	3362236	3362702	1000	+	.	gene_id "MSTRG.44"; transcript_id "Zm00001eb000970_T002"; exon_number "1"; ref_gene_id "Zm00001eb000970";
chr1	StringTie	exon	3362799	3362943	1000	+	.	gene_id "MSTRG.44"; transcript_id "Zm00001eb000970_T002"; exon_number "2"; ref_gene_id "Zm00001eb000970";
chr1	StringTie	exon	3363035	3363203	1000	+	.	gene_id "MSTRG.44"; transcript_id "Zm00001eb000970_T002"; exon_number "3"; ref_gene_id "Zm00001eb000970";
chr1	StringTie	exon	3364115	3364385	1000	+	.	gene_id "MSTRG.44"; transcript_id "Zm00001eb000970_T002"; exon_number "4"; ref_gene_id "Zm00001eb000970";
chr1	StringTie	exon	3364482	3364744	1000	+	.	gene_id "MSTRG.44"; transcript_id "Zm00001eb000970_T002"; exon_number "5"; ref_gene_id "Zm00001eb000970";
chr1	StringTie	exon	3364835	3365050	1000	+	.	gene_id "MSTRG.44"; transcript_id "Zm00001eb000970_T002"; exon_number "6"; ref_gene_id "Zm00001eb000970";
chr1	StringTie	exon	3365141	3365255	1000	+	.	gene_id "MSTRG.44"; transcript_id "Zm00001eb000970_T002"; exon_number "7"; ref_gene_id "Zm00001eb000970";
chr1	StringTie	exon	3365398	3365818	1000	+	.	gene_id "MSTRG.44"; transcript_id "Zm00001eb000970_T002"; exon_number "8"; ref_gene_id "Zm00001eb000970";
chr1	StringTie	transcript	3362236	3365818	1000	+	.	gene_id "MSTRG.44"; transcript_id "Zm00001eb000970_T001"; ref_gene_id "Zm00001eb000970";
chr1	StringTie	exon	3362236	3362702	1000	+	.	gene_id "MSTRG.44"; transcript_id "Zm00001eb000970_T001"; exon_number "1"; ref_gene_id "Zm00001eb000970";
chr1	StringTie	exon	3362799	3362943	1000	+	.	gene_id "MSTRG.44"; transcript_id "Zm00001eb000970_T001"; exon_number "2"; ref_gene_id "Zm00001eb000970";
chr1	StringTie	exon	3363035	3363203	1000	+	.	gene_id "MSTRG.44"; transcript_id "Zm00001eb000970_T001"; exon_number "3"; ref_gene_id "Zm00001eb000970";
chr1	StringTie	exon	3364115	3364385	1000	+	.	gene_id "MSTRG.44"; transcript_id "Zm00001eb000970_T001"; exon_number "4"; ref_gene_id "Zm00001eb000970";
chr1	StringTie	exon	3364482	3364744	1000	+	.	gene_id "MSTRG.44"; transcript_id "Zm00001eb000970_T001"; exon_number "5"; ref_gene_id "Zm00001eb000970";
chr1	StringTie	exon	3364835	3365050	1000	+	.	gene_id "MSTRG.44"; transcript_id "Zm00001eb000970_T001"; exon_number "6"; ref_gene_id "Zm00001eb000970";
chr1	StringTie	exon	3365141	3365255	1000	+	.	gene_id "MSTRG.44"; transcript_id "Zm00001eb000970_T001"; exon_number "7"; ref_gene_id "Zm00001eb000970";
chr1	StringTie	exon	3365395	3365818	1000	+	.	gene_id "MSTRG.44"; transcript_id "Zm00001eb000970_T001"; exon_number "8"; ref_gene_id "Zm00001eb000970";
chr1	StringTie	transcript	3365475	3365908	1000	-	.	gene_id "MSTRG.45"; transcript_id "MSTRG.45.1";
chr1	StringTie	exon	3365475	3365908	1000	-	.	gene_id "MSTRG.45"; transcript_id "MSTRG.45.1"; exon_number "1";
chr1	StringTie	transcript	3368278	3368724	1000	+	.	gene_id "MSTRG.46"; transcript_id "MSTRG.46.1";
chr1	StringTie	exon	3368278	3368724	1000	+	.	gene_id "MSTRG.46"; transcript_id "MSTRG.46.1"; exon_number "1";
chr1	StringTie	transcript	3368388	3369418	1000	-	.	gene_id "MSTRG.47"; transcript_id "Zm00001eb000980_T001"; ref_gene_id "Zm00001eb000980";
chr1	StringTie	exon	3368388	3369418	1000	-	.	gene_id "MSTRG.47"; transcript_id "Zm00001eb000980_T001"; exon_number "1"; ref_gene_id "Zm00001eb000980";
chr1	StringTie	transcript	3095249	3113958	1000	+	.	gene_id "MSTRG.48"; transcript_id "Zm00001eb000860_T001"; ref_gene_id "Zm00001eb000860";
chr1	StringTie	exon	3095249	3095687	1000	+	.	gene_id "MSTRG.48"; transcript_id "Zm00001eb000860_T001"; exon_number "1"; ref_gene_id "Zm00001eb000860";
chr1	StringTie	exon	3098100	3098231	1000	+	.	gene_id "MSTRG.48"; transcript_id "Zm00001eb000860_T001"; exon_number "2"; ref_gene_id "Zm00001eb000860";
chr1	StringTie	exon	3098362	3098487	1000	+	.	gene_id "MSTRG.48"; transcript_id "Zm00001eb000860_T001"; exon_number "3"; ref_gene_id "Zm00001eb000860";
chr1	StringTie	exon	3099504	3099566	1000	+	.	gene_id "MSTRG.48"; transcript_id "Zm00001eb000860_T001"; exon_number "4"; ref_gene_id "Zm00001eb000860";
chr1	StringTie	exon	3099649	3099746	1000	+	.	gene_id "MSTRG.48"; transcript_id "Zm00001eb000860_T001"; exon_number "5"; ref_gene_id "Zm00001eb000860";
chr1	StringTie	exon	3099826	3100033	1000	+	.	gene_id "MSTRG.48"; transcript_id "Zm00001eb000860_T001"; exon_number "6"; ref_gene_id "Zm00001eb000860";
chr1	StringTie	exon	3100686	3100757	1000	+	.	gene_id "MSTRG.48"; transcript_id "Zm00001eb000860_T001"; exon_number "7"; ref_gene_id "Zm00001eb000860";
chr1	StringTie	exon	3100835	3100927	1000	+	.	gene_id "MSTRG.48"; transcript_id "Zm00001eb000860_T001"; exon_number "8"; ref_gene_id "Zm00001eb000860";
chr1	StringTie	exon	3101014	3101115	1000	+	.	gene_id "MSTRG.48"; transcript_id "Zm00001eb000860_T001"; exon_number "9"; ref_gene_id "Zm00001eb000860";
chr1	StringTie	exon	3101238	3101335	1000	+	.	gene_id "MSTRG.48"; transcript_id "Zm00001eb000860_T001"; exon_number "10"; ref_gene_id "Zm00001eb000860";
chr1	StringTie	exon	3106881	3106962	1000	+	.	gene_id "MSTRG.48"; transcript_id "Zm00001eb000860_T001"; exon_number "11"; ref_gene_id "Zm00001eb000860";
chr1	StringTie	exon	3107069	3107157	1000	+	.	gene_id "MSTRG.48"; transcript_id "Zm00001eb000860_T001"; exon_number "12"; ref_gene_id "Zm00001eb000860";
chr1	StringTie	exon	3109600	3109705	1000	+	.	gene_id "MSTRG.48"; transcript_id "Zm00001eb000860_T001"; exon_number "13"; ref_gene_id "Zm00001eb000860";
chr1	StringTie	exon	3109787	3109852	1000	+	.	gene_id "MSTRG.48"; transcript_id "Zm00001eb000860_T001"; exon_number "14"; ref_gene_id "Zm00001eb000860";
chr1	StringTie	exon	3110112	3110218	1000	+	.	gene_id "MSTRG.48"; transcript_id "Zm00001eb000860_T001"; exon_number "15"; ref_gene_id "Zm00001eb000860";
chr1	StringTie	exon	3110304	3110408	1000	+	.	gene_id "MSTRG.48"; transcript_id "Zm00001eb000860_T001"; exon_number "16"; ref_gene_id "Zm00001eb000860";
chr1	StringTie	exon	3110502	3110622	1000	+	.	gene_id "MSTRG.48"; transcript_id "Zm00001eb000860_T001"; exon_number "17"; ref_gene_id "Zm00001eb000860";
chr1	StringTie	exon	3110718	3111221	1000	+	.	gene_id "MSTRG.48"; transcript_id "Zm00001eb000860_T001"; exon_number "18"; ref_gene_id "Zm00001eb000860";
chr1	StringTie	exon	3111345	3111425	1000	+	.	gene_id "MSTRG.48"; transcript_id "Zm00001eb000860_T001"; exon_number "19"; ref_gene_id "Zm00001eb000860";
chr1	StringTie	exon	3111528	3111692	1000	+	.	gene_id "MSTRG.48"; transcript_id "Zm00001eb000860_T001"; exon_number "20"; ref_gene_id "Zm00001eb000860";
chr1	StringTie	exon	3111778	3111864	1000	+	.	gene_id "MSTRG.48"; transcript_id "Zm00001eb000860_T001"; exon_number "21"; ref_gene_id "Zm00001eb000860";
chr1	StringTie	exon	3111963	3112088	1000	+	.	gene_id "MSTRG.48"; transcript_id "Zm00001eb000860_T001"; exon_number "22"; ref_gene_id "Zm00001eb000860";
chr1	StringTie	exon	3112245	3112325	1000	+	.	gene_id "MSTRG.48"; transcript_id "Zm00001eb000860_T001"; exon_number "23"; ref_gene_id "Zm00001eb000860";
chr1	StringTie	exon	3112401	3112472	1000	+	.	gene_id "MSTRG.48"; transcript_id "Zm00001eb000860_T001"; exon_number "24"; ref_gene_id "Zm00001eb000860";
chr1	StringTie	exon	3113052	3113131	1000	+	.	gene_id "MSTRG.48"; transcript_id "Zm00001eb000860_T001"; exon_number "25"; ref_gene_id "Zm00001eb000860";
chr1	StringTie	exon	3113221	3113339	1000	+	.	gene_id "MSTRG.48"; transcript_id "Zm00001eb000860_T001"; exon_number "26"; ref_gene_id "Zm00001eb000860";
chr1	StringTie	exon	3113406	3113958	1000	+	.	gene_id "MSTRG.48"; transcript_id "Zm00001eb000860_T001"; exon_number "27"; ref_gene_id "Zm00001eb000860";
chr1	StringTie	transcript	3095304	3113958	1000	+	.	gene_id "MSTRG.48"; transcript_id "Zm00001eb000860_T002"; ref_gene_id "Zm00001eb000860";
chr1	StringTie	exon	3095304	3095687	1000	+	.	gene_id "MSTRG.48"; transcript_id "Zm00001eb000860_T002"; exon_number "1"; ref_gene_id "Zm00001eb000860";
chr1	StringTie	exon	3098100	3098231	1000	+	.	gene_id "MSTRG.48"; transcript_id "Zm00001eb000860_T002"; exon_number "2"; ref_gene_id "Zm00001eb000860";
chr1	StringTie	exon	3098362	3098487	1000	+	.	gene_id "MSTRG.48"; transcript_id "Zm00001eb000860_T002"; exon_number "3"; ref_gene_id "Zm00001eb000860";
chr1	StringTie	exon	3099504	3099566	1000	+	.	gene_id "MSTRG.48"; transcript_id "Zm00001eb000860_T002"; exon_number "4"; ref_gene_id "Zm00001eb000860";
chr1	StringTie	exon	3099649	3099746	1000	+	.	gene_id "MSTRG.48"; transcript_id "Zm00001eb000860_T002"; exon_number "5"; ref_gene_id "Zm00001eb000860";
chr1	StringTie	exon	3099826	3100033	1000	+	.	gene_id "MSTRG.48"; transcript_id "Zm00001eb000860_T002"; exon_number "6"; ref_gene_id "Zm00001eb000860";
chr1	StringTie	exon	3100686	3100757	1000	+	.	gene_id "MSTRG.48"; transcript_id "Zm00001eb000860_T002"; exon_number "7"; ref_gene_id "Zm00001eb000860";
chr1	StringTie	exon	3100835	3100927	1000	+	.	gene_id "MSTRG.48"; transcript_id "Zm00001eb000860_T002"; exon_number "8"; ref_gene_id "Zm00001eb000860";
chr1	StringTie	exon	3101014	3101115	1000	+	.	gene_id "MSTRG.48"; transcript_id "Zm00001eb000860_T002"; exon_number "9"; ref_gene_id "Zm00001eb000860";
chr1	StringTie	exon	3101238	3101335	1000	+	.	gene_id "MSTRG.48"; transcript_id "Zm00001eb000860_T002"; exon_number "10"; ref_gene_id "Zm00001eb000860";
chr1	StringTie	exon	3106881	3106962	1000	+	.	gene_id "MSTRG.48"; transcript_id "Zm00001eb000860_T002"; exon_number "11"; ref_gene_id "Zm00001eb000860";
chr1	StringTie	exon	3107069	3107157	1000	+	.	gene_id "MSTRG.48"; transcript_id "Zm00001eb000860_T002"; exon_number "12"; ref_gene_id "Zm00001eb000860";
chr1	StringTie	exon	3109600	3109705	1000	+	.	gene_id "MSTRG.48"; transcript_id "Zm00001eb000860_T002"; exon_number "13"; ref_gene_id "Zm00001eb000860";
chr1	StringTie	exon	3109787	3109852	1000	+	.	gene_id "MSTRG.48"; transcript_id "Zm00001eb000860_T002"; exon_number "14"; ref_gene_id "Zm00001eb000860";
chr1	StringTie	exon	3110112	3110218	1000	+	.	gene_id "MSTRG.48"; transcript_id "Zm00001eb000860_T002"; exon_number "15"; ref_gene_id "Zm00001eb000860";
chr1	StringTie	exon	3110304	3110408	1000	+	.	gene_id "MSTRG.48"; transcript_id "Zm00001eb000860_T002"; exon_number "16"; ref_gene_id "Zm00001eb000860";
chr1	StringTie	exon	3110502	3110622	1000	+	.	gene_id "MSTRG.48"; transcript_id "Zm00001eb000860_T002"; exon_number "17"; ref_gene_id "Zm00001eb000860";
chr1	StringTie	exon	3110718	3111221	1000	+	.	gene_id "MSTRG.48"; transcript_id "Zm00001eb000860_T002"; exon_number "18"; ref_gene_id "Zm00001eb000860";
chr1	StringTie	exon	3111345	3111425	1000	+	.	gene_id "MSTRG.48"; transcript_id "Zm00001eb000860_T002"; exon_number "19"; ref_gene_id "Zm00001eb000860";
chr1	StringTie	exon	3111528	3111692	1000	+	.	gene_id "MSTRG.48"; transcript_id "Zm00001eb000860_T002"; exon_number "20"; ref_gene_id "Zm00001eb000860";
chr1	StringTie	exon	3111778	3111864	1000	+	.	gene_id "MSTRG.48"; transcript_id "Zm00001eb000860_T002"; exon_number "21"; ref_gene_id "Zm00001eb000860";
chr1	StringTie	exon	3111963	3112088	1000	+	.	gene_id "MSTRG.48"; transcript_id "Zm00001eb000860_T002"; exon_number "22"; ref_gene_id "Zm00001eb000860";
chr1	StringTie	exon	3112245	3112325	1000	+	.	gene_id "MSTRG.48"; transcript_id "Zm00001eb000860_T002"; exon_number "23"; ref_gene_id "Zm00001eb000860";
chr1	StringTie	exon	3112401	3112472	1000	+	.	gene_id "MSTRG.48"; transcript_id "Zm00001eb000860_T002"; exon_number "24"; ref_gene_id "Zm00001eb000860";
chr1	StringTie	exon	3113052	3113131	1000	+	.	gene_id "MSTRG.48"; transcript_id "Zm00001eb000860_T002"; exon_number "25"; ref_gene_id "Zm00001eb000860";
chr1	StringTie	exon	3113221	3113339	1000	+	.	gene_id "MSTRG.48"; transcript_id "Zm00001eb000860_T002"; exon_number "26"; ref_gene_id "Zm00001eb000860";
chr1	StringTie	exon	3113439	3113958	1000	+	.	gene_id "MSTRG.48"; transcript_id "Zm00001eb000860_T002"; exon_number "27"; ref_gene_id "Zm00001eb000860";
chr1	StringTie	transcript	3095326	3113958	1000	+	.	gene_id "MSTRG.48"; transcript_id "Zm00001eb000860_T003"; ref_gene_id "Zm00001eb000860";
chr1	StringTie	exon	3095326	3095687	1000	+	.	gene_id "MSTRG.48"; transcript_id "Zm00001eb000860_T003"; exon_number "1"; ref_gene_id "Zm00001eb000860";
chr1	StringTie	exon	3098100	3098231	1000	+	.	gene_id "MSTRG.48"; transcript_id "Zm00001eb000860_T003"; exon_number "2"; ref_gene_id "Zm00001eb000860";
chr1	StringTie	exon	3098362	3098487	1000	+	.	gene_id "MSTRG.48"; transcript_id "Zm00001eb000860_T003"; exon_number "3"; ref_gene_id "Zm00001eb000860";
chr1	StringTie	exon	3099504	3099566	1000	+	.	gene_id "MSTRG.48"; transcript_id "Zm00001eb000860_T003"; exon_number "4"; ref_gene_id "Zm00001eb000860";
chr1	StringTie	exon	3099649	3099746	1000	+	.	gene_id "MSTRG.48"; transcript_id "Zm00001eb000860_T003"; exon_number "5"; ref_gene_id "Zm00001eb000860";
chr1	StringTie	exon	3099826	3100033	1000	+	.	gene_id "MSTRG.48"; transcript_id "Zm00001eb000860_T003"; exon_number "6"; ref_gene_id "Zm00001eb000860";
chr1	StringTie	exon	3100686	3100757	1000	+	.	gene_id "MSTRG.48"; transcript_id "Zm00001eb000860_T003"; exon_number "7"; ref_gene_id "Zm00001eb000860";
chr1	StringTie	exon	3100835	3100927	1000	+	.	gene_id "MSTRG.48"; transcript_id "Zm00001eb000860_T003"; exon_number "8"; ref_gene_id "Zm00001eb000860";
chr1	StringTie	exon	3101014	3101115	1000	+	.	gene_id "MSTRG.48"; transcript_id "Zm00001eb000860_T003"; exon_number "9"; ref_gene_id "Zm00001eb000860";
chr1	StringTie	exon	3101238	3101335	1000	+	.	gene_id "MSTRG.48"; transcript_id "Zm00001eb000860_T003"; exon_number "10"; ref_gene_id "Zm00001eb000860";
chr1	StringTie	exon	3106881	3106962	1000	+	.	gene_id "MSTRG.48"; transcript_id "Zm00001eb000860_T003"; exon_number "11"; ref_gene_id "Zm00001eb000860";
chr1	StringTie	exon	3107069	3107157	1000	+	.	gene_id "MSTRG.48"; transcript_id "Zm00001eb000860_T003"; exon_number "12"; ref_gene_id "Zm00001eb000860";
chr1	StringTie	exon	3109600	3109705	1000	+	.	gene_id "MSTRG.48"; transcript_id "Zm00001eb000860_T003"; exon_number "13"; ref_gene_id "Zm00001eb000860";
chr1	StringTie	exon	3109787	3109852	1000	+	.	gene_id "MSTRG.48"; transcript_id "Zm00001eb000860_T003"; exon_number "14"; ref_gene_id "Zm00001eb000860";
chr1	StringTie	exon	3110112	3110218	1000	+	.	gene_id "MSTRG.48"; transcript_id "Zm00001eb000860_T003"; exon_number "15"; ref_gene_id "Zm00001eb000860";
chr1	StringTie	exon	3110304	3110408	1000	+	.	gene_id "MSTRG.48"; transcript_id "Zm00001eb000860_T003"; exon_number "16"; ref_gene_id "Zm00001eb000860";
chr1	StringTie	exon	3110502	3110622	1000	+	.	gene_id "MSTRG.48"; transcript_id "Zm00001eb000860_T003"; exon_number "17"; ref_gene_id "Zm00001eb000860";
chr1	StringTie	exon	3110718	3111221	1000	+	.	gene_id "MSTRG.48"; transcript_id "Zm00001eb000860_T003"; exon_number "18"; ref_gene_id "Zm00001eb000860";
chr1	StringTie	exon	3111345	3111425	1000	+	.	gene_id "MSTRG.48"; transcript_id "Zm00001eb000860_T003"; exon_number "19"; ref_gene_id "Zm00001eb000860";
chr1	StringTie	exon	3111528	3111692	1000	+	.	gene_id "MSTRG.48"; transcript_id "Zm00001eb000860_T003"; exon_number "20"; ref_gene_id "Zm00001eb000860";
chr1	StringTie	exon	3111778	3111864	1000	+	.	gene_id "MSTRG.48"; transcript_id "Zm00001eb000860_T003"; exon_number "21"; ref_gene_id "Zm00001eb000860";
chr1	StringTie	exon	3111963	3112088	1000	+	.	gene_id "MSTRG.48"; transcript_id "Zm00001eb000860_T003"; exon_number "22"; ref_gene_id "Zm00001eb000860";
chr1	StringTie	exon	3112245	3112325	1000	+	.	gene_id "MSTRG.48"; transcript_id "Zm00001eb000860_T003"; exon_number "23"; ref_gene_id "Zm00001eb000860";
chr1	StringTie	exon	3112401	3112472	1000	+	.	gene_id "MSTRG.48"; transcript_id "Zm00001eb000860_T003"; exon_number "24"; ref_gene_id "Zm00001eb000860";
chr1	StringTie	exon	3113052	3113131	1000	+	.	gene_id "MSTRG.48"; transcript_id "Zm00001eb000860_T003"; exon_number "25"; ref_gene_id "Zm00001eb000860";
chr1	StringTie	exon	3113221	3113958	1000	+	.	gene_id "MSTRG.48"; transcript_id "Zm00001eb000860_T003"; exon_number "26"; ref_gene_id "Zm00001eb000860";
chr1	StringTie	transcript	3095378	3113958	1000	+	.	gene_id "MSTRG.48"; transcript_id "Zm00001eb000860_T004"; ref_gene_id "Zm00001eb000860";
chr1	StringTie	exon	3095378	3095687	1000	+	.	gene_id "MSTRG.48"; transcript_id "Zm00001eb000860_T004"; exon_number "1"; ref_gene_id "Zm00001eb000860";
chr1	StringTie	exon	3098100	3098231	1000	+	.	gene_id "MSTRG.48"; transcript_id "Zm00001eb000860_T004"; exon_number "2"; ref_gene_id "Zm00001eb000860";
chr1	StringTie	exon	3098362	3098487	1000	+	.	gene_id "MSTRG.48"; transcript_id "Zm00001eb000860_T004"; exon_number "3"; ref_gene_id "Zm00001eb000860";
chr1	StringTie	exon	3099085	3099133	1000	+	.	gene_id "MSTRG.48"; transcript_id "Zm00001eb000860_T004"; exon_number "4"; ref_gene_id "Zm00001eb000860";
chr1	StringTie	exon	3099504	3099566	1000	+	.	gene_id "MSTRG.48"; transcript_id "Zm00001eb000860_T004"; exon_number "5"; ref_gene_id "Zm00001eb000860";
chr1	StringTie	exon	3099649	3099746	1000	+	.	gene_id "MSTRG.48"; transcript_id "Zm00001eb000860_T004"; exon_number "6"; ref_gene_id "Zm00001eb000860";
chr1	StringTie	exon	3099826	3100033	1000	+	.	gene_id "MSTRG.48"; transcript_id "Zm00001eb000860_T004"; exon_number "7"; ref_gene_id "Zm00001eb000860";
chr1	StringTie	exon	3100686	3100757	1000	+	.	gene_id "MSTRG.48"; transcript_id "Zm00001eb000860_T004"; exon_number "8"; ref_gene_id "Zm00001eb000860";
chr1	StringTie	exon	3100835	3100927	1000	+	.	gene_id "MSTRG.48"; transcript_id "Zm00001eb000860_T004"; exon_number "9"; ref_gene_id "Zm00001eb000860";
chr1	StringTie	exon	3101014	3101115	1000	+	.	gene_id "MSTRG.48"; transcript_id "Zm00001eb000860_T004"; exon_number "10"; ref_gene_id "Zm00001eb000860";
chr1	StringTie	exon	3101238	3101335	1000	+	.	gene_id "MSTRG.48"; transcript_id "Zm00001eb000860_T004"; exon_number "11"; ref_gene_id "Zm00001eb000860";
chr1	StringTie	exon	3106881	3106962	1000	+	.	gene_id "MSTRG.48"; transcript_id "Zm00001eb000860_T004"; exon_number "12"; ref_gene_id "Zm00001eb000860";
chr1	StringTie	exon	3107069	3107157	1000	+	.	gene_id "MSTRG.48"; transcript_id "Zm00001eb000860_T004"; exon_number "13"; ref_gene_id "Zm00001eb000860";
chr1	StringTie	exon	3109600	3109705	1000	+	.	gene_id "MSTRG.48"; transcript_id "Zm00001eb000860_T004"; exon_number "14"; ref_gene_id "Zm00001eb000860";
chr1	StringTie	exon	3109787	3109852	1000	+	.	gene_id "MSTRG.48"; transcript_id "Zm00001eb000860_T004"; exon_number "15"; ref_gene_id "Zm00001eb000860";
chr1	StringTie	exon	3110112	3110218	1000	+	.	gene_id "MSTRG.48"; transcript_id "Zm00001eb000860_T004"; exon_number "16"; ref_gene_id "Zm00001eb000860";
chr1	StringTie	exon	3110304	3110408	1000	+	.	gene_id "MSTRG.48"; transcript_id "Zm00001eb000860_T004"; exon_number "17"; ref_gene_id "Zm00001eb000860";
chr1	StringTie	exon	3110502	3110622	1000	+	.	gene_id "MSTRG.48"; transcript_id "Zm00001eb000860_T004"; exon_number "18"; ref_gene_id "Zm00001eb000860";
chr1	StringTie	exon	3110718	3111221	1000	+	.	gene_id "MSTRG.48"; transcript_id "Zm00001eb000860_T004"; exon_number "19"; ref_gene_id "Zm00001eb000860";
chr1	StringTie	exon	3111345	3111425	1000	+	.	gene_id "MSTRG.48"; transcript_id "Zm00001eb000860_T004"; exon_number "20"; ref_gene_id "Zm00001eb000860";
chr1	StringTie	exon	3111528	3111692	1000	+	.	gene_id "MSTRG.48"; transcript_id "Zm00001eb000860_T004"; exon_number "21"; ref_gene_id "Zm00001eb000860";
chr1	StringTie	exon	3111778	3111864	1000	+	.	gene_id "MSTRG.48"; transcript_id "Zm00001eb000860_T004"; exon_number "22"; ref_gene_id "Zm00001eb000860";
chr1	StringTie	exon	3111963	3112088	1000	+	.	gene_id "MSTRG.48"; transcript_id "Zm00001eb000860_T004"; exon_number "23"; ref_gene_id "Zm00001eb000860";
chr1	StringTie	exon	3112245	3112325	1000	+	.	gene_id "MSTRG.48"; transcript_id "Zm00001eb000860_T004"; exon_number "24"; ref_gene_id "Zm00001eb000860";
chr1	StringTie	exon	3112401	3112472	1000	+	.	gene_id "MSTRG.48"; transcript_id "Zm00001eb000860_T004"; exon_number "25"; ref_gene_id "Zm00001eb000860";
chr1	StringTie	exon	3113052	3113131	1000	+	.	gene_id "MSTRG.48"; transcript_id "Zm00001eb000860_T004"; exon_number "26"; ref_gene_id "Zm00001eb000860";
chr1	StringTie	exon	3113221	3113339	1000	+	.	gene_id "MSTRG.48"; transcript_id "Zm00001eb000860_T004"; exon_number "27"; ref_gene_id "Zm00001eb000860";
chr1	StringTie	exon	3113439	3113958	1000	+	.	gene_id "MSTRG.48"; transcript_id "Zm00001eb000860_T004"; exon_number "28"; ref_gene_id "Zm00001eb000860";
chr1	StringTie	transcript	3095566	3096026	1000	-	.	gene_id "MSTRG.49"; transcript_id "MSTRG.49.1";
chr1	StringTie	exon	3095566	3096026	1000	-	.	gene_id "MSTRG.49"; transcript_id "MSTRG.49.1"; exon_number "1";
chr1	StringTie	transcript	3113540	3113923	1000	-	.	gene_id "MSTRG.50"; transcript_id "MSTRG.50.1";
chr1	StringTie	exon	3113540	3113923	1000	-	.	gene_id "MSTRG.50"; transcript_id "MSTRG.50.1"; exon_number "1";
chr1	StringTie	transcript	3641991	3642384	1000	+	.	gene_id "MSTRG.51"; transcript_id "MSTRG.51.1";
chr1	StringTie	exon	3641991	3642384	1000	+	.	gene_id "MSTRG.51"; transcript_id "MSTRG.51.1"; exon_number "1";
chr1	StringTie	transcript	3642003	3652191	1000	-	.	gene_id "MSTRG.52"; transcript_id "Zm00001eb001110_T001"; ref_gene_id "Zm00001eb001110";
chr1	StringTie	exon	3642003	3642468	1000	-	.	gene_id "MSTRG.52"; transcript_id "Zm00001eb001110_T001"; exon_number "1"; ref_gene_id "Zm00001eb001110";
chr1	StringTie	exon	3642542	3642776	1000	-	.	gene_id "MSTRG.52"; transcript_id "Zm00001eb001110_T001"; exon_number "2"; ref_gene_id "Zm00001eb001110";
chr1	StringTie	exon	3649512	3649597	1000	-	.	gene_id "MSTRG.52"; transcript_id "Zm00001eb001110_T001"; exon_number "3"; ref_gene_id "Zm00001eb001110";
chr1	StringTie	exon	3649689	3649805	1000	-	.	gene_id "MSTRG.52"; transcript_id "Zm00001eb001110_T001"; exon_number "4"; ref_gene_id "Zm00001eb001110";
chr1	StringTie	exon	3650823	3651143	1000	-	.	gene_id "MSTRG.52"; transcript_id "Zm00001eb001110_T001"; exon_number "5"; ref_gene_id "Zm00001eb001110";
chr1	StringTie	exon	3651635	3652191	1000	-	.	gene_id "MSTRG.52"; transcript_id "Zm00001eb001110_T001"; exon_number "6"; ref_gene_id "Zm00001eb001110";
chr1	StringTie	transcript	3903971	3908178	1000	+	.	gene_id "MSTRG.53"; transcript_id "Zm00001eb001240_T002"; ref_gene_id "Zm00001eb001240";
chr1	StringTie	exon	3903971	3905376	1000	+	.	gene_id "MSTRG.53"; transcript_id "Zm00001eb001240_T002"; exon_number "1"; ref_gene_id "Zm00001eb001240";
chr1	StringTie	exon	3907472	3908178	1000	+	.	gene_id "MSTRG.53"; transcript_id "Zm00001eb001240_T002"; exon_number "2"; ref_gene_id "Zm00001eb001240";
chr1	StringTie	transcript	3903971	3908178	1000	+	.	gene_id "MSTRG.53"; transcript_id "Zm00001eb001240_T001"; ref_gene_id "Zm00001eb001240";
chr1	StringTie	exon	3903971	3904999	1000	+	.	gene_id "MSTRG.53"; transcript_id "Zm00001eb001240_T001"; exon_number "1"; ref_gene_id "Zm00001eb001240";
chr1	StringTie	exon	3905099	3905376	1000	+	.	gene_id "MSTRG.53"; transcript_id "Zm00001eb001240_T001"; exon_number "2"; ref_gene_id "Zm00001eb001240";
chr1	StringTie	exon	3907472	3908178	1000	+	.	gene_id "MSTRG.53"; transcript_id "Zm00001eb001240_T001"; exon_number "3"; ref_gene_id "Zm00001eb001240";
chr1	StringTie	transcript	3907866	3908178	1000	-	.	gene_id "MSTRG.54"; transcript_id "MSTRG.54.1";
chr1	StringTie	exon	3907866	3908178	1000	-	.	gene_id "MSTRG.54"; transcript_id "MSTRG.54.1"; exon_number "1";
chr1	StringTie	transcript	3949136	3949492	1000	+	.	gene_id "MSTRG.55"; transcript_id "MSTRG.55.1";
chr1	StringTie	exon	3949136	3949492	1000	+	.	gene_id "MSTRG.55"; transcript_id "MSTRG.55.1"; exon_number "1";
chr1	StringTie	transcript	3762739	3766217	1000	+	.	gene_id "MSTRG.56"; transcript_id "Zm00001eb001130_T001"; ref_gene_id "Zm00001eb001130";
chr1	StringTie	exon	3762739	3763439	1000	+	.	gene_id "MSTRG.56"; transcript_id "Zm00001eb001130_T001"; exon_number "1"; ref_gene_id "Zm00001eb001130";
chr1	StringTie	exon	3763548	3763982	1000	+	.	gene_id "MSTRG.56"; transcript_id "Zm00001eb001130_T001"; exon_number "2"; ref_gene_id "Zm00001eb001130";
chr1	StringTie	exon	3764130	3764308	1000	+	.	gene_id "MSTRG.56"; transcript_id "Zm00001eb001130_T001"; exon_number "3"; ref_gene_id "Zm00001eb001130";
chr1	StringTie	exon	3765082	3765200	1000	+	.	gene_id "MSTRG.56"; transcript_id "Zm00001eb001130_T001"; exon_number "4"; ref_gene_id "Zm00001eb001130";
chr1	StringTie	exon	3765675	3765778	1000	+	.	gene_id "MSTRG.56"; transcript_id "Zm00001eb001130_T001"; exon_number "5"; ref_gene_id "Zm00001eb001130";
chr1	StringTie	exon	3765852	3766217	1000	+	.	gene_id "MSTRG.56"; transcript_id "Zm00001eb001130_T001"; exon_number "6"; ref_gene_id "Zm00001eb001130";
chr1	StringTie	transcript	3762793	3766217	1000	+	.	gene_id "MSTRG.56"; transcript_id "Zm00001eb001130_T002"; ref_gene_id "Zm00001eb001130";
chr1	StringTie	exon	3762793	3763439	1000	+	.	gene_id "MSTRG.56"; transcript_id "Zm00001eb001130_T002"; exon_number "1"; ref_gene_id "Zm00001eb001130";
chr1	StringTie	exon	3763548	3763982	1000	+	.	gene_id "MSTRG.56"; transcript_id "Zm00001eb001130_T002"; exon_number "2"; ref_gene_id "Zm00001eb001130";
chr1	StringTie	exon	3764130	3764308	1000	+	.	gene_id "MSTRG.56"; transcript_id "Zm00001eb001130_T002"; exon_number "3"; ref_gene_id "Zm00001eb001130";
chr1	StringTie	exon	3765082	3765200	1000	+	.	gene_id "MSTRG.56"; transcript_id "Zm00001eb001130_T002"; exon_number "4"; ref_gene_id "Zm00001eb001130";
chr1	StringTie	exon	3765675	3766217	1000	+	.	gene_id "MSTRG.56"; transcript_id "Zm00001eb001130_T002"; exon_number "5"; ref_gene_id "Zm00001eb001130";
chr1	StringTie	transcript	3765718	3766142	1000	-	.	gene_id "MSTRG.57"; transcript_id "MSTRG.57.1";
chr1	StringTie	exon	3765718	3766142	1000	-	.	gene_id "MSTRG.57"; transcript_id "MSTRG.57.1"; exon_number "1";
chr1	StringTie	transcript	3766150	3769278	1000	-	.	gene_id "MSTRG.58"; transcript_id "Zm00001eb001140_T002"; ref_gene_id "Zm00001eb001140";
chr1	StringTie	exon	3766150	3766877	1000	-	.	gene_id "MSTRG.58"; transcript_id "Zm00001eb001140_T002"; exon_number "1"; ref_gene_id "Zm00001eb001140";
chr1	StringTie	exon	3766987	3767073	1000	-	.	gene_id "MSTRG.58"; transcript_id "Zm00001eb001140_T002"; exon_number "2"; ref_gene_id "Zm00001eb001140";
chr1	StringTie	exon	3767164	3767265	1000	-	.	gene_id "MSTRG.58"; transcript_id "Zm00001eb001140_T002"; exon_number "3"; ref_gene_id "Zm00001eb001140";
chr1	StringTie	exon	3767387	3767479	1000	-	.	gene_id "MSTRG.58"; transcript_id "Zm00001eb001140_T002"; exon_number "4"; ref_gene_id "Zm00001eb001140";
chr1	StringTie	exon	3767579	3767695	1000	-	.	gene_id "MSTRG.58"; transcript_id "Zm00001eb001140_T002"; exon_number "5"; ref_gene_id "Zm00001eb001140";
chr1	StringTie	exon	3767829	3767924	1000	-	.	gene_id "MSTRG.58"; transcript_id "Zm00001eb001140_T002"; exon_number "6"; ref_gene_id "Zm00001eb001140";
chr1	StringTie	exon	3768350	3768415	1000	-	.	gene_id "MSTRG.58"; transcript_id "Zm00001eb001140_T002"; exon_number "7"; ref_gene_id "Zm00001eb001140";
chr1	StringTie	exon	3768539	3768613	1000	-	.	gene_id "MSTRG.58"; transcript_id "Zm00001eb001140_T002"; exon_number "8"; ref_gene_id "Zm00001eb001140";
chr1	StringTie	exon	3768762	3768859	1000	-	.	gene_id "MSTRG.58"; transcript_id "Zm00001eb001140_T002"; exon_number "9"; ref_gene_id "Zm00001eb001140";
chr1	StringTie	exon	3768978	3769278	1000	-	.	gene_id "MSTRG.58"; transcript_id "Zm00001eb001140_T002"; exon_number "10"; ref_gene_id "Zm00001eb001140";
chr1	StringTie	transcript	3766150	3769278	1000	-	.	gene_id "MSTRG.58"; transcript_id "Zm00001eb001140_T001"; ref_gene_id "Zm00001eb001140";
chr1	StringTie	exon	3766150	3766877	1000	-	.	gene_id "MSTRG.58"; transcript_id "Zm00001eb001140_T001"; exon_number "1"; ref_gene_id "Zm00001eb001140";
chr1	StringTie	exon	3766987	3767073	1000	-	.	gene_id "MSTRG.58"; transcript_id "Zm00001eb001140_T001"; exon_number "2"; ref_gene_id "Zm00001eb001140";
chr1	StringTie	exon	3767164	3767260	1000	-	.	gene_id "MSTRG.58"; transcript_id "Zm00001eb001140_T001"; exon_number "3"; ref_gene_id "Zm00001eb001140";
chr1	StringTie	exon	3767387	3767479	1000	-	.	gene_id "MSTRG.58"; transcript_id "Zm00001eb001140_T001"; exon_number "4"; ref_gene_id "Zm00001eb001140";
chr1	StringTie	exon	3767579	3767695	1000	-	.	gene_id "MSTRG.58"; transcript_id "Zm00001eb001140_T001"; exon_number "5"; ref_gene_id "Zm00001eb001140";
chr1	StringTie	exon	3767829	3767924	1000	-	.	gene_id "MSTRG.58"; transcript_id "Zm00001eb001140_T001"; exon_number "6"; ref_gene_id "Zm00001eb001140";
chr1	StringTie	exon	3768350	3768415	1000	-	.	gene_id "MSTRG.58"; transcript_id "Zm00001eb001140_T001"; exon_number "7"; ref_gene_id "Zm00001eb001140";
chr1	StringTie	exon	3768539	3768613	1000	-	.	gene_id "MSTRG.58"; transcript_id "Zm00001eb001140_T001"; exon_number "8"; ref_gene_id "Zm00001eb001140";
chr1	StringTie	exon	3768762	3768859	1000	-	.	gene_id "MSTRG.58"; transcript_id "Zm00001eb001140_T001"; exon_number "9"; ref_gene_id "Zm00001eb001140";
chr1	StringTie	exon	3768978	3769278	1000	-	.	gene_id "MSTRG.58"; transcript_id "Zm00001eb001140_T001"; exon_number "10"; ref_gene_id "Zm00001eb001140";
chr1	StringTie	transcript	3766150	3769278	1000	-	.	gene_id "MSTRG.58"; transcript_id "Zm00001eb001140_T003"; ref_gene_id "Zm00001eb001140";
chr1	StringTie	exon	3766150	3766877	1000	-	.	gene_id "MSTRG.58"; transcript_id "Zm00001eb001140_T003"; exon_number "1"; ref_gene_id "Zm00001eb001140";
chr1	StringTie	exon	3766987	3767073	1000	-	.	gene_id "MSTRG.58"; transcript_id "Zm00001eb001140_T003"; exon_number "2"; ref_gene_id "Zm00001eb001140";
chr1	StringTie	exon	3767164	3767260	1000	-	.	gene_id "MSTRG.58"; transcript_id "Zm00001eb001140_T003"; exon_number "3"; ref_gene_id "Zm00001eb001140";
chr1	StringTie	exon	3767387	3767479	1000	-	.	gene_id "MSTRG.58"; transcript_id "Zm00001eb001140_T003"; exon_number "4"; ref_gene_id "Zm00001eb001140";
chr1	StringTie	exon	3767579	3767695	1000	-	.	gene_id "MSTRG.58"; transcript_id "Zm00001eb001140_T003"; exon_number "5"; ref_gene_id "Zm00001eb001140";
chr1	StringTie	exon	3767829	3767924	1000	-	.	gene_id "MSTRG.58"; transcript_id "Zm00001eb001140_T003"; exon_number "6"; ref_gene_id "Zm00001eb001140";
chr1	StringTie	exon	3768350	3768415	1000	-	.	gene_id "MSTRG.58"; transcript_id "Zm00001eb001140_T003"; exon_number "7"; ref_gene_id "Zm00001eb001140";
chr1	StringTie	exon	3768539	3768613	1000	-	.	gene_id "MSTRG.58"; transcript_id "Zm00001eb001140_T003"; exon_number "8"; ref_gene_id "Zm00001eb001140";
chr1	StringTie	exon	3768762	3768884	1000	-	.	gene_id "MSTRG.58"; transcript_id "Zm00001eb001140_T003"; exon_number "9"; ref_gene_id "Zm00001eb001140";
chr1	StringTie	exon	3768978	3769278	1000	-	.	gene_id "MSTRG.58"; transcript_id "Zm00001eb001140_T003"; exon_number "10"; ref_gene_id "Zm00001eb001140";
chr1	StringTie	transcript	3766343	3769278	1000	-	.	gene_id "MSTRG.58"; transcript_id "Zm00001eb001140_T004"; ref_gene_id "Zm00001eb001140";
chr1	StringTie	exon	3766343	3766877	1000	-	.	gene_id "MSTRG.58"; transcript_id "Zm00001eb001140_T004"; exon_number "1"; ref_gene_id "Zm00001eb001140";
chr1	StringTie	exon	3766987	3767073	1000	-	.	gene_id "MSTRG.58"; transcript_id "Zm00001eb001140_T004"; exon_number "2"; ref_gene_id "Zm00001eb001140";
chr1	StringTie	exon	3767164	3767265	1000	-	.	gene_id "MSTRG.58"; transcript_id "Zm00001eb001140_T004"; exon_number "3"; ref_gene_id "Zm00001eb001140";
chr1	StringTie	exon	3767387	3767479	1000	-	.	gene_id "MSTRG.58"; transcript_id "Zm00001eb001140_T004"; exon_number "4"; ref_gene_id "Zm00001eb001140";
chr1	StringTie	exon	3767579	3767695	1000	-	.	gene_id "MSTRG.58"; transcript_id "Zm00001eb001140_T004"; exon_number "5"; ref_gene_id "Zm00001eb001140";
chr1	StringTie	exon	3767829	3767924	1000	-	.	gene_id "MSTRG.58"; transcript_id "Zm00001eb001140_T004"; exon_number "6"; ref_gene_id "Zm00001eb001140";
chr1	StringTie	exon	3768350	3768415	1000	-	.	gene_id "MSTRG.58"; transcript_id "Zm00001eb001140_T004"; exon_number "7"; ref_gene_id "Zm00001eb001140";
chr1	StringTie	exon	3768539	3768613	1000	-	.	gene_id "MSTRG.58"; transcript_id "Zm00001eb001140_T004"; exon_number "8"; ref_gene_id "Zm00001eb001140";
chr1	StringTie	exon	3768762	3768884	1000	-	.	gene_id "MSTRG.58"; transcript_id "Zm00001eb001140_T004"; exon_number "9"; ref_gene_id "Zm00001eb001140";
chr1	StringTie	exon	3768978	3769278	1000	-	.	gene_id "MSTRG.58"; transcript_id "Zm00001eb001140_T004"; exon_number "10"; ref_gene_id "Zm00001eb001140";
chr1	StringTie	transcript	3951421	3956063	1000	+	.	gene_id "MSTRG.59"; transcript_id "Zm00001eb001260_T001"; ref_gene_id "Zm00001eb001260";
chr1	StringTie	exon	3951421	3951736	1000	+	.	gene_id "MSTRG.59"; transcript_id "Zm00001eb001260_T001"; exon_number "1"; ref_gene_id "Zm00001eb001260";
chr1	StringTie	exon	3951844	3952028	1000	+	.	gene_id "MSTRG.59"; transcript_id "Zm00001eb001260_T001"; exon_number "2"; ref_gene_id "Zm00001eb001260";
chr1	StringTie	exon	3952342	3952462	1000	+	.	gene_id "MSTRG.59"; transcript_id "Zm00001eb001260_T001"; exon_number "3"; ref_gene_id "Zm00001eb001260";
chr1	StringTie	exon	3954775	3954948	1000	+	.	gene_id "MSTRG.59"; transcript_id "Zm00001eb001260_T001"; exon_number "4"; ref_gene_id "Zm00001eb001260";
chr1	StringTie	exon	3955128	3955291	1000	+	.	gene_id "MSTRG.59"; transcript_id "Zm00001eb001260_T001"; exon_number "5"; ref_gene_id "Zm00001eb001260";
chr1	StringTie	exon	3955384	3955471	1000	+	.	gene_id "MSTRG.59"; transcript_id "Zm00001eb001260_T001"; exon_number "6"; ref_gene_id "Zm00001eb001260";
chr1	StringTie	exon	3955584	3955637	1000	+	.	gene_id "MSTRG.59"; transcript_id "Zm00001eb001260_T001"; exon_number "7"; ref_gene_id "Zm00001eb001260";
chr1	StringTie	exon	3955728	3956063	1000	+	.	gene_id "MSTRG.59"; transcript_id "Zm00001eb001260_T001"; exon_number "8"; ref_gene_id "Zm00001eb001260";
chr1	StringTie	transcript	3956047	3959705	1000	-	.	gene_id "MSTRG.60"; transcript_id "Zm00001eb001270_T001"; ref_gene_id "Zm00001eb001270";
chr1	StringTie	exon	3956047	3956772	1000	-	.	gene_id "MSTRG.60"; transcript_id "Zm00001eb001270_T001"; exon_number "1"; ref_gene_id "Zm00001eb001270";
chr1	StringTie	exon	3957888	3958075	1000	-	.	gene_id "MSTRG.60"; transcript_id "Zm00001eb001270_T001"; exon_number "2"; ref_gene_id "Zm00001eb001270";
chr1	StringTie	exon	3958159	3958342	1000	-	.	gene_id "MSTRG.60"; transcript_id "Zm00001eb001270_T001"; exon_number "3"; ref_gene_id "Zm00001eb001270";
chr1	StringTie	exon	3958456	3958717	1000	-	.	gene_id "MSTRG.60"; transcript_id "Zm00001eb001270_T001"; exon_number "4"; ref_gene_id "Zm00001eb001270";
chr1	StringTie	exon	3959204	3959705	1000	-	.	gene_id "MSTRG.60"; transcript_id "Zm00001eb001270_T001"; exon_number "5"; ref_gene_id "Zm00001eb001270";
chr1	StringTie	transcript	3956112	3959705	1000	-	.	gene_id "MSTRG.60"; transcript_id "Zm00001eb001270_T003"; ref_gene_id "Zm00001eb001270";
chr1	StringTie	exon	3956112	3956772	1000	-	.	gene_id "MSTRG.60"; transcript_id "Zm00001eb001270_T003"; exon_number "1"; ref_gene_id "Zm00001eb001270";
chr1	StringTie	exon	3957888	3958075	1000	-	.	gene_id "MSTRG.60"; transcript_id "Zm00001eb001270_T003"; exon_number "2"; ref_gene_id "Zm00001eb001270";
chr1	StringTie	exon	3958159	3958358	1000	-	.	gene_id "MSTRG.60"; transcript_id "Zm00001eb001270_T003"; exon_number "3"; ref_gene_id "Zm00001eb001270";
chr1	StringTie	exon	3958456	3958717	1000	-	.	gene_id "MSTRG.60"; transcript_id "Zm00001eb001270_T003"; exon_number "4"; ref_gene_id "Zm00001eb001270";
chr1	StringTie	exon	3959204	3959705	1000	-	.	gene_id "MSTRG.60"; transcript_id "Zm00001eb001270_T003"; exon_number "5"; ref_gene_id "Zm00001eb001270";
chr1	StringTie	transcript	3956112	3959705	1000	-	.	gene_id "MSTRG.60"; transcript_id "Zm00001eb001270_T002"; ref_gene_id "Zm00001eb001270";
chr1	StringTie	exon	3956112	3956772	1000	-	.	gene_id "MSTRG.60"; transcript_id "Zm00001eb001270_T002"; exon_number "1"; ref_gene_id "Zm00001eb001270";
chr1	StringTie	exon	3957888	3958075	1000	-	.	gene_id "MSTRG.60"; transcript_id "Zm00001eb001270_T002"; exon_number "2"; ref_gene_id "Zm00001eb001270";
chr1	StringTie	exon	3958159	3958358	1000	-	.	gene_id "MSTRG.60"; transcript_id "Zm00001eb001270_T002"; exon_number "3"; ref_gene_id "Zm00001eb001270";
chr1	StringTie	exon	3958456	3958985	1000	-	.	gene_id "MSTRG.60"; transcript_id "Zm00001eb001270_T002"; exon_number "4"; ref_gene_id "Zm00001eb001270";
chr1	StringTie	exon	3959204	3959705	1000	-	.	gene_id "MSTRG.60"; transcript_id "Zm00001eb001270_T002"; exon_number "5"; ref_gene_id "Zm00001eb001270";
chr1	StringTie	transcript	3956176	3956544	1000	+	.	gene_id "MSTRG.61"; transcript_id "MSTRG.61.1";
chr1	StringTie	exon	3956176	3956544	1000	+	.	gene_id "MSTRG.61"; transcript_id "MSTRG.61.1"; exon_number "1";
chr1	StringTie	transcript	4087436	4089632	1000	-	.	gene_id "MSTRG.62"; transcript_id "Zm00001eb001360_T001"; ref_gene_id "Zm00001eb001360";
chr1	StringTie	exon	4087436	4087746	1000	-	.	gene_id "MSTRG.62"; transcript_id "Zm00001eb001360_T001"; exon_number "1"; ref_gene_id "Zm00001eb001360";
chr1	StringTie	exon	4087848	4087896	1000	-	.	gene_id "MSTRG.62"; transcript_id "Zm00001eb001360_T001"; exon_number "2"; ref_gene_id "Zm00001eb001360";
chr1	StringTie	exon	4088368	4088554	1000	-	.	gene_id "MSTRG.62"; transcript_id "Zm00001eb001360_T001"; exon_number "3"; ref_gene_id "Zm00001eb001360";
chr1	StringTie	exon	4088671	4088843	1000	-	.	gene_id "MSTRG.62"; transcript_id "Zm00001eb001360_T001"; exon_number "4"; ref_gene_id "Zm00001eb001360";
chr1	StringTie	exon	4089353	4089632	1000	-	.	gene_id "MSTRG.62"; transcript_id "Zm00001eb001360_T001"; exon_number "5"; ref_gene_id "Zm00001eb001360";
chr1	StringTie	transcript	4087503	4089632	1000	-	.	gene_id "MSTRG.62"; transcript_id "Zm00001eb001360_T004"; ref_gene_id "Zm00001eb001360";
chr1	StringTie	exon	4087503	4087896	1000	-	.	gene_id "MSTRG.62"; transcript_id "Zm00001eb001360_T004"; exon_number "1"; ref_gene_id "Zm00001eb001360";
chr1	StringTie	exon	4088368	4088554	1000	-	.	gene_id "MSTRG.62"; transcript_id "Zm00001eb001360_T004"; exon_number "2"; ref_gene_id "Zm00001eb001360";
chr1	StringTie	exon	4088671	4088918	1000	-	.	gene_id "MSTRG.62"; transcript_id "Zm00001eb001360_T004"; exon_number "3"; ref_gene_id "Zm00001eb001360";
chr1	StringTie	exon	4089353	4089632	1000	-	.	gene_id "MSTRG.62"; transcript_id "Zm00001eb001360_T004"; exon_number "4"; ref_gene_id "Zm00001eb001360";
chr1	StringTie	transcript	4087550	4089632	1000	-	.	gene_id "MSTRG.62"; transcript_id "Zm00001eb001360_T002"; ref_gene_id "Zm00001eb001360";
chr1	StringTie	exon	4087550	4087746	1000	-	.	gene_id "MSTRG.62"; transcript_id "Zm00001eb001360_T002"; exon_number "1"; ref_gene_id "Zm00001eb001360";
chr1	StringTie	exon	4087808	4087896	1000	-	.	gene_id "MSTRG.62"; transcript_id "Zm00001eb001360_T002"; exon_number "2"; ref_gene_id "Zm00001eb001360";
chr1	StringTie	exon	4088368	4088554	1000	-	.	gene_id "MSTRG.62"; transcript_id "Zm00001eb001360_T002"; exon_number "3"; ref_gene_id "Zm00001eb001360";
chr1	StringTie	exon	4088671	4088918	1000	-	.	gene_id "MSTRG.62"; transcript_id "Zm00001eb001360_T002"; exon_number "4"; ref_gene_id "Zm00001eb001360";
chr1	StringTie	exon	4089353	4089632	1000	-	.	gene_id "MSTRG.62"; transcript_id "Zm00001eb001360_T002"; exon_number "5"; ref_gene_id "Zm00001eb001360";
chr1	StringTie	transcript	4087550	4089632	1000	-	.	gene_id "MSTRG.62"; transcript_id "Zm00001eb001360_T003"; ref_gene_id "Zm00001eb001360";
chr1	StringTie	exon	4087550	4087746	1000	-	.	gene_id "MSTRG.62"; transcript_id "Zm00001eb001360_T003"; exon_number "1"; ref_gene_id "Zm00001eb001360";
chr1	StringTie	exon	4087848	4087896	1000	-	.	gene_id "MSTRG.62"; transcript_id "Zm00001eb001360_T003"; exon_number "2"; ref_gene_id "Zm00001eb001360";
chr1	StringTie	exon	4088368	4088554	1000	-	.	gene_id "MSTRG.62"; transcript_id "Zm00001eb001360_T003"; exon_number "3"; ref_gene_id "Zm00001eb001360";
chr1	StringTie	exon	4088671	4088918	1000	-	.	gene_id "MSTRG.62"; transcript_id "Zm00001eb001360_T003"; exon_number "4"; ref_gene_id "Zm00001eb001360";
chr1	StringTie	exon	4089353	4089632	1000	-	.	gene_id "MSTRG.62"; transcript_id "Zm00001eb001360_T003"; exon_number "5"; ref_gene_id "Zm00001eb001360";
chr1	StringTie	transcript	4087580	4087898	1000	+	.	gene_id "MSTRG.63"; transcript_id "MSTRG.63.1";
chr1	StringTie	exon	4087580	4087898	1000	+	.	gene_id "MSTRG.63"; transcript_id "MSTRG.63.1"; exon_number "1";
chr1	StringTie	transcript	4078810	4083607	1000	+	.	gene_id "MSTRG.64"; transcript_id "Zm00001eb001340_T003"; ref_gene_id "Zm00001eb001340";
chr1	StringTie	exon	4078810	4079038	1000	+	.	gene_id "MSTRG.64"; transcript_id "Zm00001eb001340_T003"; exon_number "1"; ref_gene_id "Zm00001eb001340";
chr1	StringTie	exon	4079174	4079273	1000	+	.	gene_id "MSTRG.64"; transcript_id "Zm00001eb001340_T003"; exon_number "2"; ref_gene_id "Zm00001eb001340";
chr1	StringTie	exon	4080352	4080458	1000	+	.	gene_id "MSTRG.64"; transcript_id "Zm00001eb001340_T003"; exon_number "3"; ref_gene_id "Zm00001eb001340";
chr1	StringTie	exon	4080868	4081000	1000	+	.	gene_id "MSTRG.64"; transcript_id "Zm00001eb001340_T003"; exon_number "4"; ref_gene_id "Zm00001eb001340";
chr1	StringTie	exon	4081129	4081272	1000	+	.	gene_id "MSTRG.64"; transcript_id "Zm00001eb001340_T003"; exon_number "5"; ref_gene_id "Zm00001eb001340";
chr1	StringTie	exon	4081417	4081575	1000	+	.	gene_id "MSTRG.64"; transcript_id "Zm00001eb001340_T003"; exon_number "6"; ref_gene_id "Zm00001eb001340";
chr1	StringTie	exon	4081671	4081744	1000	+	.	gene_id "MSTRG.64"; transcript_id "Zm00001eb001340_T003"; exon_number "7"; ref_gene_id "Zm00001eb001340";
chr1	StringTie	exon	4081826	4081901	1000	+	.	gene_id "MSTRG.64"; transcript_id "Zm00001eb001340_T003"; exon_number "8"; ref_gene_id "Zm00001eb001340";
chr1	StringTie	exon	4082068	4082123	1000	+	.	gene_id "MSTRG.64"; transcript_id "Zm00001eb001340_T003"; exon_number "9"; ref_gene_id "Zm00001eb001340";
chr1	StringTie	exon	4082236	4082326	1000	+	.	gene_id "MSTRG.64"; transcript_id "Zm00001eb001340_T003"; exon_number "10"; ref_gene_id "Zm00001eb001340";
chr1	StringTie	exon	4082408	4082548	1000	+	.	gene_id "MSTRG.64"; transcript_id "Zm00001eb001340_T003"; exon_number "11"; ref_gene_id "Zm00001eb001340";
chr1	StringTie	exon	4082653	4082802	1000	+	.	gene_id "MSTRG.64"; transcript_id "Zm00001eb001340_T003"; exon_number "12"; ref_gene_id "Zm00001eb001340";
chr1	StringTie	exon	4082977	4083607	1000	+	.	gene_id "MSTRG.64"; transcript_id "Zm00001eb001340_T003"; exon_number "13"; ref_gene_id "Zm00001eb001340";
chr1	StringTie	transcript	4078810	4083607	1000	+	.	gene_id "MSTRG.64"; transcript_id "Zm00001eb001340_T002"; ref_gene_id "Zm00001eb001340";
chr1	StringTie	exon	4078810	4079038	1000	+	.	gene_id "MSTRG.64"; transcript_id "Zm00001eb001340_T002"; exon_number "1"; ref_gene_id "Zm00001eb001340";
chr1	StringTie	exon	4079186	4079273	1000	+	.	gene_id "MSTRG.64"; transcript_id "Zm00001eb001340_T002"; exon_number "2"; ref_gene_id "Zm00001eb001340";
chr1	StringTie	exon	4080352	4080458	1000	+	.	gene_id "MSTRG.64"; transcript_id "Zm00001eb001340_T002"; exon_number "3"; ref_gene_id "Zm00001eb001340";
chr1	StringTie	exon	4080868	4081000	1000	+	.	gene_id "MSTRG.64"; transcript_id "Zm00001eb001340_T002"; exon_number "4"; ref_gene_id "Zm00001eb001340";
chr1	StringTie	exon	4081129	4081272	1000	+	.	gene_id "MSTRG.64"; transcript_id "Zm00001eb001340_T002"; exon_number "5"; ref_gene_id "Zm00001eb001340";
chr1	StringTie	exon	4081417	4081575	1000	+	.	gene_id "MSTRG.64"; transcript_id "Zm00001eb001340_T002"; exon_number "6"; ref_gene_id "Zm00001eb001340";
chr1	StringTie	exon	4081671	4081744	1000	+	.	gene_id "MSTRG.64"; transcript_id "Zm00001eb001340_T002"; exon_number "7"; ref_gene_id "Zm00001eb001340";
chr1	StringTie	exon	4081826	4081901	1000	+	.	gene_id "MSTRG.64"; transcript_id "Zm00001eb001340_T002"; exon_number "8"; ref_gene_id "Zm00001eb001340";
chr1	StringTie	exon	4082068	4082123	1000	+	.	gene_id "MSTRG.64"; transcript_id "Zm00001eb001340_T002"; exon_number "9"; ref_gene_id "Zm00001eb001340";
chr1	StringTie	exon	4082236	4082326	1000	+	.	gene_id "MSTRG.64"; transcript_id "Zm00001eb001340_T002"; exon_number "10"; ref_gene_id "Zm00001eb001340";
chr1	StringTie	exon	4082408	4082548	1000	+	.	gene_id "MSTRG.64"; transcript_id "Zm00001eb001340_T002"; exon_number "11"; ref_gene_id "Zm00001eb001340";
chr1	StringTie	exon	4082653	4082802	1000	+	.	gene_id "MSTRG.64"; transcript_id "Zm00001eb001340_T002"; exon_number "12"; ref_gene_id "Zm00001eb001340";
chr1	StringTie	exon	4082977	4083607	1000	+	.	gene_id "MSTRG.64"; transcript_id "Zm00001eb001340_T002"; exon_number "13"; ref_gene_id "Zm00001eb001340";
chr1	StringTie	transcript	4078810	4083607	1000	+	.	gene_id "MSTRG.64"; transcript_id "Zm00001eb001340_T001"; ref_gene_id "Zm00001eb001340";
chr1	StringTie	exon	4078810	4079038	1000	+	.	gene_id "MSTRG.64"; transcript_id "Zm00001eb001340_T001"; exon_number "1"; ref_gene_id "Zm00001eb001340";
chr1	StringTie	exon	4079186	4079273	1000	+	.	gene_id "MSTRG.64"; transcript_id "Zm00001eb001340_T001"; exon_number "2"; ref_gene_id "Zm00001eb001340";
chr1	StringTie	exon	4080352	4080458	1000	+	.	gene_id "MSTRG.64"; transcript_id "Zm00001eb001340_T001"; exon_number "3"; ref_gene_id "Zm00001eb001340";
chr1	StringTie	exon	4080868	4081000	1000	+	.	gene_id "MSTRG.64"; transcript_id "Zm00001eb001340_T001"; exon_number "4"; ref_gene_id "Zm00001eb001340";
chr1	StringTie	exon	4081129	4081272	1000	+	.	gene_id "MSTRG.64"; transcript_id "Zm00001eb001340_T001"; exon_number "5"; ref_gene_id "Zm00001eb001340";
chr1	StringTie	exon	4081417	4081575	1000	+	.	gene_id "MSTRG.64"; transcript_id "Zm00001eb001340_T001"; exon_number "6"; ref_gene_id "Zm00001eb001340";
chr1	StringTie	exon	4081671	4081744	1000	+	.	gene_id "MSTRG.64"; transcript_id "Zm00001eb001340_T001"; exon_number "7"; ref_gene_id "Zm00001eb001340";
chr1	StringTie	exon	4081826	4081901	1000	+	.	gene_id "MSTRG.64"; transcript_id "Zm00001eb001340_T001"; exon_number "8"; ref_gene_id "Zm00001eb001340";
chr1	StringTie	exon	4082068	4082123	1000	+	.	gene_id "MSTRG.64"; transcript_id "Zm00001eb001340_T001"; exon_number "9"; ref_gene_id "Zm00001eb001340";
chr1	StringTie	exon	4082239	4082326	1000	+	.	gene_id "MSTRG.64"; transcript_id "Zm00001eb001340_T001"; exon_number "10"; ref_gene_id "Zm00001eb001340";
chr1	StringTie	exon	4082408	4082548	1000	+	.	gene_id "MSTRG.64"; transcript_id "Zm00001eb001340_T001"; exon_number "11"; ref_gene_id "Zm00001eb001340";
chr1	StringTie	exon	4082653	4082802	1000	+	.	gene_id "MSTRG.64"; transcript_id "Zm00001eb001340_T001"; exon_number "12"; ref_gene_id "Zm00001eb001340";
chr1	StringTie	exon	4082977	4083607	1000	+	.	gene_id "MSTRG.64"; transcript_id "Zm00001eb001340_T001"; exon_number "13"; ref_gene_id "Zm00001eb001340";
chr1	StringTie	transcript	4078874	4082646	1000	+	.	gene_id "MSTRG.64"; transcript_id "Zm00001eb001340_T005"; ref_gene_id "Zm00001eb001340";
chr1	StringTie	exon	4078874	4079038	1000	+	.	gene_id "MSTRG.64"; transcript_id "Zm00001eb001340_T005"; exon_number "1"; ref_gene_id "Zm00001eb001340";
chr1	StringTie	exon	4079174	4079273	1000	+	.	gene_id "MSTRG.64"; transcript_id "Zm00001eb001340_T005"; exon_number "2"; ref_gene_id "Zm00001eb001340";
chr1	StringTie	exon	4080352	4080458	1000	+	.	gene_id "MSTRG.64"; transcript_id "Zm00001eb001340_T005"; exon_number "3"; ref_gene_id "Zm00001eb001340";
chr1	StringTie	exon	4080868	4081000	1000	+	.	gene_id "MSTRG.64"; transcript_id "Zm00001eb001340_T005"; exon_number "4"; ref_gene_id "Zm00001eb001340";
chr1	StringTie	exon	4081129	4081272	1000	+	.	gene_id "MSTRG.64"; transcript_id "Zm00001eb001340_T005"; exon_number "5"; ref_gene_id "Zm00001eb001340";
chr1	StringTie	exon	4081417	4081575	1000	+	.	gene_id "MSTRG.64"; transcript_id "Zm00001eb001340_T005"; exon_number "6"; ref_gene_id "Zm00001eb001340";
chr1	StringTie	exon	4081671	4081744	1000	+	.	gene_id "MSTRG.64"; transcript_id "Zm00001eb001340_T005"; exon_number "7"; ref_gene_id "Zm00001eb001340";
chr1	StringTie	exon	4081826	4081901	1000	+	.	gene_id "MSTRG.64"; transcript_id "Zm00001eb001340_T005"; exon_number "8"; ref_gene_id "Zm00001eb001340";
chr1	StringTie	exon	4082068	4082123	1000	+	.	gene_id "MSTRG.64"; transcript_id "Zm00001eb001340_T005"; exon_number "9"; ref_gene_id "Zm00001eb001340";
chr1	StringTie	exon	4082239	4082326	1000	+	.	gene_id "MSTRG.64"; transcript_id "Zm00001eb001340_T005"; exon_number "10"; ref_gene_id "Zm00001eb001340";
chr1	StringTie	exon	4082408	4082646	1000	+	.	gene_id "MSTRG.64"; transcript_id "Zm00001eb001340_T005"; exon_number "11"; ref_gene_id "Zm00001eb001340";
chr1	StringTie	transcript	4078874	4083607	1000	+	.	gene_id "MSTRG.64"; transcript_id "Zm00001eb001340_T004"; ref_gene_id "Zm00001eb001340";
chr1	StringTie	exon	4078874	4079038	1000	+	.	gene_id "MSTRG.64"; transcript_id "Zm00001eb001340_T004"; exon_number "1"; ref_gene_id "Zm00001eb001340";
chr1	StringTie	exon	4079174	4079273	1000	+	.	gene_id "MSTRG.64"; transcript_id "Zm00001eb001340_T004"; exon_number "2"; ref_gene_id "Zm00001eb001340";
chr1	StringTie	exon	4080352	4080458	1000	+	.	gene_id "MSTRG.64"; transcript_id "Zm00001eb001340_T004"; exon_number "3"; ref_gene_id "Zm00001eb001340";
chr1	StringTie	exon	4080868	4081000	1000	+	.	gene_id "MSTRG.64"; transcript_id "Zm00001eb001340_T004"; exon_number "4"; ref_gene_id "Zm00001eb001340";
chr1	StringTie	exon	4081129	4081272	1000	+	.	gene_id "MSTRG.64"; transcript_id "Zm00001eb001340_T004"; exon_number "5"; ref_gene_id "Zm00001eb001340";
chr1	StringTie	exon	4081417	4081575	1000	+	.	gene_id "MSTRG.64"; transcript_id "Zm00001eb001340_T004"; exon_number "6"; ref_gene_id "Zm00001eb001340";
chr1	StringTie	exon	4081671	4081744	1000	+	.	gene_id "MSTRG.64"; transcript_id "Zm00001eb001340_T004"; exon_number "7"; ref_gene_id "Zm00001eb001340";
chr1	StringTie	exon	4081826	4081901	1000	+	.	gene_id "MSTRG.64"; transcript_id "Zm00001eb001340_T004"; exon_number "8"; ref_gene_id "Zm00001eb001340";
chr1	StringTie	exon	4082068	4082123	1000	+	.	gene_id "MSTRG.64"; transcript_id "Zm00001eb001340_T004"; exon_number "9"; ref_gene_id "Zm00001eb001340";
chr1	StringTie	exon	4082239	4082326	1000	+	.	gene_id "MSTRG.64"; transcript_id "Zm00001eb001340_T004"; exon_number "10"; ref_gene_id "Zm00001eb001340";
chr1	StringTie	exon	4082408	4082548	1000	+	.	gene_id "MSTRG.64"; transcript_id "Zm00001eb001340_T004"; exon_number "11"; ref_gene_id "Zm00001eb001340";
chr1	StringTie	exon	4082653	4082802	1000	+	.	gene_id "MSTRG.64"; transcript_id "Zm00001eb001340_T004"; exon_number "12"; ref_gene_id "Zm00001eb001340";
chr1	StringTie	exon	4082977	4083607	1000	+	.	gene_id "MSTRG.64"; transcript_id "Zm00001eb001340_T004"; exon_number "13"; ref_gene_id "Zm00001eb001340";
chr1	StringTie	transcript	4078910	4083607	1000	+	.	gene_id "MSTRG.64"; transcript_id "Zm00001eb001340_T006"; ref_gene_id "Zm00001eb001340";
chr1	StringTie	exon	4078910	4079273	1000	+	.	gene_id "MSTRG.64"; transcript_id "Zm00001eb001340_T006"; exon_number "1"; ref_gene_id "Zm00001eb001340";
chr1	StringTie	exon	4080352	4080458	1000	+	.	gene_id "MSTRG.64"; transcript_id "Zm00001eb001340_T006"; exon_number "2"; ref_gene_id "Zm00001eb001340";
chr1	StringTie	exon	4080868	4081000	1000	+	.	gene_id "MSTRG.64"; transcript_id "Zm00001eb001340_T006"; exon_number "3"; ref_gene_id "Zm00001eb001340";
chr1	StringTie	exon	4081129	4081272	1000	+	.	gene_id "MSTRG.64"; transcript_id "Zm00001eb001340_T006"; exon_number "4"; ref_gene_id "Zm00001eb001340";
chr1	StringTie	exon	4081417	4081575	1000	+	.	gene_id "MSTRG.64"; transcript_id "Zm00001eb001340_T006"; exon_number "5"; ref_gene_id "Zm00001eb001340";
chr1	StringTie	exon	4081671	4081744	1000	+	.	gene_id "MSTRG.64"; transcript_id "Zm00001eb001340_T006"; exon_number "6"; ref_gene_id "Zm00001eb001340";
chr1	StringTie	exon	4081826	4081901	1000	+	.	gene_id "MSTRG.64"; transcript_id "Zm00001eb001340_T006"; exon_number "7"; ref_gene_id "Zm00001eb001340";
chr1	StringTie	exon	4082068	4082123	1000	+	.	gene_id "MSTRG.64"; transcript_id "Zm00001eb001340_T006"; exon_number "8"; ref_gene_id "Zm00001eb001340";
chr1	StringTie	exon	4082239	4082326	1000	+	.	gene_id "MSTRG.64"; transcript_id "Zm00001eb001340_T006"; exon_number "9"; ref_gene_id "Zm00001eb001340";
chr1	StringTie	exon	4082408	4082548	1000	+	.	gene_id "MSTRG.64"; transcript_id "Zm00001eb001340_T006"; exon_number "10"; ref_gene_id "Zm00001eb001340";
chr1	StringTie	exon	4082653	4082802	1000	+	.	gene_id "MSTRG.64"; transcript_id "Zm00001eb001340_T006"; exon_number "11"; ref_gene_id "Zm00001eb001340";
chr1	StringTie	exon	4082977	4083607	1000	+	.	gene_id "MSTRG.64"; transcript_id "Zm00001eb001340_T006"; exon_number "12"; ref_gene_id "Zm00001eb001340";
chr1	StringTie	transcript	4083287	4083530	1000	-	.	gene_id "MSTRG.65"; transcript_id "MSTRG.65.1";
chr1	StringTie	exon	4083287	4083530	1000	-	.	gene_id "MSTRG.65"; transcript_id "MSTRG.65.1"; exon_number "1";
chr1	StringTie	transcript	4111157	4111477	1000	+	.	gene_id "MSTRG.66"; transcript_id "MSTRG.66.1";
chr1	StringTie	exon	4111157	4111477	1000	+	.	gene_id "MSTRG.66"; transcript_id "MSTRG.66.1"; exon_number "1";
chr1	StringTie	transcript	4111310	4118908	1000	-	.	gene_id "MSTRG.67"; transcript_id "Zm00001eb001400_T001"; ref_gene_id "Zm00001eb001400";
chr1	StringTie	exon	4111310	4111584	1000	-	.	gene_id "MSTRG.67"; transcript_id "Zm00001eb001400_T001"; exon_number "1"; ref_gene_id "Zm00001eb001400";
chr1	StringTie	exon	4118635	4118908	1000	-	.	gene_id "MSTRG.67"; transcript_id "Zm00001eb001400_T001"; exon_number "2"; ref_gene_id "Zm00001eb001400";
chr1	StringTie	transcript	4090633	4095211	1000	-	.	gene_id "MSTRG.68"; transcript_id "Zm00001eb001370_T001"; ref_gene_id "Zm00001eb001370";
chr1	StringTie	exon	4090633	4091450	1000	-	.	gene_id "MSTRG.68"; transcript_id "Zm00001eb001370_T001"; exon_number "1"; ref_gene_id "Zm00001eb001370";
chr1	StringTie	exon	4091895	4092092	1000	-	.	gene_id "MSTRG.68"; transcript_id "Zm00001eb001370_T001"; exon_number "2"; ref_gene_id "Zm00001eb001370";
chr1	StringTie	exon	4092221	4092391	1000	-	.	gene_id "MSTRG.68"; transcript_id "Zm00001eb001370_T001"; exon_number "3"; ref_gene_id "Zm00001eb001370";
chr1	StringTie	exon	4092653	4092801	1000	-	.	gene_id "MSTRG.68"; transcript_id "Zm00001eb001370_T001"; exon_number "4"; ref_gene_id "Zm00001eb001370";
chr1	StringTie	exon	4092882	4093029	1000	-	.	gene_id "MSTRG.68"; transcript_id "Zm00001eb001370_T001"; exon_number "5"; ref_gene_id "Zm00001eb001370";
chr1	StringTie	exon	4093117	4093185	1000	-	.	gene_id "MSTRG.68"; transcript_id "Zm00001eb001370_T001"; exon_number "6"; ref_gene_id "Zm00001eb001370";
chr1	StringTie	exon	4093278	4093535	1000	-	.	gene_id "MSTRG.68"; transcript_id "Zm00001eb001370_T001"; exon_number "7"; ref_gene_id "Zm00001eb001370";
chr1	StringTie	exon	4093722	4093916	1000	-	.	gene_id "MSTRG.68"; transcript_id "Zm00001eb001370_T001"; exon_number "8"; ref_gene_id "Zm00001eb001370";
chr1	StringTie	exon	4094014	4094130	1000	-	.	gene_id "MSTRG.68"; transcript_id "Zm00001eb001370_T001"; exon_number "9"; ref_gene_id "Zm00001eb001370";
chr1	StringTie	exon	4094194	4095211	1000	-	.	gene_id "MSTRG.68"; transcript_id "Zm00001eb001370_T001"; exon_number "10"; ref_gene_id "Zm00001eb001370";
chr1	StringTie	transcript	4090669	4091445	1000	+	.	gene_id "MSTRG.69"; transcript_id "MSTRG.69.1";
chr1	StringTie	exon	4090669	4091445	1000	+	.	gene_id "MSTRG.69"; transcript_id "MSTRG.69.1"; exon_number "1";
chr1	StringTie	transcript	4270812	4273294	1000	+	.	gene_id "MSTRG.70"; transcript_id "Zm00001eb001440_T001"; ref_gene_id "Zm00001eb001440";
chr1	StringTie	exon	4270812	4273294	1000	+	.	gene_id "MSTRG.70"; transcript_id "Zm00001eb001440_T001"; exon_number "1"; ref_gene_id "Zm00001eb001440";
chr1	StringTie	transcript	4272276	4272520	1000	-	.	gene_id "MSTRG.71"; transcript_id "MSTRG.71.1";
chr1	StringTie	exon	4272276	4272520	1000	-	.	gene_id "MSTRG.71"; transcript_id "MSTRG.71.1"; exon_number "1";
chr1	StringTie	transcript	4293004	4304802	1000	+	.	gene_id "MSTRG.72"; transcript_id "Zm00001eb001460_T001"; ref_gene_id "Zm00001eb001460";
chr1	StringTie	exon	4293004	4294254	1000	+	.	gene_id "MSTRG.72"; transcript_id "Zm00001eb001460_T001"; exon_number "1"; ref_gene_id "Zm00001eb001460";
chr1	StringTie	exon	4295260	4296741	1000	+	.	gene_id "MSTRG.72"; transcript_id "Zm00001eb001460_T001"; exon_number "2"; ref_gene_id "Zm00001eb001460";
chr1	StringTie	exon	4296818	4296976	1000	+	.	gene_id "MSTRG.72"; transcript_id "Zm00001eb001460_T001"; exon_number "3"; ref_gene_id "Zm00001eb001460";
chr1	StringTie	exon	4297282	4297597	1000	+	.	gene_id "MSTRG.72"; transcript_id "Zm00001eb001460_T001"; exon_number "4"; ref_gene_id "Zm00001eb001460";
chr1	StringTie	exon	4297773	4297902	1000	+	.	gene_id "MSTRG.72"; transcript_id "Zm00001eb001460_T001"; exon_number "5"; ref_gene_id "Zm00001eb001460";
chr1	StringTie	exon	4299093	4299183	1000	+	.	gene_id "MSTRG.72"; transcript_id "Zm00001eb001460_T001"; exon_number "6"; ref_gene_id "Zm00001eb001460";
chr1	StringTie	exon	4299359	4299424	1000	+	.	gene_id "MSTRG.72"; transcript_id "Zm00001eb001460_T001"; exon_number "7"; ref_gene_id "Zm00001eb001460";
chr1	StringTie	exon	4300255	4300595	1000	+	.	gene_id "MSTRG.72"; transcript_id "Zm00001eb001460_T001"; exon_number "8"; ref_gene_id "Zm00001eb001460";
chr1	StringTie	exon	4302065	4302342	1000	+	.	gene_id "MSTRG.72"; transcript_id "Zm00001eb001460_T001"; exon_number "9"; ref_gene_id "Zm00001eb001460";
chr1	StringTie	exon	4302494	4302859	1000	+	.	gene_id "MSTRG.72"; transcript_id "Zm00001eb001460_T001"; exon_number "10"; ref_gene_id "Zm00001eb001460";
chr1	StringTie	exon	4302964	4303467	1000	+	.	gene_id "MSTRG.72"; transcript_id "Zm00001eb001460_T001"; exon_number "11"; ref_gene_id "Zm00001eb001460";
chr1	StringTie	exon	4303586	4303667	1000	+	.	gene_id "MSTRG.72"; transcript_id "Zm00001eb001460_T001"; exon_number "12"; ref_gene_id "Zm00001eb001460";
chr1	StringTie	exon	4303792	4304802	1000	+	.	gene_id "MSTRG.72"; transcript_id "Zm00001eb001460_T001"; exon_number "13"; ref_gene_id "Zm00001eb001460";
chr1	StringTie	transcript	4297576	4304802	1000	+	.	gene_id "MSTRG.72"; transcript_id "Zm00001eb001460_T002"; ref_gene_id "Zm00001eb001460";
chr1	StringTie	exon	4297576	4297597	1000	+	.	gene_id "MSTRG.72"; transcript_id "Zm00001eb001460_T002"; exon_number "1"; ref_gene_id "Zm00001eb001460";
chr1	StringTie	exon	4297773	4297902	1000	+	.	gene_id "MSTRG.72"; transcript_id "Zm00001eb001460_T002"; exon_number "2"; ref_gene_id "Zm00001eb001460";
chr1	StringTie	exon	4299093	4299183	1000	+	.	gene_id "MSTRG.72"; transcript_id "Zm00001eb001460_T002"; exon_number "3"; ref_gene_id "Zm00001eb001460";
chr1	StringTie	exon	4299359	4299424	1000	+	.	gene_id "MSTRG.72"; transcript_id "Zm00001eb001460_T002"; exon_number "4"; ref_gene_id "Zm00001eb001460";
chr1	StringTie	exon	4300255	4300595	1000	+	.	gene_id "MSTRG.72"; transcript_id "Zm00001eb001460_T002"; exon_number "5"; ref_gene_id "Zm00001eb001460";
chr1	StringTie	exon	4302065	4302342	1000	+	.	gene_id "MSTRG.72"; transcript_id "Zm00001eb001460_T002"; exon_number "6"; ref_gene_id "Zm00001eb001460";
chr1	StringTie	exon	4302494	4302859	1000	+	.	gene_id "MSTRG.72"; transcript_id "Zm00001eb001460_T002"; exon_number "7"; ref_gene_id "Zm00001eb001460";
chr1	StringTie	exon	4302964	4303467	1000	+	.	gene_id "MSTRG.72"; transcript_id "Zm00001eb001460_T002"; exon_number "8"; ref_gene_id "Zm00001eb001460";
chr1	StringTie	exon	4303586	4303667	1000	+	.	gene_id "MSTRG.72"; transcript_id "Zm00001eb001460_T002"; exon_number "9"; ref_gene_id "Zm00001eb001460";
chr1	StringTie	exon	4303785	4304802	1000	+	.	gene_id "MSTRG.72"; transcript_id "Zm00001eb001460_T002"; exon_number "10"; ref_gene_id "Zm00001eb001460";
chr1	StringTie	transcript	4300039	4304802	1000	+	.	gene_id "MSTRG.72"; transcript_id "Zm00001eb001460_T003"; ref_gene_id "Zm00001eb001460";
chr1	StringTie	exon	4300039	4300130	1000	+	.	gene_id "MSTRG.72"; transcript_id "Zm00001eb001460_T003"; exon_number "1"; ref_gene_id "Zm00001eb001460";
chr1	StringTie	exon	4300255	4300595	1000	+	.	gene_id "MSTRG.72"; transcript_id "Zm00001eb001460_T003"; exon_number "2"; ref_gene_id "Zm00001eb001460";
chr1	StringTie	exon	4302065	4302342	1000	+	.	gene_id "MSTRG.72"; transcript_id "Zm00001eb001460_T003"; exon_number "3"; ref_gene_id "Zm00001eb001460";
chr1	StringTie	exon	4302494	4302859	1000	+	.	gene_id "MSTRG.72"; transcript_id "Zm00001eb001460_T003"; exon_number "4"; ref_gene_id "Zm00001eb001460";
chr1	StringTie	exon	4302964	4303467	1000	+	.	gene_id "MSTRG.72"; transcript_id "Zm00001eb001460_T003"; exon_number "5"; ref_gene_id "Zm00001eb001460";
chr1	StringTie	exon	4303586	4303667	1000	+	.	gene_id "MSTRG.72"; transcript_id "Zm00001eb001460_T003"; exon_number "6"; ref_gene_id "Zm00001eb001460";
chr1	StringTie	exon	4303785	4304802	1000	+	.	gene_id "MSTRG.72"; transcript_id "Zm00001eb001460_T003"; exon_number "7"; ref_gene_id "Zm00001eb001460";
chr1	StringTie	transcript	4295276	4295531	1000	-	.	gene_id "MSTRG.73"; transcript_id "MSTRG.73.1";
chr1	StringTie	exon	4295276	4295531	1000	-	.	gene_id "MSTRG.73"; transcript_id "MSTRG.73.1"; exon_number "1";
chr1	StringTie	transcript	4173806	4249156	1000	+	.	gene_id "MSTRG.74"; transcript_id "Zm00001eb001430_T001"; ref_gene_id "Zm00001eb001430";
chr1	StringTie	exon	4173806	4174364	1000	+	.	gene_id "MSTRG.74"; transcript_id "Zm00001eb001430_T001"; exon_number "1"; ref_gene_id "Zm00001eb001430";
chr1	StringTie	exon	4175419	4175516	1000	+	.	gene_id "MSTRG.74"; transcript_id "Zm00001eb001430_T001"; exon_number "2"; ref_gene_id "Zm00001eb001430";
chr1	StringTie	exon	4176050	4176213	1000	+	.	gene_id "MSTRG.74"; transcript_id "Zm00001eb001430_T001"; exon_number "3"; ref_gene_id "Zm00001eb001430";
chr1	StringTie	exon	4176375	4176498	1000	+	.	gene_id "MSTRG.74"; transcript_id "Zm00001eb001430_T001"; exon_number "4"; ref_gene_id "Zm00001eb001430";
chr1	StringTie	exon	4177049	4177162	1000	+	.	gene_id "MSTRG.74"; transcript_id "Zm00001eb001430_T001"; exon_number "5"; ref_gene_id "Zm00001eb001430";
chr1	StringTie	exon	4177245	4177370	1000	+	.	gene_id "MSTRG.74"; transcript_id "Zm00001eb001430_T001"; exon_number "6"; ref_gene_id "Zm00001eb001430";
chr1	StringTie	exon	4178716	4178805	1000	+	.	gene_id "MSTRG.74"; transcript_id "Zm00001eb001430_T001"; exon_number "7"; ref_gene_id "Zm00001eb001430";
chr1	StringTie	exon	4188005	4188102	1000	+	.	gene_id "MSTRG.74"; transcript_id "Zm00001eb001430_T001"; exon_number "8"; ref_gene_id "Zm00001eb001430";
chr1	StringTie	exon	4188248	4188365	1000	+	.	gene_id "MSTRG.74"; transcript_id "Zm00001eb001430_T001"; exon_number "9"; ref_gene_id "Zm00001eb001430";
chr1	StringTie	exon	4189069	4189194	1000	+	.	gene_id "MSTRG.74"; transcript_id "Zm00001eb001430_T001"; exon_number "10"; ref_gene_id "Zm00001eb001430";
chr1	StringTie	exon	4189274	4189350	1000	+	.	gene_id "MSTRG.74"; transcript_id "Zm00001eb001430_T001"; exon_number "11"; ref_gene_id "Zm00001eb001430";
chr1	StringTie	exon	4189427	4189505	1000	+	.	gene_id "MSTRG.74"; transcript_id "Zm00001eb001430_T001"; exon_number "12"; ref_gene_id "Zm00001eb001430";
chr1	StringTie	exon	4189755	4189871	1000	+	.	gene_id "MSTRG.74"; transcript_id "Zm00001eb001430_T001"; exon_number "13"; ref_gene_id "Zm00001eb001430";
chr1	StringTie	exon	4190927	4191029	1000	+	.	gene_id "MSTRG.74"; transcript_id "Zm00001eb001430_T001"; exon_number "14"; ref_gene_id "Zm00001eb001430";
chr1	StringTie	exon	4191122	4191245	1000	+	.	gene_id "MSTRG.74"; transcript_id "Zm00001eb001430_T001"; exon_number "15"; ref_gene_id "Zm00001eb001430";
chr1	StringTie	exon	4198151	4198328	1000	+	.	gene_id "MSTRG.74"; transcript_id "Zm00001eb001430_T001"; exon_number "16"; ref_gene_id "Zm00001eb001430";
chr1	StringTie	exon	4198424	4198476	1000	+	.	gene_id "MSTRG.74"; transcript_id "Zm00001eb001430_T001"; exon_number "17"; ref_gene_id "Zm00001eb001430";
chr1	StringTie	exon	4198559	4198616	1000	+	.	gene_id "MSTRG.74"; transcript_id "Zm00001eb001430_T001"; exon_number "18"; ref_gene_id "Zm00001eb001430";
chr1	StringTie	exon	4198693	4198777	1000	+	.	gene_id "MSTRG.74"; transcript_id "Zm00001eb001430_T001"; exon_number "19"; ref_gene_id "Zm00001eb001430";
chr1	StringTie	exon	4198969	4199018	1000	+	.	gene_id "MSTRG.74"; transcript_id "Zm00001eb001430_T001"; exon_number "20"; ref_gene_id "Zm00001eb001430";
chr1	StringTie	exon	4199243	4199329	1000	+	.	gene_id "MSTRG.74"; transcript_id "Zm00001eb001430_T001"; exon_number "21"; ref_gene_id "Zm00001eb001430";
chr1	StringTie	exon	4205849	4205934	1000	+	.	gene_id "MSTRG.74"; transcript_id "Zm00001eb001430_T001"; exon_number "22"; ref_gene_id "Zm00001eb001430";
chr1	StringTie	exon	4206012	4206036	1000	+	.	gene_id "MSTRG.74"; transcript_id "Zm00001eb001430_T001"; exon_number "23"; ref_gene_id "Zm00001eb001430";
chr1	StringTie	exon	4209030	4209124	1000	+	.	gene_id "MSTRG.74"; transcript_id "Zm00001eb001430_T001"; exon_number "24"; ref_gene_id "Zm00001eb001430";
chr1	StringTie	exon	4209209	4209293	1000	+	.	gene_id "MSTRG.74"; transcript_id "Zm00001eb001430_T001"; exon_number "25"; ref_gene_id "Zm00001eb001430";
chr1	StringTie	exon	4209403	4209563	1000	+	.	gene_id "MSTRG.74"; transcript_id "Zm00001eb001430_T001"; exon_number "26"; ref_gene_id "Zm00001eb001430";
chr1	StringTie	exon	4215070	4215190	1000	+	.	gene_id "MSTRG.74"; transcript_id "Zm00001eb001430_T001"; exon_number "27"; ref_gene_id "Zm00001eb001430";
chr1	StringTie	exon	4215584	4215684	1000	+	.	gene_id "MSTRG.74"; transcript_id "Zm00001eb001430_T001"; exon_number "28"; ref_gene_id "Zm00001eb001430";
chr1	StringTie	exon	4215778	4215868	1000	+	.	gene_id "MSTRG.74"; transcript_id "Zm00001eb001430_T001"; exon_number "29"; ref_gene_id "Zm00001eb001430";
chr1	StringTie	exon	4215978	4216138	1000	+	.	gene_id "MSTRG.74"; transcript_id "Zm00001eb001430_T001"; exon_number "30"; ref_gene_id "Zm00001eb001430";
chr1	StringTie	exon	4216300	4216409	1000	+	.	gene_id "MSTRG.74"; transcript_id "Zm00001eb001430_T001"; exon_number "31"; ref_gene_id "Zm00001eb001430";
chr1	StringTie	exon	4227267	4227401	1000	+	.	gene_id "MSTRG.74"; transcript_id "Zm00001eb001430_T001"; exon_number "32"; ref_gene_id "Zm00001eb001430";
chr1	StringTie	exon	4227830	4227898	1000	+	.	gene_id "MSTRG.74"; transcript_id "Zm00001eb001430_T001"; exon_number "33"; ref_gene_id "Zm00001eb001430";
chr1	StringTie	exon	4227981	4228155	1000	+	.	gene_id "MSTRG.74"; transcript_id "Zm00001eb001430_T001"; exon_number "34"; ref_gene_id "Zm00001eb001430";
chr1	StringTie	exon	4228353	4228467	1000	+	.	gene_id "MSTRG.74"; transcript_id "Zm00001eb001430_T001"; exon_number "35"; ref_gene_id "Zm00001eb001430";
chr1	StringTie	exon	4233794	4233913	1000	+	.	gene_id "MSTRG.74"; transcript_id "Zm00001eb001430_T001"; exon_number "36"; ref_gene_id "Zm00001eb001430";
chr1	StringTie	exon	4234757	4234872	1000	+	.	gene_id "MSTRG.74"; transcript_id "Zm00001eb001430_T001"; exon_number "37"; ref_gene_id "Zm00001eb001430";
chr1	StringTie	exon	4234955	4235038	1000	+	.	gene_id "MSTRG.74"; transcript_id "Zm00001eb001430_T001"; exon_number "38"; ref_gene_id "Zm00001eb001430";
chr1	StringTie	exon	4235129	4235241	1000	+	.	gene_id "MSTRG.74"; transcript_id "Zm00001eb001430_T001"; exon_number "39"; ref_gene_id "Zm00001eb001430";
chr1	StringTie	exon	4235342	4235394	1000	+	.	gene_id "MSTRG.74"; transcript_id "Zm00001eb001430_T001"; exon_number "40"; ref_gene_id "Zm00001eb001430";
chr1	StringTie	exon	4242725	4242901	1000	+	.	gene_id "MSTRG.74"; transcript_id "Zm00001eb001430_T001"; exon_number "41"; ref_gene_id "Zm00001eb001430";
chr1	StringTie	exon	4243117	4243164	1000	+	.	gene_id "MSTRG.74"; transcript_id "Zm00001eb001430_T001"; exon_number "42"; ref_gene_id "Zm00001eb001430";
chr1	StringTie	exon	4244747	4244905	1000	+	.	gene_id "MSTRG.74"; transcript_id "Zm00001eb001430_T001"; exon_number "43"; ref_gene_id "Zm00001eb001430";
chr1	StringTie	exon	4245988	4246101	1000	+	.	gene_id "MSTRG.74"; transcript_id "Zm00001eb001430_T001"; exon_number "44"; ref_gene_id "Zm00001eb001430";
chr1	StringTie	exon	4246186	4246274	1000	+	.	gene_id "MSTRG.74"; transcript_id "Zm00001eb001430_T001"; exon_number "45"; ref_gene_id "Zm00001eb001430";
chr1	StringTie	exon	4246359	4246517	1000	+	.	gene_id "MSTRG.74"; transcript_id "Zm00001eb001430_T001"; exon_number "46"; ref_gene_id "Zm00001eb001430";
chr1	StringTie	exon	4246605	4246707	1000	+	.	gene_id "MSTRG.74"; transcript_id "Zm00001eb001430_T001"; exon_number "47"; ref_gene_id "Zm00001eb001430";
chr1	StringTie	exon	4247839	4247958	1000	+	.	gene_id "MSTRG.74"; transcript_id "Zm00001eb001430_T001"; exon_number "48"; ref_gene_id "Zm00001eb001430";
chr1	StringTie	exon	4248041	4248091	1000	+	.	gene_id "MSTRG.74"; transcript_id "Zm00001eb001430_T001"; exon_number "49"; ref_gene_id "Zm00001eb001430";
chr1	StringTie	exon	4248169	4248351	1000	+	.	gene_id "MSTRG.74"; transcript_id "Zm00001eb001430_T001"; exon_number "50"; ref_gene_id "Zm00001eb001430";
chr1	StringTie	exon	4248589	4249156	1000	+	.	gene_id "MSTRG.74"; transcript_id "Zm00001eb001430_T001"; exon_number "51"; ref_gene_id "Zm00001eb001430";
chr1	StringTie	transcript	4248799	4249104	1000	-	.	gene_id "MSTRG.75"; transcript_id "MSTRG.75.1";
chr1	StringTie	exon	4248799	4249104	1000	-	.	gene_id "MSTRG.75"; transcript_id "MSTRG.75.1"; exon_number "1";
chr1	StringTie	transcript	4799538	4800176	1000	+	.	gene_id "MSTRG.76"; transcript_id "MSTRG.76.1";
chr1	StringTie	exon	4799538	4800176	1000	+	.	gene_id "MSTRG.76"; transcript_id "MSTRG.76.1"; exon_number "1";
chr1	StringTie	transcript	4755649	4755871	1000	-	.	gene_id "MSTRG.77"; transcript_id "MSTRG.77.1";
chr1	StringTie	exon	4755649	4755871	1000	-	.	gene_id "MSTRG.77"; transcript_id "MSTRG.77.1"; exon_number "1";
chr1	StringTie	transcript	4678241	4689963	1000	-	.	gene_id "MSTRG.78"; transcript_id "Zm00001eb001570_T002"; ref_gene_id "Zm00001eb001570";
chr1	StringTie	exon	4678241	4678325	1000	-	.	gene_id "MSTRG.78"; transcript_id "Zm00001eb001570_T002"; exon_number "1"; ref_gene_id "Zm00001eb001570";
chr1	StringTie	exon	4678412	4679369	1000	-	.	gene_id "MSTRG.78"; transcript_id "Zm00001eb001570_T002"; exon_number "2"; ref_gene_id "Zm00001eb001570";
chr1	StringTie	exon	4679456	4679620	1000	-	.	gene_id "MSTRG.78"; transcript_id "Zm00001eb001570_T002"; exon_number "3"; ref_gene_id "Zm00001eb001570";
chr1	StringTie	exon	4679903	4680817	1000	-	.	gene_id "MSTRG.78"; transcript_id "Zm00001eb001570_T002"; exon_number "4"; ref_gene_id "Zm00001eb001570";
chr1	StringTie	exon	4681293	4681492	1000	-	.	gene_id "MSTRG.78"; transcript_id "Zm00001eb001570_T002"; exon_number "5"; ref_gene_id "Zm00001eb001570";
chr1	StringTie	exon	4681715	4681815	1000	-	.	gene_id "MSTRG.78"; transcript_id "Zm00001eb001570_T002"; exon_number "6"; ref_gene_id "Zm00001eb001570";
chr1	StringTie	exon	4681946	4682568	1000	-	.	gene_id "MSTRG.78"; transcript_id "Zm00001eb001570_T002"; exon_number "7"; ref_gene_id "Zm00001eb001570";
chr1	StringTie	exon	4682652	4682747	1000	-	.	gene_id "MSTRG.78"; transcript_id "Zm00001eb001570_T002"; exon_number "8"; ref_gene_id "Zm00001eb001570";
chr1	StringTie	exon	4682823	4682984	1000	-	.	gene_id "MSTRG.78"; transcript_id "Zm00001eb001570_T002"; exon_number "9"; ref_gene_id "Zm00001eb001570";
chr1	StringTie	exon	4683109	4683288	1000	-	.	gene_id "MSTRG.78"; transcript_id "Zm00001eb001570_T002"; exon_number "10"; ref_gene_id "Zm00001eb001570";
chr1	StringTie	exon	4683382	4683532	1000	-	.	gene_id "MSTRG.78"; transcript_id "Zm00001eb001570_T002"; exon_number "11"; ref_gene_id "Zm00001eb001570";
chr1	StringTie	exon	4683617	4683850	1000	-	.	gene_id "MSTRG.78"; transcript_id "Zm00001eb001570_T002"; exon_number "12"; ref_gene_id "Zm00001eb001570";
chr1	StringTie	exon	4683934	4684094	1000	-	.	gene_id "MSTRG.78"; transcript_id "Zm00001eb001570_T002"; exon_number "13"; ref_gene_id "Zm00001eb001570";
chr1	StringTie	exon	4684597	4684719	1000	-	.	gene_id "MSTRG.78"; transcript_id "Zm00001eb001570_T002"; exon_number "14"; ref_gene_id "Zm00001eb001570";
chr1	StringTie	exon	4684809	4684981	1000	-	.	gene_id "MSTRG.78"; transcript_id "Zm00001eb001570_T002"; exon_number "15"; ref_gene_id "Zm00001eb001570";
chr1	StringTie	exon	4685218	4685440	1000	-	.	gene_id "MSTRG.78"; transcript_id "Zm00001eb001570_T002"; exon_number "16"; ref_gene_id "Zm00001eb001570";
chr1	StringTie	exon	4685517	4685911	1000	-	.	gene_id "MSTRG.78"; transcript_id "Zm00001eb001570_T002"; exon_number "17"; ref_gene_id "Zm00001eb001570";
chr1	StringTie	exon	4686046	4686256	1000	-	.	gene_id "MSTRG.78"; transcript_id "Zm00001eb001570_T002"; exon_number "18"; ref_gene_id "Zm00001eb001570";
chr1	StringTie	exon	4688206	4688319	1000	-	.	gene_id "MSTRG.78"; transcript_id "Zm00001eb001570_T002"; exon_number "19"; ref_gene_id "Zm00001eb001570";
chr1	StringTie	exon	4688401	4689414	1000	-	.	gene_id "MSTRG.78"; transcript_id "Zm00001eb001570_T002"; exon_number "20"; ref_gene_id "Zm00001eb001570";
chr1	StringTie	exon	4689570	4689963	1000	-	.	gene_id "MSTRG.78"; transcript_id "Zm00001eb001570_T002"; exon_number "21"; ref_gene_id "Zm00001eb001570";
chr1	StringTie	transcript	4678241	4689963	1000	-	.	gene_id "MSTRG.78"; transcript_id "Zm00001eb001570_T001"; ref_gene_id "Zm00001eb001570";
chr1	StringTie	exon	4678241	4678325	1000	-	.	gene_id "MSTRG.78"; transcript_id "Zm00001eb001570_T001"; exon_number "1"; ref_gene_id "Zm00001eb001570";
chr1	StringTie	exon	4678412	4679369	1000	-	.	gene_id "MSTRG.78"; transcript_id "Zm00001eb001570_T001"; exon_number "2"; ref_gene_id "Zm00001eb001570";
chr1	StringTie	exon	4679456	4679620	1000	-	.	gene_id "MSTRG.78"; transcript_id "Zm00001eb001570_T001"; exon_number "3"; ref_gene_id "Zm00001eb001570";
chr1	StringTie	exon	4679903	4680817	1000	-	.	gene_id "MSTRG.78"; transcript_id "Zm00001eb001570_T001"; exon_number "4"; ref_gene_id "Zm00001eb001570";
chr1	StringTie	exon	4681293	4681492	1000	-	.	gene_id "MSTRG.78"; transcript_id "Zm00001eb001570_T001"; exon_number "5"; ref_gene_id "Zm00001eb001570";
chr1	StringTie	exon	4681715	4681815	1000	-	.	gene_id "MSTRG.78"; transcript_id "Zm00001eb001570_T001"; exon_number "6"; ref_gene_id "Zm00001eb001570";
chr1	StringTie	exon	4681946	4682568	1000	-	.	gene_id "MSTRG.78"; transcript_id "Zm00001eb001570_T001"; exon_number "7"; ref_gene_id "Zm00001eb001570";
chr1	StringTie	exon	4682652	4682747	1000	-	.	gene_id "MSTRG.78"; transcript_id "Zm00001eb001570_T001"; exon_number "8"; ref_gene_id "Zm00001eb001570";
chr1	StringTie	exon	4682823	4682984	1000	-	.	gene_id "MSTRG.78"; transcript_id "Zm00001eb001570_T001"; exon_number "9"; ref_gene_id "Zm00001eb001570";
chr1	StringTie	exon	4683109	4683288	1000	-	.	gene_id "MSTRG.78"; transcript_id "Zm00001eb001570_T001"; exon_number "10"; ref_gene_id "Zm00001eb001570";
chr1	StringTie	exon	4683382	4683532	1000	-	.	gene_id "MSTRG.78"; transcript_id "Zm00001eb001570_T001"; exon_number "11"; ref_gene_id "Zm00001eb001570";
chr1	StringTie	exon	4683617	4683850	1000	-	.	gene_id "MSTRG.78"; transcript_id "Zm00001eb001570_T001"; exon_number "12"; ref_gene_id "Zm00001eb001570";
chr1	StringTie	exon	4683934	4684094	1000	-	.	gene_id "MSTRG.78"; transcript_id "Zm00001eb001570_T001"; exon_number "13"; ref_gene_id "Zm00001eb001570";
chr1	StringTie	exon	4684597	4684719	1000	-	.	gene_id "MSTRG.78"; transcript_id "Zm00001eb001570_T001"; exon_number "14"; ref_gene_id "Zm00001eb001570";
chr1	StringTie	exon	4684809	4684981	1000	-	.	gene_id "MSTRG.78"; transcript_id "Zm00001eb001570_T001"; exon_number "15"; ref_gene_id "Zm00001eb001570";
chr1	StringTie	exon	4685218	4685440	1000	-	.	gene_id "MSTRG.78"; transcript_id "Zm00001eb001570_T001"; exon_number "16"; ref_gene_id "Zm00001eb001570";
chr1	StringTie	exon	4685517	4685911	1000	-	.	gene_id "MSTRG.78"; transcript_id "Zm00001eb001570_T001"; exon_number "17"; ref_gene_id "Zm00001eb001570";
chr1	StringTie	exon	4686046	4686256	1000	-	.	gene_id "MSTRG.78"; transcript_id "Zm00001eb001570_T001"; exon_number "18"; ref_gene_id "Zm00001eb001570";
chr1	StringTie	exon	4688206	4688319	1000	-	.	gene_id "MSTRG.78"; transcript_id "Zm00001eb001570_T001"; exon_number "19"; ref_gene_id "Zm00001eb001570";
chr1	StringTie	exon	4688401	4689426	1000	-	.	gene_id "MSTRG.78"; transcript_id "Zm00001eb001570_T001"; exon_number "20"; ref_gene_id "Zm00001eb001570";
chr1	StringTie	exon	4689570	4689963	1000	-	.	gene_id "MSTRG.78"; transcript_id "Zm00001eb001570_T001"; exon_number "21"; ref_gene_id "Zm00001eb001570";
chr1	StringTie	transcript	4678411	4678714	1000	+	.	gene_id "MSTRG.79"; transcript_id "MSTRG.79.1";
chr1	StringTie	exon	4678411	4678714	1000	+	.	gene_id "MSTRG.79"; transcript_id "MSTRG.79.1"; exon_number "1";
chr1	StringTie	transcript	4786101	4791613	1000	+	.	gene_id "MSTRG.80"; transcript_id "Zm00001eb001590_T001"; ref_gene_id "Zm00001eb001590";
chr1	StringTie	exon	4786101	4786500	1000	+	.	gene_id "MSTRG.80"; transcript_id "Zm00001eb001590_T001"; exon_number "1"; ref_gene_id "Zm00001eb001590";
chr1	StringTie	exon	4786607	4786724	1000	+	.	gene_id "MSTRG.80"; transcript_id "Zm00001eb001590_T001"; exon_number "2"; ref_gene_id "Zm00001eb001590";
chr1	StringTie	exon	4786925	4786983	1000	+	.	gene_id "MSTRG.80"; transcript_id "Zm00001eb001590_T001"; exon_number "3"; ref_gene_id "Zm00001eb001590";
chr1	StringTie	exon	4787354	4787418	1000	+	.	gene_id "MSTRG.80"; transcript_id "Zm00001eb001590_T001"; exon_number "4"; ref_gene_id "Zm00001eb001590";
chr1	StringTie	exon	4787583	4787676	1000	+	.	gene_id "MSTRG.80"; transcript_id "Zm00001eb001590_T001"; exon_number "5"; ref_gene_id "Zm00001eb001590";
chr1	StringTie	exon	4787761	4787841	1000	+	.	gene_id "MSTRG.80"; transcript_id "Zm00001eb001590_T001"; exon_number "6"; ref_gene_id "Zm00001eb001590";
chr1	StringTie	exon	4787938	4788049	1000	+	.	gene_id "MSTRG.80"; transcript_id "Zm00001eb001590_T001"; exon_number "7"; ref_gene_id "Zm00001eb001590";
chr1	StringTie	exon	4788239	4788293	1000	+	.	gene_id "MSTRG.80"; transcript_id "Zm00001eb001590_T001"; exon_number "8"; ref_gene_id "Zm00001eb001590";
chr1	StringTie	exon	4789333	4789445	1000	+	.	gene_id "MSTRG.80"; transcript_id "Zm00001eb001590_T001"; exon_number "9"; ref_gene_id "Zm00001eb001590";
chr1	StringTie	exon	4789527	4789867	1000	+	.	gene_id "MSTRG.80"; transcript_id "Zm00001eb001590_T001"; exon_number "10"; ref_gene_id "Zm00001eb001590";
chr1	StringTie	exon	4790180	4790468	1000	+	.	gene_id "MSTRG.80"; transcript_id "Zm00001eb001590_T001"; exon_number "11"; ref_gene_id "Zm00001eb001590";
chr1	StringTie	exon	4790539	4790609	1000	+	.	gene_id "MSTRG.80"; transcript_id "Zm00001eb001590_T001"; exon_number "12"; ref_gene_id "Zm00001eb001590";
chr1	StringTie	exon	4791158	4791613	1000	+	.	gene_id "MSTRG.80"; transcript_id "Zm00001eb001590_T001"; exon_number "13"; ref_gene_id "Zm00001eb001590";
chr1	StringTie	transcript	4787012	4787230	1000	-	.	gene_id "MSTRG.81"; transcript_id "MSTRG.81.1";
chr1	StringTie	exon	4787012	4787230	1000	-	.	gene_id "MSTRG.81"; transcript_id "MSTRG.81.1"; exon_number "1";
chr1	StringTie	transcript	4370484	4378831	1000	-	.	gene_id "MSTRG.82"; transcript_id "Zm00001eb001490_T001"; ref_gene_id "Zm00001eb001490";
chr1	StringTie	exon	4370484	4371655	1000	-	.	gene_id "MSTRG.82"; transcript_id "Zm00001eb001490_T001"; exon_number "1"; ref_gene_id "Zm00001eb001490";
chr1	StringTie	exon	4375903	4375996	1000	-	.	gene_id "MSTRG.82"; transcript_id "Zm00001eb001490_T001"; exon_number "2"; ref_gene_id "Zm00001eb001490";
chr1	StringTie	exon	4376278	4376567	1000	-	.	gene_id "MSTRG.82"; transcript_id "Zm00001eb001490_T001"; exon_number "3"; ref_gene_id "Zm00001eb001490";
chr1	StringTie	exon	4376693	4376993	1000	-	.	gene_id "MSTRG.82"; transcript_id "Zm00001eb001490_T001"; exon_number "4"; ref_gene_id "Zm00001eb001490";
chr1	StringTie	exon	4377238	4377308	1000	-	.	gene_id "MSTRG.82"; transcript_id "Zm00001eb001490_T001"; exon_number "5"; ref_gene_id "Zm00001eb001490";
chr1	StringTie	exon	4377412	4377519	1000	-	.	gene_id "MSTRG.82"; transcript_id "Zm00001eb001490_T001"; exon_number "6"; ref_gene_id "Zm00001eb001490";
chr1	StringTie	exon	4377601	4377675	1000	-	.	gene_id "MSTRG.82"; transcript_id "Zm00001eb001490_T001"; exon_number "7"; ref_gene_id "Zm00001eb001490";
chr1	StringTie	exon	4377771	4377829	1000	-	.	gene_id "MSTRG.82"; transcript_id "Zm00001eb001490_T001"; exon_number "8"; ref_gene_id "Zm00001eb001490";
chr1	StringTie	exon	4377984	4378040	1000	-	.	gene_id "MSTRG.82"; transcript_id "Zm00001eb001490_T001"; exon_number "9"; ref_gene_id "Zm00001eb001490";
chr1	StringTie	exon	4378625	4378831	1000	-	.	gene_id "MSTRG.82"; transcript_id "Zm00001eb001490_T001"; exon_number "10"; ref_gene_id "Zm00001eb001490";
chr1	StringTie	transcript	4371399	4378095	1000	-	.	gene_id "MSTRG.82"; transcript_id "Zm00001eb001490_T007"; ref_gene_id "Zm00001eb001490";
chr1	StringTie	exon	4371399	4371655	1000	-	.	gene_id "MSTRG.82"; transcript_id "Zm00001eb001490_T007"; exon_number "1"; ref_gene_id "Zm00001eb001490";
chr1	StringTie	exon	4375903	4375996	1000	-	.	gene_id "MSTRG.82"; transcript_id "Zm00001eb001490_T007"; exon_number "2"; ref_gene_id "Zm00001eb001490";
chr1	StringTie	exon	4376278	4376567	1000	-	.	gene_id "MSTRG.82"; transcript_id "Zm00001eb001490_T007"; exon_number "3"; ref_gene_id "Zm00001eb001490";
chr1	StringTie	exon	4376693	4376993	1000	-	.	gene_id "MSTRG.82"; transcript_id "Zm00001eb001490_T007"; exon_number "4"; ref_gene_id "Zm00001eb001490";
chr1	StringTie	exon	4377238	4377308	1000	-	.	gene_id "MSTRG.82"; transcript_id "Zm00001eb001490_T007"; exon_number "5"; ref_gene_id "Zm00001eb001490";
chr1	StringTie	exon	4377412	4377519	1000	-	.	gene_id "MSTRG.82"; transcript_id "Zm00001eb001490_T007"; exon_number "6"; ref_gene_id "Zm00001eb001490";
chr1	StringTie	exon	4377601	4377675	1000	-	.	gene_id "MSTRG.82"; transcript_id "Zm00001eb001490_T007"; exon_number "7"; ref_gene_id "Zm00001eb001490";
chr1	StringTie	exon	4377771	4377829	1000	-	.	gene_id "MSTRG.82"; transcript_id "Zm00001eb001490_T007"; exon_number "8"; ref_gene_id "Zm00001eb001490";
chr1	StringTie	exon	4377984	4378095	1000	-	.	gene_id "MSTRG.82"; transcript_id "Zm00001eb001490_T007"; exon_number "9"; ref_gene_id "Zm00001eb001490";
chr1	StringTie	transcript	4371399	4378831	1000	-	.	gene_id "MSTRG.82"; transcript_id "Zm00001eb001490_T005"; ref_gene_id "Zm00001eb001490";
chr1	StringTie	exon	4371399	4371655	1000	-	.	gene_id "MSTRG.82"; transcript_id "Zm00001eb001490_T005"; exon_number "1"; ref_gene_id "Zm00001eb001490";
chr1	StringTie	exon	4375903	4375996	1000	-	.	gene_id "MSTRG.82"; transcript_id "Zm00001eb001490_T005"; exon_number "2"; ref_gene_id "Zm00001eb001490";
chr1	StringTie	exon	4376278	4376567	1000	-	.	gene_id "MSTRG.82"; transcript_id "Zm00001eb001490_T005"; exon_number "3"; ref_gene_id "Zm00001eb001490";
chr1	StringTie	exon	4376663	4376993	1000	-	.	gene_id "MSTRG.82"; transcript_id "Zm00001eb001490_T005"; exon_number "4"; ref_gene_id "Zm00001eb001490";
chr1	StringTie	exon	4377238	4377308	1000	-	.	gene_id "MSTRG.82"; transcript_id "Zm00001eb001490_T005"; exon_number "5"; ref_gene_id "Zm00001eb001490";
chr1	StringTie	exon	4377412	4377519	1000	-	.	gene_id "MSTRG.82"; transcript_id "Zm00001eb001490_T005"; exon_number "6"; ref_gene_id "Zm00001eb001490";
chr1	StringTie	exon	4377601	4377675	1000	-	.	gene_id "MSTRG.82"; transcript_id "Zm00001eb001490_T005"; exon_number "7"; ref_gene_id "Zm00001eb001490";
chr1	StringTie	exon	4377771	4377829	1000	-	.	gene_id "MSTRG.82"; transcript_id "Zm00001eb001490_T005"; exon_number "8"; ref_gene_id "Zm00001eb001490";
chr1	StringTie	exon	4377984	4378040	1000	-	.	gene_id "MSTRG.82"; transcript_id "Zm00001eb001490_T005"; exon_number "9"; ref_gene_id "Zm00001eb001490";
chr1	StringTie	exon	4378625	4378831	1000	-	.	gene_id "MSTRG.82"; transcript_id "Zm00001eb001490_T005"; exon_number "10"; ref_gene_id "Zm00001eb001490";
chr1	StringTie	transcript	4371399	4378624	1000	-	.	gene_id "MSTRG.82"; transcript_id "Zm00001eb001490_T006"; ref_gene_id "Zm00001eb001490";
chr1	StringTie	exon	4371399	4371655	1000	-	.	gene_id "MSTRG.82"; transcript_id "Zm00001eb001490_T006"; exon_number "1"; ref_gene_id "Zm00001eb001490";
chr1	StringTie	exon	4375903	4375996	1000	-	.	gene_id "MSTRG.82"; transcript_id "Zm00001eb001490_T006"; exon_number "2"; ref_gene_id "Zm00001eb001490";
chr1	StringTie	exon	4376278	4376567	1000	-	.	gene_id "MSTRG.82"; transcript_id "Zm00001eb001490_T006"; exon_number "3"; ref_gene_id "Zm00001eb001490";
chr1	StringTie	exon	4376693	4376993	1000	-	.	gene_id "MSTRG.82"; transcript_id "Zm00001eb001490_T006"; exon_number "4"; ref_gene_id "Zm00001eb001490";
chr1	StringTie	exon	4377238	4377308	1000	-	.	gene_id "MSTRG.82"; transcript_id "Zm00001eb001490_T006"; exon_number "5"; ref_gene_id "Zm00001eb001490";
chr1	StringTie	exon	4377412	4377519	1000	-	.	gene_id "MSTRG.82"; transcript_id "Zm00001eb001490_T006"; exon_number "6"; ref_gene_id "Zm00001eb001490";
chr1	StringTie	exon	4377601	4377675	1000	-	.	gene_id "MSTRG.82"; transcript_id "Zm00001eb001490_T006"; exon_number "7"; ref_gene_id "Zm00001eb001490";
chr1	StringTie	exon	4377771	4377829	1000	-	.	gene_id "MSTRG.82"; transcript_id "Zm00001eb001490_T006"; exon_number "8"; ref_gene_id "Zm00001eb001490";
chr1	StringTie	exon	4377984	4378040	1000	-	.	gene_id "MSTRG.82"; transcript_id "Zm00001eb001490_T006"; exon_number "9"; ref_gene_id "Zm00001eb001490";
chr1	StringTie	exon	4378357	4378624	1000	-	.	gene_id "MSTRG.82"; transcript_id "Zm00001eb001490_T006"; exon_number "10"; ref_gene_id "Zm00001eb001490";
chr1	StringTie	transcript	4373494	4378831	1000	-	.	gene_id "MSTRG.82"; transcript_id "Zm00001eb001490_T003"; ref_gene_id "Zm00001eb001490";
chr1	StringTie	exon	4373494	4373668	1000	-	.	gene_id "MSTRG.82"; transcript_id "Zm00001eb001490_T003"; exon_number "1"; ref_gene_id "Zm00001eb001490";
chr1	StringTie	exon	4375903	4375996	1000	-	.	gene_id "MSTRG.82"; transcript_id "Zm00001eb001490_T003"; exon_number "2"; ref_gene_id "Zm00001eb001490";
chr1	StringTie	exon	4376278	4376567	1000	-	.	gene_id "MSTRG.82"; transcript_id "Zm00001eb001490_T003"; exon_number "3"; ref_gene_id "Zm00001eb001490";
chr1	StringTie	exon	4376693	4376993	1000	-	.	gene_id "MSTRG.82"; transcript_id "Zm00001eb001490_T003"; exon_number "4"; ref_gene_id "Zm00001eb001490";
chr1	StringTie	exon	4377238	4377308	1000	-	.	gene_id "MSTRG.82"; transcript_id "Zm00001eb001490_T003"; exon_number "5"; ref_gene_id "Zm00001eb001490";
chr1	StringTie	exon	4377412	4377519	1000	-	.	gene_id "MSTRG.82"; transcript_id "Zm00001eb001490_T003"; exon_number "6"; ref_gene_id "Zm00001eb001490";
chr1	StringTie	exon	4377601	4377675	1000	-	.	gene_id "MSTRG.82"; transcript_id "Zm00001eb001490_T003"; exon_number "7"; ref_gene_id "Zm00001eb001490";
chr1	StringTie	exon	4377771	4377829	1000	-	.	gene_id "MSTRG.82"; transcript_id "Zm00001eb001490_T003"; exon_number "8"; ref_gene_id "Zm00001eb001490";
chr1	StringTie	exon	4377984	4378040	1000	-	.	gene_id "MSTRG.82"; transcript_id "Zm00001eb001490_T003"; exon_number "9"; ref_gene_id "Zm00001eb001490";
chr1	StringTie	exon	4378625	4378831	1000	-	.	gene_id "MSTRG.82"; transcript_id "Zm00001eb001490_T003"; exon_number "10"; ref_gene_id "Zm00001eb001490";
chr1	StringTie	transcript	4373494	4378831	1000	-	.	gene_id "MSTRG.82"; transcript_id "Zm00001eb001490_T004"; ref_gene_id "Zm00001eb001490";
chr1	StringTie	exon	4373494	4373668	1000	-	.	gene_id "MSTRG.82"; transcript_id "Zm00001eb001490_T004"; exon_number "1"; ref_gene_id "Zm00001eb001490";
chr1	StringTie	exon	4375903	4375996	1000	-	.	gene_id "MSTRG.82"; transcript_id "Zm00001eb001490_T004"; exon_number "2"; ref_gene_id "Zm00001eb001490";
chr1	StringTie	exon	4376278	4376567	1000	-	.	gene_id "MSTRG.82"; transcript_id "Zm00001eb001490_T004"; exon_number "3"; ref_gene_id "Zm00001eb001490";
chr1	StringTie	exon	4376693	4376993	1000	-	.	gene_id "MSTRG.82"; transcript_id "Zm00001eb001490_T004"; exon_number "4"; ref_gene_id "Zm00001eb001490";
chr1	StringTie	exon	4377238	4377308	1000	-	.	gene_id "MSTRG.82"; transcript_id "Zm00001eb001490_T004"; exon_number "5"; ref_gene_id "Zm00001eb001490";
chr1	StringTie	exon	4377412	4377519	1000	-	.	gene_id "MSTRG.82"; transcript_id "Zm00001eb001490_T004"; exon_number "6"; ref_gene_id "Zm00001eb001490";
chr1	StringTie	exon	4377601	4377675	1000	-	.	gene_id "MSTRG.82"; transcript_id "Zm00001eb001490_T004"; exon_number "7"; ref_gene_id "Zm00001eb001490";
chr1	StringTie	exon	4377771	4377829	1000	-	.	gene_id "MSTRG.82"; transcript_id "Zm00001eb001490_T004"; exon_number "8"; ref_gene_id "Zm00001eb001490";
chr1	StringTie	exon	4377984	4378040	1000	-	.	gene_id "MSTRG.82"; transcript_id "Zm00001eb001490_T004"; exon_number "9"; ref_gene_id "Zm00001eb001490";
chr1	StringTie	exon	4378145	4378831	1000	-	.	gene_id "MSTRG.82"; transcript_id "Zm00001eb001490_T004"; exon_number "10"; ref_gene_id "Zm00001eb001490";
chr1	StringTie	transcript	4373494	4378831	1000	-	.	gene_id "MSTRG.82"; transcript_id "Zm00001eb001490_T002"; ref_gene_id "Zm00001eb001490";
chr1	StringTie	exon	4373494	4373668	1000	-	.	gene_id "MSTRG.82"; transcript_id "Zm00001eb001490_T002"; exon_number "1"; ref_gene_id "Zm00001eb001490";
chr1	StringTie	exon	4375903	4375996	1000	-	.	gene_id "MSTRG.82"; transcript_id "Zm00001eb001490_T002"; exon_number "2"; ref_gene_id "Zm00001eb001490";
chr1	StringTie	exon	4376278	4376567	1000	-	.	gene_id "MSTRG.82"; transcript_id "Zm00001eb001490_T002"; exon_number "3"; ref_gene_id "Zm00001eb001490";
chr1	StringTie	exon	4376693	4376993	1000	-	.	gene_id "MSTRG.82"; transcript_id "Zm00001eb001490_T002"; exon_number "4"; ref_gene_id "Zm00001eb001490";
chr1	StringTie	exon	4377238	4377308	1000	-	.	gene_id "MSTRG.82"; transcript_id "Zm00001eb001490_T002"; exon_number "5"; ref_gene_id "Zm00001eb001490";
chr1	StringTie	exon	4377412	4377519	1000	-	.	gene_id "MSTRG.82"; transcript_id "Zm00001eb001490_T002"; exon_number "6"; ref_gene_id "Zm00001eb001490";
chr1	StringTie	exon	4377601	4377675	1000	-	.	gene_id "MSTRG.82"; transcript_id "Zm00001eb001490_T002"; exon_number "7"; ref_gene_id "Zm00001eb001490";
chr1	StringTie	exon	4377771	4377829	1000	-	.	gene_id "MSTRG.82"; transcript_id "Zm00001eb001490_T002"; exon_number "8"; ref_gene_id "Zm00001eb001490";
chr1	StringTie	exon	4377984	4378040	1000	-	.	gene_id "MSTRG.82"; transcript_id "Zm00001eb001490_T002"; exon_number "9"; ref_gene_id "Zm00001eb001490";
chr1	StringTie	exon	4378357	4378831	1000	-	.	gene_id "MSTRG.82"; transcript_id "Zm00001eb001490_T002"; exon_number "10"; ref_gene_id "Zm00001eb001490";
chr1	StringTie	transcript	4370689	4373976	1000	+	.	gene_id "MSTRG.83"; transcript_id "Zm00001eb001500_T002"; ref_gene_id "Zm00001eb001500";
chr1	StringTie	exon	4370689	4371083	1000	+	.	gene_id "MSTRG.83"; transcript_id "Zm00001eb001500_T002"; exon_number "1"; ref_gene_id "Zm00001eb001500";
chr1	StringTie	exon	4371172	4371274	1000	+	.	gene_id "MSTRG.83"; transcript_id "Zm00001eb001500_T002"; exon_number "2"; ref_gene_id "Zm00001eb001500";
chr1	StringTie	exon	4371591	4372095	1000	+	.	gene_id "MSTRG.83"; transcript_id "Zm00001eb001500_T002"; exon_number "3"; ref_gene_id "Zm00001eb001500";
chr1	StringTie	exon	4372190	4372261	1000	+	.	gene_id "MSTRG.83"; transcript_id "Zm00001eb001500_T002"; exon_number "4"; ref_gene_id "Zm00001eb001500";
chr1	StringTie	exon	4372396	4372485	1000	+	.	gene_id "MSTRG.83"; transcript_id "Zm00001eb001500_T002"; exon_number "5"; ref_gene_id "Zm00001eb001500";
chr1	StringTie	exon	4372596	4372634	1000	+	.	gene_id "MSTRG.83"; transcript_id "Zm00001eb001500_T002"; exon_number "6"; ref_gene_id "Zm00001eb001500";
chr1	StringTie	exon	4372728	4373494	1000	+	.	gene_id "MSTRG.83"; transcript_id "Zm00001eb001500_T002"; exon_number "7"; ref_gene_id "Zm00001eb001500";
chr1	StringTie	exon	4373597	4373976	1000	+	.	gene_id "MSTRG.83"; transcript_id "Zm00001eb001500_T002"; exon_number "8"; ref_gene_id "Zm00001eb001500";
chr1	StringTie	transcript	4370689	4373976	1000	+	.	gene_id "MSTRG.83"; transcript_id "Zm00001eb001500_T001"; ref_gene_id "Zm00001eb001500";
chr1	StringTie	exon	4370689	4371083	1000	+	.	gene_id "MSTRG.83"; transcript_id "Zm00001eb001500_T001"; exon_number "1"; ref_gene_id "Zm00001eb001500";
chr1	StringTie	exon	4371172	4371274	1000	+	.	gene_id "MSTRG.83"; transcript_id "Zm00001eb001500_T001"; exon_number "2"; ref_gene_id "Zm00001eb001500";
chr1	StringTie	exon	4371591	4371604	1000	+	.	gene_id "MSTRG.83"; transcript_id "Zm00001eb001500_T001"; exon_number "3"; ref_gene_id "Zm00001eb001500";
chr1	StringTie	exon	4371877	4372095	1000	+	.	gene_id "MSTRG.83"; transcript_id "Zm00001eb001500_T001"; exon_number "4"; ref_gene_id "Zm00001eb001500";
chr1	StringTie	exon	4372190	4372261	1000	+	.	gene_id "MSTRG.83"; transcript_id "Zm00001eb001500_T001"; exon_number "5"; ref_gene_id "Zm00001eb001500";
chr1	StringTie	exon	4372396	4372485	1000	+	.	gene_id "MSTRG.83"; transcript_id "Zm00001eb001500_T001"; exon_number "6"; ref_gene_id "Zm00001eb001500";
chr1	StringTie	exon	4372596	4372634	1000	+	.	gene_id "MSTRG.83"; transcript_id "Zm00001eb001500_T001"; exon_number "7"; ref_gene_id "Zm00001eb001500";
chr1	StringTie	exon	4372728	4373494	1000	+	.	gene_id "MSTRG.83"; transcript_id "Zm00001eb001500_T001"; exon_number "8"; ref_gene_id "Zm00001eb001500";
chr1	StringTie	exon	4373597	4373976	1000	+	.	gene_id "MSTRG.83"; transcript_id "Zm00001eb001500_T001"; exon_number "9"; ref_gene_id "Zm00001eb001500";
chr1	StringTie	transcript	4370689	4373976	1000	+	.	gene_id "MSTRG.83"; transcript_id "Zm00001eb001500_T003"; ref_gene_id "Zm00001eb001500";
chr1	StringTie	exon	4370689	4371083	1000	+	.	gene_id "MSTRG.83"; transcript_id "Zm00001eb001500_T003"; exon_number "1"; ref_gene_id "Zm00001eb001500";
chr1	StringTie	exon	4371172	4371274	1000	+	.	gene_id "MSTRG.83"; transcript_id "Zm00001eb001500_T003"; exon_number "2"; ref_gene_id "Zm00001eb001500";
chr1	StringTie	exon	4371591	4371604	1000	+	.	gene_id "MSTRG.83"; transcript_id "Zm00001eb001500_T003"; exon_number "3"; ref_gene_id "Zm00001eb001500";
chr1	StringTie	exon	4371877	4372095	1000	+	.	gene_id "MSTRG.83"; transcript_id "Zm00001eb001500_T003"; exon_number "4"; ref_gene_id "Zm00001eb001500";
chr1	StringTie	exon	4372190	4372261	1000	+	.	gene_id "MSTRG.83"; transcript_id "Zm00001eb001500_T003"; exon_number "5"; ref_gene_id "Zm00001eb001500";
chr1	StringTie	exon	4372396	4372485	1000	+	.	gene_id "MSTRG.83"; transcript_id "Zm00001eb001500_T003"; exon_number "6"; ref_gene_id "Zm00001eb001500";
chr1	StringTie	exon	4372728	4372832	1000	+	.	gene_id "MSTRG.83"; transcript_id "Zm00001eb001500_T003"; exon_number "7"; ref_gene_id "Zm00001eb001500";
chr1	StringTie	exon	4373105	4373270	1000	+	.	gene_id "MSTRG.83"; transcript_id "Zm00001eb001500_T003"; exon_number "8"; ref_gene_id "Zm00001eb001500";
chr1	StringTie	exon	4373385	4373494	1000	+	.	gene_id "MSTRG.83"; transcript_id "Zm00001eb001500_T003"; exon_number "9"; ref_gene_id "Zm00001eb001500";
chr1	StringTie	exon	4373597	4373976	1000	+	.	gene_id "MSTRG.83"; transcript_id "Zm00001eb001500_T003"; exon_number "10"; ref_gene_id "Zm00001eb001500";
chr1	StringTie	transcript	4370689	4373976	1000	+	.	gene_id "MSTRG.83"; transcript_id "Zm00001eb001500_T005"; ref_gene_id "Zm00001eb001500";
chr1	StringTie	exon	4370689	4371083	1000	+	.	gene_id "MSTRG.83"; transcript_id "Zm00001eb001500_T005"; exon_number "1"; ref_gene_id "Zm00001eb001500";
chr1	StringTie	exon	4371172	4371274	1000	+	.	gene_id "MSTRG.83"; transcript_id "Zm00001eb001500_T005"; exon_number "2"; ref_gene_id "Zm00001eb001500";
chr1	StringTie	exon	4371591	4371604	1000	+	.	gene_id "MSTRG.83"; transcript_id "Zm00001eb001500_T005"; exon_number "3"; ref_gene_id "Zm00001eb001500";
chr1	StringTie	exon	4371877	4372095	1000	+	.	gene_id "MSTRG.83"; transcript_id "Zm00001eb001500_T005"; exon_number "4"; ref_gene_id "Zm00001eb001500";
chr1	StringTie	exon	4372190	4372261	1000	+	.	gene_id "MSTRG.83"; transcript_id "Zm00001eb001500_T005"; exon_number "5"; ref_gene_id "Zm00001eb001500";
chr1	StringTie	exon	4372396	4372485	1000	+	.	gene_id "MSTRG.83"; transcript_id "Zm00001eb001500_T005"; exon_number "6"; ref_gene_id "Zm00001eb001500";
chr1	StringTie	exon	4372596	4372634	1000	+	.	gene_id "MSTRG.83"; transcript_id "Zm00001eb001500_T005"; exon_number "7"; ref_gene_id "Zm00001eb001500";
chr1	StringTie	exon	4372728	4372832	1000	+	.	gene_id "MSTRG.83"; transcript_id "Zm00001eb001500_T005"; exon_number "8"; ref_gene_id "Zm00001eb001500";
chr1	StringTie	exon	4373209	4373270	1000	+	.	gene_id "MSTRG.83"; transcript_id "Zm00001eb001500_T005"; exon_number "9"; ref_gene_id "Zm00001eb001500";
chr1	StringTie	exon	4373385	4373494	1000	+	.	gene_id "MSTRG.83"; transcript_id "Zm00001eb001500_T005"; exon_number "10"; ref_gene_id "Zm00001eb001500";
chr1	StringTie	exon	4373597	4373976	1000	+	.	gene_id "MSTRG.83"; transcript_id "Zm00001eb001500_T005"; exon_number "11"; ref_gene_id "Zm00001eb001500";
chr1	StringTie	transcript	4370689	4373976	1000	+	.	gene_id "MSTRG.83"; transcript_id "Zm00001eb001500_T006"; ref_gene_id "Zm00001eb001500";
chr1	StringTie	exon	4370689	4371083	1000	+	.	gene_id "MSTRG.83"; transcript_id "Zm00001eb001500_T006"; exon_number "1"; ref_gene_id "Zm00001eb001500";
chr1	StringTie	exon	4371172	4371274	1000	+	.	gene_id "MSTRG.83"; transcript_id "Zm00001eb001500_T006"; exon_number "2"; ref_gene_id "Zm00001eb001500";
chr1	StringTie	exon	4371591	4371604	1000	+	.	gene_id "MSTRG.83"; transcript_id "Zm00001eb001500_T006"; exon_number "3"; ref_gene_id "Zm00001eb001500";
chr1	StringTie	exon	4371877	4372095	1000	+	.	gene_id "MSTRG.83"; transcript_id "Zm00001eb001500_T006"; exon_number "4"; ref_gene_id "Zm00001eb001500";
chr1	StringTie	exon	4372190	4372261	1000	+	.	gene_id "MSTRG.83"; transcript_id "Zm00001eb001500_T006"; exon_number "5"; ref_gene_id "Zm00001eb001500";
chr1	StringTie	exon	4372396	4372511	1000	+	.	gene_id "MSTRG.83"; transcript_id "Zm00001eb001500_T006"; exon_number "6"; ref_gene_id "Zm00001eb001500";
chr1	StringTie	exon	4372596	4372634	1000	+	.	gene_id "MSTRG.83"; transcript_id "Zm00001eb001500_T006"; exon_number "7"; ref_gene_id "Zm00001eb001500";
chr1	StringTie	exon	4372728	4372832	1000	+	.	gene_id "MSTRG.83"; transcript_id "Zm00001eb001500_T006"; exon_number "8"; ref_gene_id "Zm00001eb001500";
chr1	StringTie	exon	4373209	4373270	1000	+	.	gene_id "MSTRG.83"; transcript_id "Zm00001eb001500_T006"; exon_number "9"; ref_gene_id "Zm00001eb001500";
chr1	StringTie	exon	4373385	4373494	1000	+	.	gene_id "MSTRG.83"; transcript_id "Zm00001eb001500_T006"; exon_number "10"; ref_gene_id "Zm00001eb001500";
chr1	StringTie	exon	4373597	4373976	1000	+	.	gene_id "MSTRG.83"; transcript_id "Zm00001eb001500_T006"; exon_number "11"; ref_gene_id "Zm00001eb001500";
chr1	StringTie	transcript	4370689	4373976	1000	+	.	gene_id "MSTRG.83"; transcript_id "Zm00001eb001500_T007"; ref_gene_id "Zm00001eb001500";
chr1	StringTie	exon	4370689	4371083	1000	+	.	gene_id "MSTRG.83"; transcript_id "Zm00001eb001500_T007"; exon_number "1"; ref_gene_id "Zm00001eb001500";
chr1	StringTie	exon	4371172	4371274	1000	+	.	gene_id "MSTRG.83"; transcript_id "Zm00001eb001500_T007"; exon_number "2"; ref_gene_id "Zm00001eb001500";
chr1	StringTie	exon	4371591	4371604	1000	+	.	gene_id "MSTRG.83"; transcript_id "Zm00001eb001500_T007"; exon_number "3"; ref_gene_id "Zm00001eb001500";
chr1	StringTie	exon	4371877	4372095	1000	+	.	gene_id "MSTRG.83"; transcript_id "Zm00001eb001500_T007"; exon_number "4"; ref_gene_id "Zm00001eb001500";
chr1	StringTie	exon	4372190	4372261	1000	+	.	gene_id "MSTRG.83"; transcript_id "Zm00001eb001500_T007"; exon_number "5"; ref_gene_id "Zm00001eb001500";
chr1	StringTie	exon	4372396	4372485	1000	+	.	gene_id "MSTRG.83"; transcript_id "Zm00001eb001500_T007"; exon_number "6"; ref_gene_id "Zm00001eb001500";
chr1	StringTie	exon	4372728	4372832	1000	+	.	gene_id "MSTRG.83"; transcript_id "Zm00001eb001500_T007"; exon_number "7"; ref_gene_id "Zm00001eb001500";
chr1	StringTie	exon	4373105	4373151	1000	+	.	gene_id "MSTRG.83"; transcript_id "Zm00001eb001500_T007"; exon_number "8"; ref_gene_id "Zm00001eb001500";
chr1	StringTie	exon	4373227	4373270	1000	+	.	gene_id "MSTRG.83"; transcript_id "Zm00001eb001500_T007"; exon_number "9"; ref_gene_id "Zm00001eb001500";
chr1	StringTie	exon	4373385	4373494	1000	+	.	gene_id "MSTRG.83"; transcript_id "Zm00001eb001500_T007"; exon_number "10"; ref_gene_id "Zm00001eb001500";
chr1	StringTie	exon	4373597	4373976	1000	+	.	gene_id "MSTRG.83"; transcript_id "Zm00001eb001500_T007"; exon_number "11"; ref_gene_id "Zm00001eb001500";
chr1	StringTie	transcript	4370689	4373976	1000	+	.	gene_id "MSTRG.83"; transcript_id "Zm00001eb001500_T004"; ref_gene_id "Zm00001eb001500";
chr1	StringTie	exon	4370689	4371083	1000	+	.	gene_id "MSTRG.83"; transcript_id "Zm00001eb001500_T004"; exon_number "1"; ref_gene_id "Zm00001eb001500";
chr1	StringTie	exon	4371172	4371274	1000	+	.	gene_id "MSTRG.83"; transcript_id "Zm00001eb001500_T004"; exon_number "2"; ref_gene_id "Zm00001eb001500";
chr1	StringTie	exon	4371591	4371604	1000	+	.	gene_id "MSTRG.83"; transcript_id "Zm00001eb001500_T004"; exon_number "3"; ref_gene_id "Zm00001eb001500";
chr1	StringTie	exon	4371877	4372095	1000	+	.	gene_id "MSTRG.83"; transcript_id "Zm00001eb001500_T004"; exon_number "4"; ref_gene_id "Zm00001eb001500";
chr1	StringTie	exon	4372190	4372261	1000	+	.	gene_id "MSTRG.83"; transcript_id "Zm00001eb001500_T004"; exon_number "5"; ref_gene_id "Zm00001eb001500";
chr1	StringTie	exon	4372396	4372485	1000	+	.	gene_id "MSTRG.83"; transcript_id "Zm00001eb001500_T004"; exon_number "6"; ref_gene_id "Zm00001eb001500";
chr1	StringTie	exon	4372596	4372634	1000	+	.	gene_id "MSTRG.83"; transcript_id "Zm00001eb001500_T004"; exon_number "7"; ref_gene_id "Zm00001eb001500";
chr1	StringTie	exon	4372728	4372832	1000	+	.	gene_id "MSTRG.83"; transcript_id "Zm00001eb001500_T004"; exon_number "8"; ref_gene_id "Zm00001eb001500";
chr1	StringTie	exon	4373105	4373151	1000	+	.	gene_id "MSTRG.83"; transcript_id "Zm00001eb001500_T004"; exon_number "9"; ref_gene_id "Zm00001eb001500";
chr1	StringTie	exon	4373227	4373270	1000	+	.	gene_id "MSTRG.83"; transcript_id "Zm00001eb001500_T004"; exon_number "10"; ref_gene_id "Zm00001eb001500";
chr1	StringTie	exon	4373385	4373494	1000	+	.	gene_id "MSTRG.83"; transcript_id "Zm00001eb001500_T004"; exon_number "11"; ref_gene_id "Zm00001eb001500";
chr1	StringTie	exon	4373597	4373976	1000	+	.	gene_id "MSTRG.83"; transcript_id "Zm00001eb001500_T004"; exon_number "12"; ref_gene_id "Zm00001eb001500";
chr1	StringTie	transcript	4370772	4373976	1000	+	.	gene_id "MSTRG.83"; transcript_id "Zm00001eb001500_T008"; ref_gene_id "Zm00001eb001500";
chr1	StringTie	exon	4370772	4371083	1000	+	.	gene_id "MSTRG.83"; transcript_id "Zm00001eb001500_T008"; exon_number "1"; ref_gene_id "Zm00001eb001500";
chr1	StringTie	exon	4371172	4371274	1000	+	.	gene_id "MSTRG.83"; transcript_id "Zm00001eb001500_T008"; exon_number "2"; ref_gene_id "Zm00001eb001500";
chr1	StringTie	exon	4371591	4371604	1000	+	.	gene_id "MSTRG.83"; transcript_id "Zm00001eb001500_T008"; exon_number "3"; ref_gene_id "Zm00001eb001500";
chr1	StringTie	exon	4371877	4372095	1000	+	.	gene_id "MSTRG.83"; transcript_id "Zm00001eb001500_T008"; exon_number "4"; ref_gene_id "Zm00001eb001500";
chr1	StringTie	exon	4372190	4372261	1000	+	.	gene_id "MSTRG.83"; transcript_id "Zm00001eb001500_T008"; exon_number "5"; ref_gene_id "Zm00001eb001500";
chr1	StringTie	exon	4372396	4372485	1000	+	.	gene_id "MSTRG.83"; transcript_id "Zm00001eb001500_T008"; exon_number "6"; ref_gene_id "Zm00001eb001500";
chr1	StringTie	exon	4372596	4372634	1000	+	.	gene_id "MSTRG.83"; transcript_id "Zm00001eb001500_T008"; exon_number "7"; ref_gene_id "Zm00001eb001500";
chr1	StringTie	exon	4372728	4372832	1000	+	.	gene_id "MSTRG.83"; transcript_id "Zm00001eb001500_T008"; exon_number "8"; ref_gene_id "Zm00001eb001500";
chr1	StringTie	exon	4373105	4373270	1000	+	.	gene_id "MSTRG.83"; transcript_id "Zm00001eb001500_T008"; exon_number "9"; ref_gene_id "Zm00001eb001500";
chr1	StringTie	exon	4373385	4373494	1000	+	.	gene_id "MSTRG.83"; transcript_id "Zm00001eb001500_T008"; exon_number "10"; ref_gene_id "Zm00001eb001500";
chr1	StringTie	exon	4373597	4373976	1000	+	.	gene_id "MSTRG.83"; transcript_id "Zm00001eb001500_T008"; exon_number "11"; ref_gene_id "Zm00001eb001500";
chr1	StringTie	transcript	5064533	5070054	1000	+	.	gene_id "MSTRG.84"; transcript_id "Zm00001eb001710_T001"; ref_gene_id "Zm00001eb001710";
chr1	StringTie	exon	5064533	5065244	1000	+	.	gene_id "MSTRG.84"; transcript_id "Zm00001eb001710_T001"; exon_number "1"; ref_gene_id "Zm00001eb001710";
chr1	StringTie	exon	5065465	5065587	1000	+	.	gene_id "MSTRG.84"; transcript_id "Zm00001eb001710_T001"; exon_number "2"; ref_gene_id "Zm00001eb001710";
chr1	StringTie	exon	5065654	5065758	1000	+	.	gene_id "MSTRG.84"; transcript_id "Zm00001eb001710_T001"; exon_number "3"; ref_gene_id "Zm00001eb001710";
chr1	StringTie	exon	5066630	5066809	1000	+	.	gene_id "MSTRG.84"; transcript_id "Zm00001eb001710_T001"; exon_number "4"; ref_gene_id "Zm00001eb001710";
chr1	StringTie	exon	5067749	5067811	1000	+	.	gene_id "MSTRG.84"; transcript_id "Zm00001eb001710_T001"; exon_number "5"; ref_gene_id "Zm00001eb001710";
chr1	StringTie	exon	5067910	5068104	1000	+	.	gene_id "MSTRG.84"; transcript_id "Zm00001eb001710_T001"; exon_number "6"; ref_gene_id "Zm00001eb001710";
chr1	StringTie	exon	5068836	5068937	1000	+	.	gene_id "MSTRG.84"; transcript_id "Zm00001eb001710_T001"; exon_number "7"; ref_gene_id "Zm00001eb001710";
chr1	StringTie	exon	5069017	5069079	1000	+	.	gene_id "MSTRG.84"; transcript_id "Zm00001eb001710_T001"; exon_number "8"; ref_gene_id "Zm00001eb001710";
chr1	StringTie	exon	5069172	5069240	1000	+	.	gene_id "MSTRG.84"; transcript_id "Zm00001eb001710_T001"; exon_number "9"; ref_gene_id "Zm00001eb001710";
chr1	StringTie	exon	5069354	5070054	1000	+	.	gene_id "MSTRG.84"; transcript_id "Zm00001eb001710_T001"; exon_number "10"; ref_gene_id "Zm00001eb001710";
chr1	StringTie	transcript	5069638	5070000	1000	-	.	gene_id "MSTRG.85"; transcript_id "MSTRG.85.1";
chr1	StringTie	exon	5069638	5070000	1000	-	.	gene_id "MSTRG.85"; transcript_id "MSTRG.85.1"; exon_number "1";
chr1	StringTie	transcript	5116282	5116547	1000	+	.	gene_id "MSTRG.86"; transcript_id "MSTRG.86.1";
chr1	StringTie	exon	5116282	5116547	1000	+	.	gene_id "MSTRG.86"; transcript_id "MSTRG.86.1"; exon_number "1";
chr1	StringTie	transcript	5048745	5051733	1000	+	.	gene_id "MSTRG.87"; transcript_id "Zm00001eb001680_T001"; ref_gene_id "Zm00001eb001680";
chr1	StringTie	exon	5048745	5048963	1000	+	.	gene_id "MSTRG.87"; transcript_id "Zm00001eb001680_T001"; exon_number "1"; ref_gene_id "Zm00001eb001680";
chr1	StringTie	exon	5049070	5049153	1000	+	.	gene_id "MSTRG.87"; transcript_id "Zm00001eb001680_T001"; exon_number "2"; ref_gene_id "Zm00001eb001680";
chr1	StringTie	exon	5050592	5050744	1000	+	.	gene_id "MSTRG.87"; transcript_id "Zm00001eb001680_T001"; exon_number "3"; ref_gene_id "Zm00001eb001680";
chr1	StringTie	exon	5050830	5050943	1000	+	.	gene_id "MSTRG.87"; transcript_id "Zm00001eb001680_T001"; exon_number "4"; ref_gene_id "Zm00001eb001680";
chr1	StringTie	exon	5051063	5051733	1000	+	.	gene_id "MSTRG.87"; transcript_id "Zm00001eb001680_T001"; exon_number "5"; ref_gene_id "Zm00001eb001680";
chr1	StringTie	transcript	5048824	5051733	1000	+	.	gene_id "MSTRG.87"; transcript_id "Zm00001eb001680_T002"; ref_gene_id "Zm00001eb001680";
chr1	StringTie	exon	5048824	5048858	1000	+	.	gene_id "MSTRG.87"; transcript_id "Zm00001eb001680_T002"; exon_number "1"; ref_gene_id "Zm00001eb001680";
chr1	StringTie	exon	5048886	5048963	1000	+	.	gene_id "MSTRG.87"; transcript_id "Zm00001eb001680_T002"; exon_number "2"; ref_gene_id "Zm00001eb001680";
chr1	StringTie	exon	5049070	5049153	1000	+	.	gene_id "MSTRG.87"; transcript_id "Zm00001eb001680_T002"; exon_number "3"; ref_gene_id "Zm00001eb001680";
chr1	StringTie	exon	5050592	5050744	1000	+	.	gene_id "MSTRG.87"; transcript_id "Zm00001eb001680_T002"; exon_number "4"; ref_gene_id "Zm00001eb001680";
chr1	StringTie	exon	5050830	5050943	1000	+	.	gene_id "MSTRG.87"; transcript_id "Zm00001eb001680_T002"; exon_number "5"; ref_gene_id "Zm00001eb001680";
chr1	StringTie	exon	5051053	5051733	1000	+	.	gene_id "MSTRG.87"; transcript_id "Zm00001eb001680_T002"; exon_number "6"; ref_gene_id "Zm00001eb001680";
chr1	StringTie	transcript	5051072	5051428	1000	-	.	gene_id "MSTRG.88"; transcript_id "MSTRG.88.1";
chr1	StringTie	exon	5051072	5051428	1000	-	.	gene_id "MSTRG.88"; transcript_id "MSTRG.88.1"; exon_number "1";
chr1	StringTie	transcript	4932248	4948340	1000	-	.	gene_id "MSTRG.89"; transcript_id "Zm00001eb001670_T001"; ref_gene_id "Zm00001eb001670";
chr1	StringTie	exon	4932248	4932923	1000	-	.	gene_id "MSTRG.89"; transcript_id "Zm00001eb001670_T001"; exon_number "1"; ref_gene_id "Zm00001eb001670";
chr1	StringTie	exon	4933410	4933509	1000	-	.	gene_id "MSTRG.89"; transcript_id "Zm00001eb001670_T001"; exon_number "2"; ref_gene_id "Zm00001eb001670";
chr1	StringTie	exon	4933583	4933644	1000	-	.	gene_id "MSTRG.89"; transcript_id "Zm00001eb001670_T001"; exon_number "3"; ref_gene_id "Zm00001eb001670";
chr1	StringTie	exon	4934207	4934285	1000	-	.	gene_id "MSTRG.89"; transcript_id "Zm00001eb001670_T001"; exon_number "4"; ref_gene_id "Zm00001eb001670";
chr1	StringTie	exon	4947468	4948340	1000	-	.	gene_id "MSTRG.89"; transcript_id "Zm00001eb001670_T001"; exon_number "5"; ref_gene_id "Zm00001eb001670";
chr1	StringTie	transcript	4932248	4948340	1000	-	.	gene_id "MSTRG.89"; transcript_id "Zm00001eb001670_T004"; ref_gene_id "Zm00001eb001670";
chr1	StringTie	exon	4932248	4933162	1000	-	.	gene_id "MSTRG.89"; transcript_id "Zm00001eb001670_T004"; exon_number "1"; ref_gene_id "Zm00001eb001670";
chr1	StringTie	exon	4933255	4933296	1000	-	.	gene_id "MSTRG.89"; transcript_id "Zm00001eb001670_T004"; exon_number "2"; ref_gene_id "Zm00001eb001670";
chr1	StringTie	exon	4933410	4933509	1000	-	.	gene_id "MSTRG.89"; transcript_id "Zm00001eb001670_T004"; exon_number "3"; ref_gene_id "Zm00001eb001670";
chr1	StringTie	exon	4933583	4933644	1000	-	.	gene_id "MSTRG.89"; transcript_id "Zm00001eb001670_T004"; exon_number "4"; ref_gene_id "Zm00001eb001670";
chr1	StringTie	exon	4934207	4934285	1000	-	.	gene_id "MSTRG.89"; transcript_id "Zm00001eb001670_T004"; exon_number "5"; ref_gene_id "Zm00001eb001670";
chr1	StringTie	exon	4947468	4948340	1000	-	.	gene_id "MSTRG.89"; transcript_id "Zm00001eb001670_T004"; exon_number "6"; ref_gene_id "Zm00001eb001670";
chr1	StringTie	transcript	4932248	4948340	1000	-	.	gene_id "MSTRG.89"; transcript_id "Zm00001eb001670_T003"; ref_gene_id "Zm00001eb001670";
chr1	StringTie	exon	4932248	4932914	1000	-	.	gene_id "MSTRG.89"; transcript_id "Zm00001eb001670_T003"; exon_number "1"; ref_gene_id "Zm00001eb001670";
chr1	StringTie	exon	4933121	4933162	1000	-	.	gene_id "MSTRG.89"; transcript_id "Zm00001eb001670_T003"; exon_number "2"; ref_gene_id "Zm00001eb001670";
chr1	StringTie	exon	4933255	4933296	1000	-	.	gene_id "MSTRG.89"; transcript_id "Zm00001eb001670_T003"; exon_number "3"; ref_gene_id "Zm00001eb001670";
chr1	StringTie	exon	4933410	4933509	1000	-	.	gene_id "MSTRG.89"; transcript_id "Zm00001eb001670_T003"; exon_number "4"; ref_gene_id "Zm00001eb001670";
chr1	StringTie	exon	4933583	4933644	1000	-	.	gene_id "MSTRG.89"; transcript_id "Zm00001eb001670_T003"; exon_number "5"; ref_gene_id "Zm00001eb001670";
chr1	StringTie	exon	4934207	4934285	1000	-	.	gene_id "MSTRG.89"; transcript_id "Zm00001eb001670_T003"; exon_number "6"; ref_gene_id "Zm00001eb001670";
chr1	StringTie	exon	4947468	4948340	1000	-	.	gene_id "MSTRG.89"; transcript_id "Zm00001eb001670_T003"; exon_number "7"; ref_gene_id "Zm00001eb001670";
chr1	StringTie	transcript	4932248	4948340	1000	-	.	gene_id "MSTRG.89"; transcript_id "Zm00001eb001670_T002"; ref_gene_id "Zm00001eb001670";
chr1	StringTie	exon	4932248	4932914	1000	-	.	gene_id "MSTRG.89"; transcript_id "Zm00001eb001670_T002"; exon_number "1"; ref_gene_id "Zm00001eb001670";
chr1	StringTie	exon	4933121	4933162	1000	-	.	gene_id "MSTRG.89"; transcript_id "Zm00001eb001670_T002"; exon_number "2"; ref_gene_id "Zm00001eb001670";
chr1	StringTie	exon	4933255	4933296	1000	-	.	gene_id "MSTRG.89"; transcript_id "Zm00001eb001670_T002"; exon_number "3"; ref_gene_id "Zm00001eb001670";
chr1	StringTie	exon	4933410	4933509	1000	-	.	gene_id "MSTRG.89"; transcript_id "Zm00001eb001670_T002"; exon_number "4"; ref_gene_id "Zm00001eb001670";
chr1	StringTie	exon	4933583	4933644	1000	-	.	gene_id "MSTRG.89"; transcript_id "Zm00001eb001670_T002"; exon_number "5"; ref_gene_id "Zm00001eb001670";
chr1	StringTie	exon	4934207	4934285	1000	-	.	gene_id "MSTRG.89"; transcript_id "Zm00001eb001670_T002"; exon_number "6"; ref_gene_id "Zm00001eb001670";
chr1	StringTie	exon	4947468	4947744	1000	-	.	gene_id "MSTRG.89"; transcript_id "Zm00001eb001670_T002"; exon_number "7"; ref_gene_id "Zm00001eb001670";
chr1	StringTie	exon	4947868	4948340	1000	-	.	gene_id "MSTRG.89"; transcript_id "Zm00001eb001670_T002"; exon_number "8"; ref_gene_id "Zm00001eb001670";
chr1	StringTie	transcript	4932380	4948340	1000	-	.	gene_id "MSTRG.89"; transcript_id "Zm00001eb001670_T006"; ref_gene_id "Zm00001eb001670";
chr1	StringTie	exon	4932380	4932923	1000	-	.	gene_id "MSTRG.89"; transcript_id "Zm00001eb001670_T006"; exon_number "1"; ref_gene_id "Zm00001eb001670";
chr1	StringTie	exon	4933121	4933162	1000	-	.	gene_id "MSTRG.89"; transcript_id "Zm00001eb001670_T006"; exon_number "2"; ref_gene_id "Zm00001eb001670";
chr1	StringTie	exon	4933255	4933296	1000	-	.	gene_id "MSTRG.89"; transcript_id "Zm00001eb001670_T006"; exon_number "3"; ref_gene_id "Zm00001eb001670";
chr1	StringTie	exon	4933410	4933509	1000	-	.	gene_id "MSTRG.89"; transcript_id "Zm00001eb001670_T006"; exon_number "4"; ref_gene_id "Zm00001eb001670";
chr1	StringTie	exon	4933583	4933644	1000	-	.	gene_id "MSTRG.89"; transcript_id "Zm00001eb001670_T006"; exon_number "5"; ref_gene_id "Zm00001eb001670";
chr1	StringTie	exon	4934207	4934285	1000	-	.	gene_id "MSTRG.89"; transcript_id "Zm00001eb001670_T006"; exon_number "6"; ref_gene_id "Zm00001eb001670";
chr1	StringTie	exon	4947468	4948340	1000	-	.	gene_id "MSTRG.89"; transcript_id "Zm00001eb001670_T006"; exon_number "7"; ref_gene_id "Zm00001eb001670";
chr1	StringTie	transcript	4932380	4948340	1000	-	.	gene_id "MSTRG.89"; transcript_id "Zm00001eb001670_T005"; ref_gene_id "Zm00001eb001670";
chr1	StringTie	exon	4932380	4932923	1000	-	.	gene_id "MSTRG.89"; transcript_id "Zm00001eb001670_T005"; exon_number "1"; ref_gene_id "Zm00001eb001670";
chr1	StringTie	exon	4933121	4933162	1000	-	.	gene_id "MSTRG.89"; transcript_id "Zm00001eb001670_T005"; exon_number "2"; ref_gene_id "Zm00001eb001670";
chr1	StringTie	exon	4933255	4933296	1000	-	.	gene_id "MSTRG.89"; transcript_id "Zm00001eb001670_T005"; exon_number "3"; ref_gene_id "Zm00001eb001670";
chr1	StringTie	exon	4933410	4933509	1000	-	.	gene_id "MSTRG.89"; transcript_id "Zm00001eb001670_T005"; exon_number "4"; ref_gene_id "Zm00001eb001670";
chr1	StringTie	exon	4933583	4933644	1000	-	.	gene_id "MSTRG.89"; transcript_id "Zm00001eb001670_T005"; exon_number "5"; ref_gene_id "Zm00001eb001670";
chr1	StringTie	exon	4934207	4934285	1000	-	.	gene_id "MSTRG.89"; transcript_id "Zm00001eb001670_T005"; exon_number "6"; ref_gene_id "Zm00001eb001670";
chr1	StringTie	exon	4947468	4947750	1000	-	.	gene_id "MSTRG.89"; transcript_id "Zm00001eb001670_T005"; exon_number "7"; ref_gene_id "Zm00001eb001670";
chr1	StringTie	exon	4947868	4948340	1000	-	.	gene_id "MSTRG.89"; transcript_id "Zm00001eb001670_T005"; exon_number "8"; ref_gene_id "Zm00001eb001670";
chr1	StringTie	transcript	4932408	4932732	1000	+	.	gene_id "MSTRG.90"; transcript_id "MSTRG.90.1";
chr1	StringTie	exon	4932408	4932732	1000	+	.	gene_id "MSTRG.90"; transcript_id "MSTRG.90.1"; exon_number "1";
chr1	StringTie	transcript	5382010	5382325	1000	-	.	gene_id "MSTRG.91"; transcript_id "MSTRG.91.1";
chr1	StringTie	exon	5382010	5382325	1000	-	.	gene_id "MSTRG.91"; transcript_id "MSTRG.91.1"; exon_number "1";
chr1	StringTie	transcript	5384580	5388305	1000	+	.	gene_id "MSTRG.92"; transcript_id "Zm00001eb001830_T001"; ref_gene_id "Zm00001eb001830";
chr1	StringTie	exon	5384580	5384741	1000	+	.	gene_id "MSTRG.92"; transcript_id "Zm00001eb001830_T001"; exon_number "1"; ref_gene_id "Zm00001eb001830";
chr1	StringTie	exon	5384867	5385181	1000	+	.	gene_id "MSTRG.92"; transcript_id "Zm00001eb001830_T001"; exon_number "2"; ref_gene_id "Zm00001eb001830";
chr1	StringTie	exon	5386257	5386377	1000	+	.	gene_id "MSTRG.92"; transcript_id "Zm00001eb001830_T001"; exon_number "3"; ref_gene_id "Zm00001eb001830";
chr1	StringTie	exon	5386462	5386636	1000	+	.	gene_id "MSTRG.92"; transcript_id "Zm00001eb001830_T001"; exon_number "4"; ref_gene_id "Zm00001eb001830";
chr1	StringTie	exon	5386758	5386828	1000	+	.	gene_id "MSTRG.92"; transcript_id "Zm00001eb001830_T001"; exon_number "5"; ref_gene_id "Zm00001eb001830";
chr1	StringTie	exon	5386920	5388305	1000	+	.	gene_id "MSTRG.92"; transcript_id "Zm00001eb001830_T001"; exon_number "6"; ref_gene_id "Zm00001eb001830";
chr1	StringTie	transcript	5386180	5388305	1000	+	.	gene_id "MSTRG.92"; transcript_id "Zm00001eb001830_T002"; ref_gene_id "Zm00001eb001830";
chr1	StringTie	exon	5386180	5386377	1000	+	.	gene_id "MSTRG.92"; transcript_id "Zm00001eb001830_T002"; exon_number "1"; ref_gene_id "Zm00001eb001830";
chr1	StringTie	exon	5386462	5386636	1000	+	.	gene_id "MSTRG.92"; transcript_id "Zm00001eb001830_T002"; exon_number "2"; ref_gene_id "Zm00001eb001830";
chr1	StringTie	exon	5386758	5386828	1000	+	.	gene_id "MSTRG.92"; transcript_id "Zm00001eb001830_T002"; exon_number "3"; ref_gene_id "Zm00001eb001830";
chr1	StringTie	exon	5386920	5388305	1000	+	.	gene_id "MSTRG.92"; transcript_id "Zm00001eb001830_T002"; exon_number "4"; ref_gene_id "Zm00001eb001830";
chr1	StringTie	transcript	5386927	5389230	1000	-	.	gene_id "MSTRG.93"; transcript_id "Zm00001eb001840_T001"; ref_gene_id "Zm00001eb001840";
chr1	StringTie	exon	5386927	5388304	1000	-	.	gene_id "MSTRG.93"; transcript_id "Zm00001eb001840_T001"; exon_number "1"; ref_gene_id "Zm00001eb001840";
chr1	StringTie	exon	5388461	5388661	1000	-	.	gene_id "MSTRG.93"; transcript_id "Zm00001eb001840_T001"; exon_number "2"; ref_gene_id "Zm00001eb001840";
chr1	StringTie	exon	5388792	5389230	1000	-	.	gene_id "MSTRG.93"; transcript_id "Zm00001eb001840_T001"; exon_number "3"; ref_gene_id "Zm00001eb001840";
chr1	StringTie	transcript	5557728	5557987	1000	+	.	gene_id "MSTRG.94"; transcript_id "MSTRG.94.1";
chr1	StringTie	exon	5557728	5557987	1000	+	.	gene_id "MSTRG.94"; transcript_id "MSTRG.94.1"; exon_number "1";
chr1	StringTie	transcript	5423774	5431320	1000	+	.	gene_id "MSTRG.95"; transcript_id "Zm00001eb001860_T001"; ref_gene_id "Zm00001eb001860";
chr1	StringTie	exon	5423774	5424181	1000	+	.	gene_id "MSTRG.95"; transcript_id "Zm00001eb001860_T001"; exon_number "1"; ref_gene_id "Zm00001eb001860";
chr1	StringTie	exon	5425156	5425240	1000	+	.	gene_id "MSTRG.95"; transcript_id "Zm00001eb001860_T001"; exon_number "2"; ref_gene_id "Zm00001eb001860";
chr1	StringTie	exon	5425344	5425423	1000	+	.	gene_id "MSTRG.95"; transcript_id "Zm00001eb001860_T001"; exon_number "3"; ref_gene_id "Zm00001eb001860";
chr1	StringTie	exon	5425550	5425574	1000	+	.	gene_id "MSTRG.95"; transcript_id "Zm00001eb001860_T001"; exon_number "4"; ref_gene_id "Zm00001eb001860";
chr1	StringTie	exon	5425649	5425745	1000	+	.	gene_id "MSTRG.95"; transcript_id "Zm00001eb001860_T001"; exon_number "5"; ref_gene_id "Zm00001eb001860";
chr1	StringTie	exon	5425824	5425890	1000	+	.	gene_id "MSTRG.95"; transcript_id "Zm00001eb001860_T001"; exon_number "6"; ref_gene_id "Zm00001eb001860";
chr1	StringTie	exon	5426595	5426685	1000	+	.	gene_id "MSTRG.95"; transcript_id "Zm00001eb001860_T001"; exon_number "7"; ref_gene_id "Zm00001eb001860";
chr1	StringTie	exon	5427739	5427905	1000	+	.	gene_id "MSTRG.95"; transcript_id "Zm00001eb001860_T001"; exon_number "8"; ref_gene_id "Zm00001eb001860";
chr1	StringTie	exon	5428202	5428483	1000	+	.	gene_id "MSTRG.95"; transcript_id "Zm00001eb001860_T001"; exon_number "9"; ref_gene_id "Zm00001eb001860";
chr1	StringTie	exon	5428567	5428671	1000	+	.	gene_id "MSTRG.95"; transcript_id "Zm00001eb001860_T001"; exon_number "10"; ref_gene_id "Zm00001eb001860";
chr1	StringTie	exon	5430844	5431320	1000	+	.	gene_id "MSTRG.95"; transcript_id "Zm00001eb001860_T001"; exon_number "11"; ref_gene_id "Zm00001eb001860";
chr1	StringTie	transcript	5423774	5431320	1000	+	.	gene_id "MSTRG.95"; transcript_id "Zm00001eb001860_T002"; ref_gene_id "Zm00001eb001860";
chr1	StringTie	exon	5423774	5424181	1000	+	.	gene_id "MSTRG.95"; transcript_id "Zm00001eb001860_T002"; exon_number "1"; ref_gene_id "Zm00001eb001860";
chr1	StringTie	exon	5425156	5425240	1000	+	.	gene_id "MSTRG.95"; transcript_id "Zm00001eb001860_T002"; exon_number "2"; ref_gene_id "Zm00001eb001860";
chr1	StringTie	exon	5425344	5425423	1000	+	.	gene_id "MSTRG.95"; transcript_id "Zm00001eb001860_T002"; exon_number "3"; ref_gene_id "Zm00001eb001860";
chr1	StringTie	exon	5425550	5425574	1000	+	.	gene_id "MSTRG.95"; transcript_id "Zm00001eb001860_T002"; exon_number "4"; ref_gene_id "Zm00001eb001860";
chr1	StringTie	exon	5425649	5425745	1000	+	.	gene_id "MSTRG.95"; transcript_id "Zm00001eb001860_T002"; exon_number "5"; ref_gene_id "Zm00001eb001860";
chr1	StringTie	exon	5425824	5425890	1000	+	.	gene_id "MSTRG.95"; transcript_id "Zm00001eb001860_T002"; exon_number "6"; ref_gene_id "Zm00001eb001860";
chr1	StringTie	exon	5426595	5426685	1000	+	.	gene_id "MSTRG.95"; transcript_id "Zm00001eb001860_T002"; exon_number "7"; ref_gene_id "Zm00001eb001860";
chr1	StringTie	exon	5427739	5427905	1000	+	.	gene_id "MSTRG.95"; transcript_id "Zm00001eb001860_T002"; exon_number "8"; ref_gene_id "Zm00001eb001860";
chr1	StringTie	exon	5428202	5428483	1000	+	.	gene_id "MSTRG.95"; transcript_id "Zm00001eb001860_T002"; exon_number "9"; ref_gene_id "Zm00001eb001860";
chr1	StringTie	exon	5428555	5428671	1000	+	.	gene_id "MSTRG.95"; transcript_id "Zm00001eb001860_T002"; exon_number "10"; ref_gene_id "Zm00001eb001860";
chr1	StringTie	exon	5430844	5431320	1000	+	.	gene_id "MSTRG.95"; transcript_id "Zm00001eb001860_T002"; exon_number "11"; ref_gene_id "Zm00001eb001860";
chr1	StringTie	transcript	5430962	5431339	1000	-	.	gene_id "MSTRG.96"; transcript_id "MSTRG.96.1";
chr1	StringTie	exon	5430962	5431339	1000	-	.	gene_id "MSTRG.96"; transcript_id "MSTRG.96.1"; exon_number "1";
chr1	StringTie	transcript	5563658	5568308	1000	-	.	gene_id "MSTRG.97"; transcript_id "Zm00001eb001940_T003"; ref_gene_id "Zm00001eb001940";
chr1	StringTie	exon	5563658	5564117	1000	-	.	gene_id "MSTRG.97"; transcript_id "Zm00001eb001940_T003"; exon_number "1"; ref_gene_id "Zm00001eb001940";
chr1	StringTie	exon	5564201	5564275	1000	-	.	gene_id "MSTRG.97"; transcript_id "Zm00001eb001940_T003"; exon_number "2"; ref_gene_id "Zm00001eb001940";
chr1	StringTie	exon	5564465	5564521	1000	-	.	gene_id "MSTRG.97"; transcript_id "Zm00001eb001940_T003"; exon_number "3"; ref_gene_id "Zm00001eb001940";
chr1	StringTie	exon	5564638	5564754	1000	-	.	gene_id "MSTRG.97"; transcript_id "Zm00001eb001940_T003"; exon_number "4"; ref_gene_id "Zm00001eb001940";
chr1	StringTie	exon	5564955	5565065	1000	-	.	gene_id "MSTRG.97"; transcript_id "Zm00001eb001940_T003"; exon_number "5"; ref_gene_id "Zm00001eb001940";
chr1	StringTie	exon	5565441	5565547	1000	-	.	gene_id "MSTRG.97"; transcript_id "Zm00001eb001940_T003"; exon_number "6"; ref_gene_id "Zm00001eb001940";
chr1	StringTie	exon	5565976	5566000	1000	-	.	gene_id "MSTRG.97"; transcript_id "Zm00001eb001940_T003"; exon_number "7"; ref_gene_id "Zm00001eb001940";
chr1	StringTie	exon	5566100	5566153	1000	-	.	gene_id "MSTRG.97"; transcript_id "Zm00001eb001940_T003"; exon_number "8"; ref_gene_id "Zm00001eb001940";
chr1	StringTie	exon	5566375	5566455	1000	-	.	gene_id "MSTRG.97"; transcript_id "Zm00001eb001940_T003"; exon_number "9"; ref_gene_id "Zm00001eb001940";
chr1	StringTie	exon	5566554	5566661	1000	-	.	gene_id "MSTRG.97"; transcript_id "Zm00001eb001940_T003"; exon_number "10"; ref_gene_id "Zm00001eb001940";
chr1	StringTie	exon	5566856	5566927	1000	-	.	gene_id "MSTRG.97"; transcript_id "Zm00001eb001940_T003"; exon_number "11"; ref_gene_id "Zm00001eb001940";
chr1	StringTie	exon	5567007	5567069	1000	-	.	gene_id "MSTRG.97"; transcript_id "Zm00001eb001940_T003"; exon_number "12"; ref_gene_id "Zm00001eb001940";
chr1	StringTie	exon	5567977	5568308	1000	-	.	gene_id "MSTRG.97"; transcript_id "Zm00001eb001940_T003"; exon_number "13"; ref_gene_id "Zm00001eb001940";
chr1	StringTie	transcript	5563658	5568308	1000	-	.	gene_id "MSTRG.97"; transcript_id "Zm00001eb001940_T001"; ref_gene_id "Zm00001eb001940";
chr1	StringTie	exon	5563658	5564117	1000	-	.	gene_id "MSTRG.97"; transcript_id "Zm00001eb001940_T001"; exon_number "1"; ref_gene_id "Zm00001eb001940";
chr1	StringTie	exon	5564201	5564275	1000	-	.	gene_id "MSTRG.97"; transcript_id "Zm00001eb001940_T001"; exon_number "2"; ref_gene_id "Zm00001eb001940";
chr1	StringTie	exon	5564465	5564521	1000	-	.	gene_id "MSTRG.97"; transcript_id "Zm00001eb001940_T001"; exon_number "3"; ref_gene_id "Zm00001eb001940";
chr1	StringTie	exon	5564638	5564754	1000	-	.	gene_id "MSTRG.97"; transcript_id "Zm00001eb001940_T001"; exon_number "4"; ref_gene_id "Zm00001eb001940";
chr1	StringTie	exon	5564955	5564993	1000	-	.	gene_id "MSTRG.97"; transcript_id "Zm00001eb001940_T001"; exon_number "5"; ref_gene_id "Zm00001eb001940";
chr1	StringTie	exon	5565441	5565563	1000	-	.	gene_id "MSTRG.97"; transcript_id "Zm00001eb001940_T001"; exon_number "6"; ref_gene_id "Zm00001eb001940";
chr1	StringTie	exon	5565697	5565786	1000	-	.	gene_id "MSTRG.97"; transcript_id "Zm00001eb001940_T001"; exon_number "7"; ref_gene_id "Zm00001eb001940";
chr1	StringTie	exon	5565875	5566000	1000	-	.	gene_id "MSTRG.97"; transcript_id "Zm00001eb001940_T001"; exon_number "8"; ref_gene_id "Zm00001eb001940";
chr1	StringTie	exon	5566100	5566153	1000	-	.	gene_id "MSTRG.97"; transcript_id "Zm00001eb001940_T001"; exon_number "9"; ref_gene_id "Zm00001eb001940";
chr1	StringTie	exon	5566375	5566455	1000	-	.	gene_id "MSTRG.97"; transcript_id "Zm00001eb001940_T001"; exon_number "10"; ref_gene_id "Zm00001eb001940";
chr1	StringTie	exon	5566554	5566661	1000	-	.	gene_id "MSTRG.97"; transcript_id "Zm00001eb001940_T001"; exon_number "11"; ref_gene_id "Zm00001eb001940";
chr1	StringTie	exon	5566856	5566927	1000	-	.	gene_id "MSTRG.97"; transcript_id "Zm00001eb001940_T001"; exon_number "12"; ref_gene_id "Zm00001eb001940";
chr1	StringTie	exon	5567007	5567069	1000	-	.	gene_id "MSTRG.97"; transcript_id "Zm00001eb001940_T001"; exon_number "13"; ref_gene_id "Zm00001eb001940";
chr1	StringTie	exon	5567977	5568308	1000	-	.	gene_id "MSTRG.97"; transcript_id "Zm00001eb001940_T001"; exon_number "14"; ref_gene_id "Zm00001eb001940";
chr1	StringTie	transcript	5563658	5568308	1000	-	.	gene_id "MSTRG.97"; transcript_id "Zm00001eb001940_T002"; ref_gene_id "Zm00001eb001940";
chr1	StringTie	exon	5563658	5564117	1000	-	.	gene_id "MSTRG.97"; transcript_id "Zm00001eb001940_T002"; exon_number "1"; ref_gene_id "Zm00001eb001940";
chr1	StringTie	exon	5564201	5564275	1000	-	.	gene_id "MSTRG.97"; transcript_id "Zm00001eb001940_T002"; exon_number "2"; ref_gene_id "Zm00001eb001940";
chr1	StringTie	exon	5564465	5564521	1000	-	.	gene_id "MSTRG.97"; transcript_id "Zm00001eb001940_T002"; exon_number "3"; ref_gene_id "Zm00001eb001940";
chr1	StringTie	exon	5564638	5564754	1000	-	.	gene_id "MSTRG.97"; transcript_id "Zm00001eb001940_T002"; exon_number "4"; ref_gene_id "Zm00001eb001940";
chr1	StringTie	exon	5564955	5565065	1000	-	.	gene_id "MSTRG.97"; transcript_id "Zm00001eb001940_T002"; exon_number "5"; ref_gene_id "Zm00001eb001940";
chr1	StringTie	exon	5565441	5565563	1000	-	.	gene_id "MSTRG.97"; transcript_id "Zm00001eb001940_T002"; exon_number "6"; ref_gene_id "Zm00001eb001940";
chr1	StringTie	exon	5565697	5565786	1000	-	.	gene_id "MSTRG.97"; transcript_id "Zm00001eb001940_T002"; exon_number "7"; ref_gene_id "Zm00001eb001940";
chr1	StringTie	exon	5565875	5566000	1000	-	.	gene_id "MSTRG.97"; transcript_id "Zm00001eb001940_T002"; exon_number "8"; ref_gene_id "Zm00001eb001940";
chr1	StringTie	exon	5566100	5566153	1000	-	.	gene_id "MSTRG.97"; transcript_id "Zm00001eb001940_T002"; exon_number "9"; ref_gene_id "Zm00001eb001940";
chr1	StringTie	exon	5566375	5566455	1000	-	.	gene_id "MSTRG.97"; transcript_id "Zm00001eb001940_T002"; exon_number "10"; ref_gene_id "Zm00001eb001940";
chr1	StringTie	exon	5566554	5566661	1000	-	.	gene_id "MSTRG.97"; transcript_id "Zm00001eb001940_T002"; exon_number "11"; ref_gene_id "Zm00001eb001940";
chr1	StringTie	exon	5566856	5566927	1000	-	.	gene_id "MSTRG.97"; transcript_id "Zm00001eb001940_T002"; exon_number "12"; ref_gene_id "Zm00001eb001940";
chr1	StringTie	exon	5567007	5567069	1000	-	.	gene_id "MSTRG.97"; transcript_id "Zm00001eb001940_T002"; exon_number "13"; ref_gene_id "Zm00001eb001940";
chr1	StringTie	exon	5567977	5568308	1000	-	.	gene_id "MSTRG.97"; transcript_id "Zm00001eb001940_T002"; exon_number "14"; ref_gene_id "Zm00001eb001940";
chr1	StringTie	transcript	5743584	5766324	1000	+	.	gene_id "MSTRG.98"; transcript_id "Zm00001eb002000_T001"; ref_gene_id "Zm00001eb002000";
chr1	StringTie	exon	5743584	5743791	1000	+	.	gene_id "MSTRG.98"; transcript_id "Zm00001eb002000_T001"; exon_number "1"; ref_gene_id "Zm00001eb002000";
chr1	StringTie	exon	5755786	5755874	1000	+	.	gene_id "MSTRG.98"; transcript_id "Zm00001eb002000_T001"; exon_number "2"; ref_gene_id "Zm00001eb002000";
chr1	StringTie	exon	5757047	5758014	1000	+	.	gene_id "MSTRG.98"; transcript_id "Zm00001eb002000_T001"; exon_number "3"; ref_gene_id "Zm00001eb002000";
chr1	StringTie	exon	5759877	5759937	1000	+	.	gene_id "MSTRG.98"; transcript_id "Zm00001eb002000_T001"; exon_number "4"; ref_gene_id "Zm00001eb002000";
chr1	StringTie	exon	5760017	5760129	1000	+	.	gene_id "MSTRG.98"; transcript_id "Zm00001eb002000_T001"; exon_number "5"; ref_gene_id "Zm00001eb002000";
chr1	StringTie	exon	5761286	5761376	1000	+	.	gene_id "MSTRG.98"; transcript_id "Zm00001eb002000_T001"; exon_number "6"; ref_gene_id "Zm00001eb002000";
chr1	StringTie	exon	5764153	5764200	1000	+	.	gene_id "MSTRG.98"; transcript_id "Zm00001eb002000_T001"; exon_number "7"; ref_gene_id "Zm00001eb002000";
chr1	StringTie	exon	5765746	5766324	1000	+	.	gene_id "MSTRG.98"; transcript_id "Zm00001eb002000_T001"; exon_number "8"; ref_gene_id "Zm00001eb002000";
chr1	StringTie	transcript	5743584	5766324	1000	+	.	gene_id "MSTRG.98"; transcript_id "Zm00001eb002000_T002"; ref_gene_id "Zm00001eb002000";
chr1	StringTie	exon	5743584	5743791	1000	+	.	gene_id "MSTRG.98"; transcript_id "Zm00001eb002000_T002"; exon_number "1"; ref_gene_id "Zm00001eb002000";
chr1	StringTie	exon	5755786	5755874	1000	+	.	gene_id "MSTRG.98"; transcript_id "Zm00001eb002000_T002"; exon_number "2"; ref_gene_id "Zm00001eb002000";
chr1	StringTie	exon	5757047	5758014	1000	+	.	gene_id "MSTRG.98"; transcript_id "Zm00001eb002000_T002"; exon_number "3"; ref_gene_id "Zm00001eb002000";
chr1	StringTie	exon	5759880	5759937	1000	+	.	gene_id "MSTRG.98"; transcript_id "Zm00001eb002000_T002"; exon_number "4"; ref_gene_id "Zm00001eb002000";
chr1	StringTie	exon	5760017	5760129	1000	+	.	gene_id "MSTRG.98"; transcript_id "Zm00001eb002000_T002"; exon_number "5"; ref_gene_id "Zm00001eb002000";
chr1	StringTie	exon	5761286	5761376	1000	+	.	gene_id "MSTRG.98"; transcript_id "Zm00001eb002000_T002"; exon_number "6"; ref_gene_id "Zm00001eb002000";
chr1	StringTie	exon	5764153	5764200	1000	+	.	gene_id "MSTRG.98"; transcript_id "Zm00001eb002000_T002"; exon_number "7"; ref_gene_id "Zm00001eb002000";
chr1	StringTie	exon	5765746	5766324	1000	+	.	gene_id "MSTRG.98"; transcript_id "Zm00001eb002000_T002"; exon_number "8"; ref_gene_id "Zm00001eb002000";
chr1	StringTie	transcript	5743584	5766324	1000	+	.	gene_id "MSTRG.98"; transcript_id "Zm00001eb002000_T003"; ref_gene_id "Zm00001eb002000";
chr1	StringTie	exon	5743584	5743791	1000	+	.	gene_id "MSTRG.98"; transcript_id "Zm00001eb002000_T003"; exon_number "1"; ref_gene_id "Zm00001eb002000";
chr1	StringTie	exon	5755786	5755874	1000	+	.	gene_id "MSTRG.98"; transcript_id "Zm00001eb002000_T003"; exon_number "2"; ref_gene_id "Zm00001eb002000";
chr1	StringTie	exon	5756504	5756573	1000	+	.	gene_id "MSTRG.98"; transcript_id "Zm00001eb002000_T003"; exon_number "3"; ref_gene_id "Zm00001eb002000";
chr1	StringTie	exon	5757047	5758014	1000	+	.	gene_id "MSTRG.98"; transcript_id "Zm00001eb002000_T003"; exon_number "4"; ref_gene_id "Zm00001eb002000";
chr1	StringTie	exon	5759877	5759937	1000	+	.	gene_id "MSTRG.98"; transcript_id "Zm00001eb002000_T003"; exon_number "5"; ref_gene_id "Zm00001eb002000";
chr1	StringTie	exon	5760017	5760129	1000	+	.	gene_id "MSTRG.98"; transcript_id "Zm00001eb002000_T003"; exon_number "6"; ref_gene_id "Zm00001eb002000";
chr1	StringTie	exon	5761286	5761376	1000	+	.	gene_id "MSTRG.98"; transcript_id "Zm00001eb002000_T003"; exon_number "7"; ref_gene_id "Zm00001eb002000";
chr1	StringTie	exon	5764153	5764200	1000	+	.	gene_id "MSTRG.98"; transcript_id "Zm00001eb002000_T003"; exon_number "8"; ref_gene_id "Zm00001eb002000";
chr1	StringTie	exon	5765746	5766324	1000	+	.	gene_id "MSTRG.98"; transcript_id "Zm00001eb002000_T003"; exon_number "9"; ref_gene_id "Zm00001eb002000";
chr1	StringTie	transcript	5743584	5766324	1000	+	.	gene_id "MSTRG.98"; transcript_id "Zm00001eb002000_T004"; ref_gene_id "Zm00001eb002000";
chr1	StringTie	exon	5743584	5743791	1000	+	.	gene_id "MSTRG.98"; transcript_id "Zm00001eb002000_T004"; exon_number "1"; ref_gene_id "Zm00001eb002000";
chr1	StringTie	exon	5755786	5755874	1000	+	.	gene_id "MSTRG.98"; transcript_id "Zm00001eb002000_T004"; exon_number "2"; ref_gene_id "Zm00001eb002000";
chr1	StringTie	exon	5756504	5756573	1000	+	.	gene_id "MSTRG.98"; transcript_id "Zm00001eb002000_T004"; exon_number "3"; ref_gene_id "Zm00001eb002000";
chr1	StringTie	exon	5757047	5758014	1000	+	.	gene_id "MSTRG.98"; transcript_id "Zm00001eb002000_T004"; exon_number "4"; ref_gene_id "Zm00001eb002000";
chr1	StringTie	exon	5759880	5759937	1000	+	.	gene_id "MSTRG.98"; transcript_id "Zm00001eb002000_T004"; exon_number "5"; ref_gene_id "Zm00001eb002000";
chr1	StringTie	exon	5760017	5760129	1000	+	.	gene_id "MSTRG.98"; transcript_id "Zm00001eb002000_T004"; exon_number "6"; ref_gene_id "Zm00001eb002000";
chr1	StringTie	exon	5761286	5761376	1000	+	.	gene_id "MSTRG.98"; transcript_id "Zm00001eb002000_T004"; exon_number "7"; ref_gene_id "Zm00001eb002000";
chr1	StringTie	exon	5764153	5764200	1000	+	.	gene_id "MSTRG.98"; transcript_id "Zm00001eb002000_T004"; exon_number "8"; ref_gene_id "Zm00001eb002000";
chr1	StringTie	exon	5765746	5766324	1000	+	.	gene_id "MSTRG.98"; transcript_id "Zm00001eb002000_T004"; exon_number "9"; ref_gene_id "Zm00001eb002000";
chr1	StringTie	transcript	5744120	5744334	1000	-	.	gene_id "MSTRG.99"; transcript_id "MSTRG.99.1";
chr1	StringTie	exon	5744120	5744334	1000	-	.	gene_id "MSTRG.99"; transcript_id "MSTRG.99.1"; exon_number "1";
chr1	StringTie	transcript	5765857	5766081	1000	-	.	gene_id "MSTRG.100"; transcript_id "MSTRG.100.1";
chr1	StringTie	exon	5765857	5766081	1000	-	.	gene_id "MSTRG.100"; transcript_id "MSTRG.100.1"; exon_number "1";
chr1	StringTie	transcript	5847052	5847506	1000	+	.	gene_id "MSTRG.101"; transcript_id "MSTRG.101.1";
chr1	StringTie	exon	5847052	5847506	1000	+	.	gene_id "MSTRG.101"; transcript_id "MSTRG.101.1"; exon_number "1";
chr1	StringTie	transcript	5847054	5859789	1000	-	.	gene_id "MSTRG.102"; transcript_id "Zm00001eb002040_T001"; ref_gene_id "Zm00001eb002040";
chr1	StringTie	exon	5847054	5847577	1000	-	.	gene_id "MSTRG.102"; transcript_id "Zm00001eb002040_T001"; exon_number "1"; ref_gene_id "Zm00001eb002040";
chr1	StringTie	exon	5848024	5848119	1000	-	.	gene_id "MSTRG.102"; transcript_id "Zm00001eb002040_T001"; exon_number "2"; ref_gene_id "Zm00001eb002040";
chr1	StringTie	exon	5848198	5848242	1000	-	.	gene_id "MSTRG.102"; transcript_id "Zm00001eb002040_T001"; exon_number "3"; ref_gene_id "Zm00001eb002040";
chr1	StringTie	exon	5848363	5848440	1000	-	.	gene_id "MSTRG.102"; transcript_id "Zm00001eb002040_T001"; exon_number "4"; ref_gene_id "Zm00001eb002040";
chr1	StringTie	exon	5848525	5848713	1000	-	.	gene_id "MSTRG.102"; transcript_id "Zm00001eb002040_T001"; exon_number "5"; ref_gene_id "Zm00001eb002040";
chr1	StringTie	exon	5848953	5849048	1000	-	.	gene_id "MSTRG.102"; transcript_id "Zm00001eb002040_T001"; exon_number "6"; ref_gene_id "Zm00001eb002040";
chr1	StringTie	exon	5849746	5849799	1000	-	.	gene_id "MSTRG.102"; transcript_id "Zm00001eb002040_T001"; exon_number "7"; ref_gene_id "Zm00001eb002040";
chr1	StringTie	exon	5850315	5850411	1000	-	.	gene_id "MSTRG.102"; transcript_id "Zm00001eb002040_T001"; exon_number "8"; ref_gene_id "Zm00001eb002040";
chr1	StringTie	exon	5850497	5850585	1000	-	.	gene_id "MSTRG.102"; transcript_id "Zm00001eb002040_T001"; exon_number "9"; ref_gene_id "Zm00001eb002040";
chr1	StringTie	exon	5850958	5851035	1000	-	.	gene_id "MSTRG.102"; transcript_id "Zm00001eb002040_T001"; exon_number "10"; ref_gene_id "Zm00001eb002040";
chr1	StringTie	exon	5856830	5856898	1000	-	.	gene_id "MSTRG.102"; transcript_id "Zm00001eb002040_T001"; exon_number "11"; ref_gene_id "Zm00001eb002040";
chr1	StringTie	exon	5857011	5857094	1000	-	.	gene_id "MSTRG.102"; transcript_id "Zm00001eb002040_T001"; exon_number "12"; ref_gene_id "Zm00001eb002040";
chr1	StringTie	exon	5857204	5857275	1000	-	.	gene_id "MSTRG.102"; transcript_id "Zm00001eb002040_T001"; exon_number "13"; ref_gene_id "Zm00001eb002040";
chr1	StringTie	exon	5857534	5857608	1000	-	.	gene_id "MSTRG.102"; transcript_id "Zm00001eb002040_T001"; exon_number "14"; ref_gene_id "Zm00001eb002040";
chr1	StringTie	exon	5857682	5857757	1000	-	.	gene_id "MSTRG.102"; transcript_id "Zm00001eb002040_T001"; exon_number "15"; ref_gene_id "Zm00001eb002040";
chr1	StringTie	exon	5857861	5857922	1000	-	.	gene_id "MSTRG.102"; transcript_id "Zm00001eb002040_T001"; exon_number "16"; ref_gene_id "Zm00001eb002040";
chr1	StringTie	exon	5857993	5858077	1000	-	.	gene_id "MSTRG.102"; transcript_id "Zm00001eb002040_T001"; exon_number "17"; ref_gene_id "Zm00001eb002040";
chr1	StringTie	exon	5858176	5858240	1000	-	.	gene_id "MSTRG.102"; transcript_id "Zm00001eb002040_T001"; exon_number "18"; ref_gene_id "Zm00001eb002040";
chr1	StringTie	exon	5858922	5858965	1000	-	.	gene_id "MSTRG.102"; transcript_id "Zm00001eb002040_T001"; exon_number "19"; ref_gene_id "Zm00001eb002040";
chr1	StringTie	exon	5859131	5859789	1000	-	.	gene_id "MSTRG.102"; transcript_id "Zm00001eb002040_T001"; exon_number "20"; ref_gene_id "Zm00001eb002040";
chr1	StringTie	transcript	5847280	5859789	1000	-	.	gene_id "MSTRG.102"; transcript_id "Zm00001eb002040_T002"; ref_gene_id "Zm00001eb002040";
chr1	StringTie	exon	5847280	5847589	1000	-	.	gene_id "MSTRG.102"; transcript_id "Zm00001eb002040_T002"; exon_number "1"; ref_gene_id "Zm00001eb002040";
chr1	StringTie	exon	5848024	5848119	1000	-	.	gene_id "MSTRG.102"; transcript_id "Zm00001eb002040_T002"; exon_number "2"; ref_gene_id "Zm00001eb002040";
chr1	StringTie	exon	5848198	5848242	1000	-	.	gene_id "MSTRG.102"; transcript_id "Zm00001eb002040_T002"; exon_number "3"; ref_gene_id "Zm00001eb002040";
chr1	StringTie	exon	5848363	5848440	1000	-	.	gene_id "MSTRG.102"; transcript_id "Zm00001eb002040_T002"; exon_number "4"; ref_gene_id "Zm00001eb002040";
chr1	StringTie	exon	5848525	5848713	1000	-	.	gene_id "MSTRG.102"; transcript_id "Zm00001eb002040_T002"; exon_number "5"; ref_gene_id "Zm00001eb002040";
chr1	StringTie	exon	5848953	5849048	1000	-	.	gene_id "MSTRG.102"; transcript_id "Zm00001eb002040_T002"; exon_number "6"; ref_gene_id "Zm00001eb002040";
chr1	StringTie	exon	5849746	5849799	1000	-	.	gene_id "MSTRG.102"; transcript_id "Zm00001eb002040_T002"; exon_number "7"; ref_gene_id "Zm00001eb002040";
chr1	StringTie	exon	5850315	5850411	1000	-	.	gene_id "MSTRG.102"; transcript_id "Zm00001eb002040_T002"; exon_number "8"; ref_gene_id "Zm00001eb002040";
chr1	StringTie	exon	5850497	5850585	1000	-	.	gene_id "MSTRG.102"; transcript_id "Zm00001eb002040_T002"; exon_number "9"; ref_gene_id "Zm00001eb002040";
chr1	StringTie	exon	5850958	5851035	1000	-	.	gene_id "MSTRG.102"; transcript_id "Zm00001eb002040_T002"; exon_number "10"; ref_gene_id "Zm00001eb002040";
chr1	StringTie	exon	5856830	5856898	1000	-	.	gene_id "MSTRG.102"; transcript_id "Zm00001eb002040_T002"; exon_number "11"; ref_gene_id "Zm00001eb002040";
chr1	StringTie	exon	5857011	5857094	1000	-	.	gene_id "MSTRG.102"; transcript_id "Zm00001eb002040_T002"; exon_number "12"; ref_gene_id "Zm00001eb002040";
chr1	StringTie	exon	5857204	5857275	1000	-	.	gene_id "MSTRG.102"; transcript_id "Zm00001eb002040_T002"; exon_number "13"; ref_gene_id "Zm00001eb002040";
chr1	StringTie	exon	5857534	5857608	1000	-	.	gene_id "MSTRG.102"; transcript_id "Zm00001eb002040_T002"; exon_number "14"; ref_gene_id "Zm00001eb002040";
chr1	StringTie	exon	5857682	5857757	1000	-	.	gene_id "MSTRG.102"; transcript_id "Zm00001eb002040_T002"; exon_number "15"; ref_gene_id "Zm00001eb002040";
chr1	StringTie	exon	5857861	5857922	1000	-	.	gene_id "MSTRG.102"; transcript_id "Zm00001eb002040_T002"; exon_number "16"; ref_gene_id "Zm00001eb002040";
chr1	StringTie	exon	5857993	5858077	1000	-	.	gene_id "MSTRG.102"; transcript_id "Zm00001eb002040_T002"; exon_number "17"; ref_gene_id "Zm00001eb002040";
chr1	StringTie	exon	5858176	5858240	1000	-	.	gene_id "MSTRG.102"; transcript_id "Zm00001eb002040_T002"; exon_number "18"; ref_gene_id "Zm00001eb002040";
chr1	StringTie	exon	5858922	5858965	1000	-	.	gene_id "MSTRG.102"; transcript_id "Zm00001eb002040_T002"; exon_number "19"; ref_gene_id "Zm00001eb002040";
chr1	StringTie	exon	5859131	5859789	1000	-	.	gene_id "MSTRG.102"; transcript_id "Zm00001eb002040_T002"; exon_number "20"; ref_gene_id "Zm00001eb002040";
chr1	StringTie	transcript	6249491	6249762	1000	+	.	gene_id "MSTRG.103"; transcript_id "MSTRG.103.1";
chr1	StringTie	exon	6249491	6249762	1000	+	.	gene_id "MSTRG.103"; transcript_id "MSTRG.103.1"; exon_number "1";
chr1	StringTie	transcript	6249500	6254299	1000	-	.	gene_id "MSTRG.104"; transcript_id "Zm00001eb002220_T001"; ref_gene_id "Zm00001eb002220";
chr1	StringTie	exon	6249500	6249970	1000	-	.	gene_id "MSTRG.104"; transcript_id "Zm00001eb002220_T001"; exon_number "1"; ref_gene_id "Zm00001eb002220";
chr1	StringTie	exon	6250115	6250339	1000	-	.	gene_id "MSTRG.104"; transcript_id "Zm00001eb002220_T001"; exon_number "2"; ref_gene_id "Zm00001eb002220";
chr1	StringTie	exon	6250996	6251143	1000	-	.	gene_id "MSTRG.104"; transcript_id "Zm00001eb002220_T001"; exon_number "3"; ref_gene_id "Zm00001eb002220";
chr1	StringTie	exon	6251467	6251556	1000	-	.	gene_id "MSTRG.104"; transcript_id "Zm00001eb002220_T001"; exon_number "4"; ref_gene_id "Zm00001eb002220";
chr1	StringTie	exon	6251636	6251704	1000	-	.	gene_id "MSTRG.104"; transcript_id "Zm00001eb002220_T001"; exon_number "5"; ref_gene_id "Zm00001eb002220";
chr1	StringTie	exon	6251954	6252130	1000	-	.	gene_id "MSTRG.104"; transcript_id "Zm00001eb002220_T001"; exon_number "6"; ref_gene_id "Zm00001eb002220";
chr1	StringTie	exon	6252209	6252356	1000	-	.	gene_id "MSTRG.104"; transcript_id "Zm00001eb002220_T001"; exon_number "7"; ref_gene_id "Zm00001eb002220";
chr1	StringTie	exon	6252460	6253088	1000	-	.	gene_id "MSTRG.104"; transcript_id "Zm00001eb002220_T001"; exon_number "8"; ref_gene_id "Zm00001eb002220";
chr1	StringTie	exon	6253840	6253884	1000	-	.	gene_id "MSTRG.104"; transcript_id "Zm00001eb002220_T001"; exon_number "9"; ref_gene_id "Zm00001eb002220";
chr1	StringTie	exon	6253994	6254299	1000	-	.	gene_id "MSTRG.104"; transcript_id "Zm00001eb002220_T001"; exon_number "10"; ref_gene_id "Zm00001eb002220";
chr1	StringTie	transcript	6249536	6254299	1000	-	.	gene_id "MSTRG.104"; transcript_id "Zm00001eb002220_T002"; ref_gene_id "Zm00001eb002220";
chr1	StringTie	exon	6249536	6249970	1000	-	.	gene_id "MSTRG.104"; transcript_id "Zm00001eb002220_T002"; exon_number "1"; ref_gene_id "Zm00001eb002220";
chr1	StringTie	exon	6250115	6250339	1000	-	.	gene_id "MSTRG.104"; transcript_id "Zm00001eb002220_T002"; exon_number "2"; ref_gene_id "Zm00001eb002220";
chr1	StringTie	exon	6250996	6251154	1000	-	.	gene_id "MSTRG.104"; transcript_id "Zm00001eb002220_T002"; exon_number "3"; ref_gene_id "Zm00001eb002220";
chr1	StringTie	exon	6251467	6251556	1000	-	.	gene_id "MSTRG.104"; transcript_id "Zm00001eb002220_T002"; exon_number "4"; ref_gene_id "Zm00001eb002220";
chr1	StringTie	exon	6251636	6251704	1000	-	.	gene_id "MSTRG.104"; transcript_id "Zm00001eb002220_T002"; exon_number "5"; ref_gene_id "Zm00001eb002220";
chr1	StringTie	exon	6251954	6252130	1000	-	.	gene_id "MSTRG.104"; transcript_id "Zm00001eb002220_T002"; exon_number "6"; ref_gene_id "Zm00001eb002220";
chr1	StringTie	exon	6252209	6252356	1000	-	.	gene_id "MSTRG.104"; transcript_id "Zm00001eb002220_T002"; exon_number "7"; ref_gene_id "Zm00001eb002220";
chr1	StringTie	exon	6252460	6253088	1000	-	.	gene_id "MSTRG.104"; transcript_id "Zm00001eb002220_T002"; exon_number "8"; ref_gene_id "Zm00001eb002220";
chr1	StringTie	exon	6253840	6253884	1000	-	.	gene_id "MSTRG.104"; transcript_id "Zm00001eb002220_T002"; exon_number "9"; ref_gene_id "Zm00001eb002220";
chr1	StringTie	exon	6253994	6254299	1000	-	.	gene_id "MSTRG.104"; transcript_id "Zm00001eb002220_T002"; exon_number "10"; ref_gene_id "Zm00001eb002220";
chr1	StringTie	transcript	6492446	6492907	1000	+	.	gene_id "MSTRG.105"; transcript_id "MSTRG.105.1";
chr1	StringTie	exon	6492446	6492907	1000	+	.	gene_id "MSTRG.105"; transcript_id "MSTRG.105.1"; exon_number "1";
chr1	StringTie	transcript	6492735	6496230	1000	-	.	gene_id "MSTRG.106"; transcript_id "Zm00001eb002320_T001"; ref_gene_id "Zm00001eb002320";
chr1	StringTie	exon	6492735	6492914	1000	-	.	gene_id "MSTRG.106"; transcript_id "Zm00001eb002320_T001"; exon_number "1"; ref_gene_id "Zm00001eb002320";
chr1	StringTie	exon	6495802	6496230	1000	-	.	gene_id "MSTRG.106"; transcript_id "Zm00001eb002320_T001"; exon_number "2"; ref_gene_id "Zm00001eb002320";
chr1	StringTie	transcript	5897030	5900917	1000	+	.	gene_id "MSTRG.107"; transcript_id "Zm00001eb002060_T002"; ref_gene_id "Zm00001eb002060";
chr1	StringTie	exon	5897030	5897209	1000	+	.	gene_id "MSTRG.107"; transcript_id "Zm00001eb002060_T002"; exon_number "1"; ref_gene_id "Zm00001eb002060";
chr1	StringTie	exon	5898981	5899951	1000	+	.	gene_id "MSTRG.107"; transcript_id "Zm00001eb002060_T002"; exon_number "2"; ref_gene_id "Zm00001eb002060";
chr1	StringTie	exon	5900155	5900917	1000	+	.	gene_id "MSTRG.107"; transcript_id "Zm00001eb002060_T002"; exon_number "3"; ref_gene_id "Zm00001eb002060";
chr1	StringTie	transcript	5897030	5900917	1000	+	.	gene_id "MSTRG.107"; transcript_id "Zm00001eb002060_T001"; ref_gene_id "Zm00001eb002060";
chr1	StringTie	exon	5897030	5897209	1000	+	.	gene_id "MSTRG.107"; transcript_id "Zm00001eb002060_T001"; exon_number "1"; ref_gene_id "Zm00001eb002060";
chr1	StringTie	exon	5898981	5899474	1000	+	.	gene_id "MSTRG.107"; transcript_id "Zm00001eb002060_T001"; exon_number "2"; ref_gene_id "Zm00001eb002060";
chr1	StringTie	exon	5899580	5899951	1000	+	.	gene_id "MSTRG.107"; transcript_id "Zm00001eb002060_T001"; exon_number "3"; ref_gene_id "Zm00001eb002060";
chr1	StringTie	exon	5900155	5900917	1000	+	.	gene_id "MSTRG.107"; transcript_id "Zm00001eb002060_T001"; exon_number "4"; ref_gene_id "Zm00001eb002060";
chr1	StringTie	transcript	5900408	5900796	1000	-	.	gene_id "MSTRG.108"; transcript_id "MSTRG.108.1";
chr1	StringTie	exon	5900408	5900796	1000	-	.	gene_id "MSTRG.108"; transcript_id "MSTRG.108.1"; exon_number "1";
chr1	StringTie	transcript	6988921	6997792	1000	+	.	gene_id "MSTRG.109"; transcript_id "MSTRG.109.1";
chr1	StringTie	exon	6988921	6989105	1000	+	.	gene_id "MSTRG.109"; transcript_id "MSTRG.109.1"; exon_number "1";
chr1	StringTie	exon	6997613	6997792	1000	+	.	gene_id "MSTRG.109"; transcript_id "MSTRG.109.1"; exon_number "2";
chr1	StringTie	transcript	7399951	7402416	1000	-	.	gene_id "MSTRG.110"; transcript_id "Zm00001eb002640_T001"; ref_gene_id "Zm00001eb002640";
chr1	StringTie	exon	7399951	7400414	1000	-	.	gene_id "MSTRG.110"; transcript_id "Zm00001eb002640_T001"; exon_number "1"; ref_gene_id "Zm00001eb002640";
chr1	StringTie	exon	7400579	7400765	1000	-	.	gene_id "MSTRG.110"; transcript_id "Zm00001eb002640_T001"; exon_number "2"; ref_gene_id "Zm00001eb002640";
chr1	StringTie	exon	7400867	7401064	1000	-	.	gene_id "MSTRG.110"; transcript_id "Zm00001eb002640_T001"; exon_number "3"; ref_gene_id "Zm00001eb002640";
chr1	StringTie	exon	7401161	7401423	1000	-	.	gene_id "MSTRG.110"; transcript_id "Zm00001eb002640_T001"; exon_number "4"; ref_gene_id "Zm00001eb002640";
chr1	StringTie	exon	7401774	7402416	1000	-	.	gene_id "MSTRG.110"; transcript_id "Zm00001eb002640_T001"; exon_number "5"; ref_gene_id "Zm00001eb002640";
chr1	StringTie	transcript	7399979	7400223	1000	+	.	gene_id "MSTRG.111"; transcript_id "MSTRG.111.1";
chr1	StringTie	exon	7399979	7400223	1000	+	.	gene_id "MSTRG.111"; transcript_id "MSTRG.111.1"; exon_number "1";
chr1	StringTie	transcript	7720871	7722407	1000	-	.	gene_id "MSTRG.112"; transcript_id "MSTRG.112.1";
chr1	StringTie	exon	7720871	7720944	1000	-	.	gene_id "MSTRG.112"; transcript_id "MSTRG.112.1"; exon_number "1";
chr1	StringTie	exon	7721157	7721268	1000	-	.	gene_id "MSTRG.112"; transcript_id "MSTRG.112.1"; exon_number "2";
chr1	StringTie	exon	7722329	7722407	1000	-	.	gene_id "MSTRG.112"; transcript_id "MSTRG.112.1"; exon_number "3";
chr1	StringTie	transcript	7130513	7136524	1000	-	.	gene_id "MSTRG.113"; transcript_id "Zm00001eb002530_T001"; ref_gene_id "Zm00001eb002530";
chr1	StringTie	exon	7130513	7131145	1000	-	.	gene_id "MSTRG.113"; transcript_id "Zm00001eb002530_T001"; exon_number "1"; ref_gene_id "Zm00001eb002530";
chr1	StringTie	exon	7131284	7131330	1000	-	.	gene_id "MSTRG.113"; transcript_id "Zm00001eb002530_T001"; exon_number "2"; ref_gene_id "Zm00001eb002530";
chr1	StringTie	exon	7131749	7131777	1000	-	.	gene_id "MSTRG.113"; transcript_id "Zm00001eb002530_T001"; exon_number "3"; ref_gene_id "Zm00001eb002530";
chr1	StringTie	exon	7131918	7131976	1000	-	.	gene_id "MSTRG.113"; transcript_id "Zm00001eb002530_T001"; exon_number "4"; ref_gene_id "Zm00001eb002530";
chr1	StringTie	exon	7132042	7132155	1000	-	.	gene_id "MSTRG.113"; transcript_id "Zm00001eb002530_T001"; exon_number "5"; ref_gene_id "Zm00001eb002530";
chr1	StringTie	exon	7132252	7132448	1000	-	.	gene_id "MSTRG.113"; transcript_id "Zm00001eb002530_T001"; exon_number "6"; ref_gene_id "Zm00001eb002530";
chr1	StringTie	exon	7132542	7133273	1000	-	.	gene_id "MSTRG.113"; transcript_id "Zm00001eb002530_T001"; exon_number "7"; ref_gene_id "Zm00001eb002530";
chr1	StringTie	exon	7135861	7136524	1000	-	.	gene_id "MSTRG.113"; transcript_id "Zm00001eb002530_T001"; exon_number "8"; ref_gene_id "Zm00001eb002530";
chr1	StringTie	transcript	7130513	7136524	1000	-	.	gene_id "MSTRG.113"; transcript_id "Zm00001eb002530_T002"; ref_gene_id "Zm00001eb002530";
chr1	StringTie	exon	7130513	7131145	1000	-	.	gene_id "MSTRG.113"; transcript_id "Zm00001eb002530_T002"; exon_number "1"; ref_gene_id "Zm00001eb002530";
chr1	StringTie	exon	7131284	7131330	1000	-	.	gene_id "MSTRG.113"; transcript_id "Zm00001eb002530_T002"; exon_number "2"; ref_gene_id "Zm00001eb002530";
chr1	StringTie	exon	7131749	7131777	1000	-	.	gene_id "MSTRG.113"; transcript_id "Zm00001eb002530_T002"; exon_number "3"; ref_gene_id "Zm00001eb002530";
chr1	StringTie	exon	7131918	7131976	1000	-	.	gene_id "MSTRG.113"; transcript_id "Zm00001eb002530_T002"; exon_number "4"; ref_gene_id "Zm00001eb002530";
chr1	StringTie	exon	7132042	7132155	1000	-	.	gene_id "MSTRG.113"; transcript_id "Zm00001eb002530_T002"; exon_number "5"; ref_gene_id "Zm00001eb002530";
chr1	StringTie	exon	7132252	7132469	1000	-	.	gene_id "MSTRG.113"; transcript_id "Zm00001eb002530_T002"; exon_number "6"; ref_gene_id "Zm00001eb002530";
chr1	StringTie	exon	7132542	7133273	1000	-	.	gene_id "MSTRG.113"; transcript_id "Zm00001eb002530_T002"; exon_number "7"; ref_gene_id "Zm00001eb002530";
chr1	StringTie	exon	7135861	7136524	1000	-	.	gene_id "MSTRG.113"; transcript_id "Zm00001eb002530_T002"; exon_number "8"; ref_gene_id "Zm00001eb002530";
chr1	StringTie	transcript	7130746	7136524	1000	-	.	gene_id "MSTRG.113"; transcript_id "Zm00001eb002530_T005"; ref_gene_id "Zm00001eb002530";
chr1	StringTie	exon	7130746	7131145	1000	-	.	gene_id "MSTRG.113"; transcript_id "Zm00001eb002530_T005"; exon_number "1"; ref_gene_id "Zm00001eb002530";
chr1	StringTie	exon	7131284	7131367	1000	-	.	gene_id "MSTRG.113"; transcript_id "Zm00001eb002530_T005"; exon_number "2"; ref_gene_id "Zm00001eb002530";
chr1	StringTie	exon	7131749	7131777	1000	-	.	gene_id "MSTRG.113"; transcript_id "Zm00001eb002530_T005"; exon_number "3"; ref_gene_id "Zm00001eb002530";
chr1	StringTie	exon	7131918	7131976	1000	-	.	gene_id "MSTRG.113"; transcript_id "Zm00001eb002530_T005"; exon_number "4"; ref_gene_id "Zm00001eb002530";
chr1	StringTie	exon	7132042	7132155	1000	-	.	gene_id "MSTRG.113"; transcript_id "Zm00001eb002530_T005"; exon_number "5"; ref_gene_id "Zm00001eb002530";
chr1	StringTie	exon	7132252	7132448	1000	-	.	gene_id "MSTRG.113"; transcript_id "Zm00001eb002530_T005"; exon_number "6"; ref_gene_id "Zm00001eb002530";
chr1	StringTie	exon	7132542	7133273	1000	-	.	gene_id "MSTRG.113"; transcript_id "Zm00001eb002530_T005"; exon_number "7"; ref_gene_id "Zm00001eb002530";
chr1	StringTie	exon	7135861	7136524	1000	-	.	gene_id "MSTRG.113"; transcript_id "Zm00001eb002530_T005"; exon_number "8"; ref_gene_id "Zm00001eb002530";
chr1	StringTie	transcript	7130746	7136524	1000	-	.	gene_id "MSTRG.113"; transcript_id "Zm00001eb002530_T003"; ref_gene_id "Zm00001eb002530";
chr1	StringTie	exon	7130746	7131145	1000	-	.	gene_id "MSTRG.113"; transcript_id "Zm00001eb002530_T003"; exon_number "1"; ref_gene_id "Zm00001eb002530";
chr1	StringTie	exon	7131284	7131367	1000	-	.	gene_id "MSTRG.113"; transcript_id "Zm00001eb002530_T003"; exon_number "2"; ref_gene_id "Zm00001eb002530";
chr1	StringTie	exon	7131749	7131777	1000	-	.	gene_id "MSTRG.113"; transcript_id "Zm00001eb002530_T003"; exon_number "3"; ref_gene_id "Zm00001eb002530";
chr1	StringTie	exon	7131918	7131976	1000	-	.	gene_id "MSTRG.113"; transcript_id "Zm00001eb002530_T003"; exon_number "4"; ref_gene_id "Zm00001eb002530";
chr1	StringTie	exon	7132042	7132155	1000	-	.	gene_id "MSTRG.113"; transcript_id "Zm00001eb002530_T003"; exon_number "5"; ref_gene_id "Zm00001eb002530";
chr1	StringTie	exon	7132252	7132469	1000	-	.	gene_id "MSTRG.113"; transcript_id "Zm00001eb002530_T003"; exon_number "6"; ref_gene_id "Zm00001eb002530";
chr1	StringTie	exon	7132542	7133273	1000	-	.	gene_id "MSTRG.113"; transcript_id "Zm00001eb002530_T003"; exon_number "7"; ref_gene_id "Zm00001eb002530";
chr1	StringTie	exon	7135861	7136524	1000	-	.	gene_id "MSTRG.113"; transcript_id "Zm00001eb002530_T003"; exon_number "8"; ref_gene_id "Zm00001eb002530";
chr1	StringTie	transcript	7130774	7136524	1000	-	.	gene_id "MSTRG.113"; transcript_id "Zm00001eb002530_T004"; ref_gene_id "Zm00001eb002530";
chr1	StringTie	exon	7130774	7131145	1000	-	.	gene_id "MSTRG.113"; transcript_id "Zm00001eb002530_T004"; exon_number "1"; ref_gene_id "Zm00001eb002530";
chr1	StringTie	exon	7131284	7131375	1000	-	.	gene_id "MSTRG.113"; transcript_id "Zm00001eb002530_T004"; exon_number "2"; ref_gene_id "Zm00001eb002530";
chr1	StringTie	exon	7131749	7131777	1000	-	.	gene_id "MSTRG.113"; transcript_id "Zm00001eb002530_T004"; exon_number "3"; ref_gene_id "Zm00001eb002530";
chr1	StringTie	exon	7131918	7131976	1000	-	.	gene_id "MSTRG.113"; transcript_id "Zm00001eb002530_T004"; exon_number "4"; ref_gene_id "Zm00001eb002530";
chr1	StringTie	exon	7132042	7132155	1000	-	.	gene_id "MSTRG.113"; transcript_id "Zm00001eb002530_T004"; exon_number "5"; ref_gene_id "Zm00001eb002530";
chr1	StringTie	exon	7132252	7132469	1000	-	.	gene_id "MSTRG.113"; transcript_id "Zm00001eb002530_T004"; exon_number "6"; ref_gene_id "Zm00001eb002530";
chr1	StringTie	exon	7132542	7133273	1000	-	.	gene_id "MSTRG.113"; transcript_id "Zm00001eb002530_T004"; exon_number "7"; ref_gene_id "Zm00001eb002530";
chr1	StringTie	exon	7135861	7136524	1000	-	.	gene_id "MSTRG.113"; transcript_id "Zm00001eb002530_T004"; exon_number "8"; ref_gene_id "Zm00001eb002530";
chr1	StringTie	transcript	7130716	7131024	1000	+	.	gene_id "MSTRG.114"; transcript_id "MSTRG.114.1";
chr1	StringTie	exon	7130716	7131024	1000	+	.	gene_id "MSTRG.114"; transcript_id "MSTRG.114.1"; exon_number "1";
chr1	StringTie	transcript	7501227	7506747	1000	+	.	gene_id "MSTRG.115"; transcript_id "Zm00001eb002680_T002"; ref_gene_id "Zm00001eb002680";
chr1	StringTie	exon	7501227	7501868	1000	+	.	gene_id "MSTRG.115"; transcript_id "Zm00001eb002680_T002"; exon_number "1"; ref_gene_id "Zm00001eb002680";
chr1	StringTie	exon	7502069	7502160	1000	+	.	gene_id "MSTRG.115"; transcript_id "Zm00001eb002680_T002"; exon_number "2"; ref_gene_id "Zm00001eb002680";
chr1	StringTie	exon	7502312	7502505	1000	+	.	gene_id "MSTRG.115"; transcript_id "Zm00001eb002680_T002"; exon_number "3"; ref_gene_id "Zm00001eb002680";
chr1	StringTie	exon	7503486	7503525	1000	+	.	gene_id "MSTRG.115"; transcript_id "Zm00001eb002680_T002"; exon_number "4"; ref_gene_id "Zm00001eb002680";
chr1	StringTie	exon	7503746	7503827	1000	+	.	gene_id "MSTRG.115"; transcript_id "Zm00001eb002680_T002"; exon_number "5"; ref_gene_id "Zm00001eb002680";
chr1	StringTie	exon	7504370	7504447	1000	+	.	gene_id "MSTRG.115"; transcript_id "Zm00001eb002680_T002"; exon_number "6"; ref_gene_id "Zm00001eb002680";
chr1	StringTie	exon	7504532	7504657	1000	+	.	gene_id "MSTRG.115"; transcript_id "Zm00001eb002680_T002"; exon_number "7"; ref_gene_id "Zm00001eb002680";
chr1	StringTie	exon	7505057	7505159	1000	+	.	gene_id "MSTRG.115"; transcript_id "Zm00001eb002680_T002"; exon_number "8"; ref_gene_id "Zm00001eb002680";
chr1	StringTie	exon	7505638	7505677	1000	+	.	gene_id "MSTRG.115"; transcript_id "Zm00001eb002680_T002"; exon_number "9"; ref_gene_id "Zm00001eb002680";
chr1	StringTie	exon	7506121	7506195	1000	+	.	gene_id "MSTRG.115"; transcript_id "Zm00001eb002680_T002"; exon_number "10"; ref_gene_id "Zm00001eb002680";
chr1	StringTie	exon	7506297	7506747	1000	+	.	gene_id "MSTRG.115"; transcript_id "Zm00001eb002680_T002"; exon_number "11"; ref_gene_id "Zm00001eb002680";
chr1	StringTie	transcript	7501227	7506747	1000	+	.	gene_id "MSTRG.115"; transcript_id "Zm00001eb002680_T001"; ref_gene_id "Zm00001eb002680";
chr1	StringTie	exon	7501227	7501868	1000	+	.	gene_id "MSTRG.115"; transcript_id "Zm00001eb002680_T001"; exon_number "1"; ref_gene_id "Zm00001eb002680";
chr1	StringTie	exon	7502069	7502160	1000	+	.	gene_id "MSTRG.115"; transcript_id "Zm00001eb002680_T001"; exon_number "2"; ref_gene_id "Zm00001eb002680";
chr1	StringTie	exon	7502312	7502505	1000	+	.	gene_id "MSTRG.115"; transcript_id "Zm00001eb002680_T001"; exon_number "3"; ref_gene_id "Zm00001eb002680";
chr1	StringTie	exon	7503486	7503525	1000	+	.	gene_id "MSTRG.115"; transcript_id "Zm00001eb002680_T001"; exon_number "4"; ref_gene_id "Zm00001eb002680";
chr1	StringTie	exon	7503746	7503827	1000	+	.	gene_id "MSTRG.115"; transcript_id "Zm00001eb002680_T001"; exon_number "5"; ref_gene_id "Zm00001eb002680";
chr1	StringTie	exon	7504370	7504447	1000	+	.	gene_id "MSTRG.115"; transcript_id "Zm00001eb002680_T001"; exon_number "6"; ref_gene_id "Zm00001eb002680";
chr1	StringTie	exon	7504532	7504657	1000	+	.	gene_id "MSTRG.115"; transcript_id "Zm00001eb002680_T001"; exon_number "7"; ref_gene_id "Zm00001eb002680";
chr1	StringTie	exon	7505062	7505178	1000	+	.	gene_id "MSTRG.115"; transcript_id "Zm00001eb002680_T001"; exon_number "8"; ref_gene_id "Zm00001eb002680";
chr1	StringTie	exon	7505638	7505677	1000	+	.	gene_id "MSTRG.115"; transcript_id "Zm00001eb002680_T001"; exon_number "9"; ref_gene_id "Zm00001eb002680";
chr1	StringTie	exon	7506121	7506195	1000	+	.	gene_id "MSTRG.115"; transcript_id "Zm00001eb002680_T001"; exon_number "10"; ref_gene_id "Zm00001eb002680";
chr1	StringTie	exon	7506297	7506747	1000	+	.	gene_id "MSTRG.115"; transcript_id "Zm00001eb002680_T001"; exon_number "11"; ref_gene_id "Zm00001eb002680";
chr1	StringTie	transcript	7501286	7506747	1000	+	.	gene_id "MSTRG.115"; transcript_id "Zm00001eb002680_T003"; ref_gene_id "Zm00001eb002680";
chr1	StringTie	exon	7501286	7501868	1000	+	.	gene_id "MSTRG.115"; transcript_id "Zm00001eb002680_T003"; exon_number "1"; ref_gene_id "Zm00001eb002680";
chr1	StringTie	exon	7502069	7502160	1000	+	.	gene_id "MSTRG.115"; transcript_id "Zm00001eb002680_T003"; exon_number "2"; ref_gene_id "Zm00001eb002680";
chr1	StringTie	exon	7502312	7502505	1000	+	.	gene_id "MSTRG.115"; transcript_id "Zm00001eb002680_T003"; exon_number "3"; ref_gene_id "Zm00001eb002680";
chr1	StringTie	exon	7503486	7503525	1000	+	.	gene_id "MSTRG.115"; transcript_id "Zm00001eb002680_T003"; exon_number "4"; ref_gene_id "Zm00001eb002680";
chr1	StringTie	exon	7503746	7503827	1000	+	.	gene_id "MSTRG.115"; transcript_id "Zm00001eb002680_T003"; exon_number "5"; ref_gene_id "Zm00001eb002680";
chr1	StringTie	exon	7504370	7504447	1000	+	.	gene_id "MSTRG.115"; transcript_id "Zm00001eb002680_T003"; exon_number "6"; ref_gene_id "Zm00001eb002680";
chr1	StringTie	exon	7504532	7504657	1000	+	.	gene_id "MSTRG.115"; transcript_id "Zm00001eb002680_T003"; exon_number "7"; ref_gene_id "Zm00001eb002680";
chr1	StringTie	exon	7505057	7505178	1000	+	.	gene_id "MSTRG.115"; transcript_id "Zm00001eb002680_T003"; exon_number "8"; ref_gene_id "Zm00001eb002680";
chr1	StringTie	exon	7505638	7505677	1000	+	.	gene_id "MSTRG.115"; transcript_id "Zm00001eb002680_T003"; exon_number "9"; ref_gene_id "Zm00001eb002680";
chr1	StringTie	exon	7506121	7506195	1000	+	.	gene_id "MSTRG.115"; transcript_id "Zm00001eb002680_T003"; exon_number "10"; ref_gene_id "Zm00001eb002680";
chr1	StringTie	exon	7506297	7506747	1000	+	.	gene_id "MSTRG.115"; transcript_id "Zm00001eb002680_T003"; exon_number "11"; ref_gene_id "Zm00001eb002680";
chr1	StringTie	transcript	7973819	7974121	1000	+	.	gene_id "MSTRG.116"; transcript_id "MSTRG.116.1";
chr1	StringTie	exon	7973819	7974121	1000	+	.	gene_id "MSTRG.116"; transcript_id "MSTRG.116.1"; exon_number "1";
chr1	StringTie	transcript	7915951	7926608	1000	-	.	gene_id "MSTRG.117"; transcript_id "Zm00001eb002820_T001"; ref_gene_id "Zm00001eb002820";
chr1	StringTie	exon	7915951	7916218	1000	-	.	gene_id "MSTRG.117"; transcript_id "Zm00001eb002820_T001"; exon_number "1"; ref_gene_id "Zm00001eb002820";
chr1	StringTie	exon	7923245	7923356	1000	-	.	gene_id "MSTRG.117"; transcript_id "Zm00001eb002820_T001"; exon_number "2"; ref_gene_id "Zm00001eb002820";
chr1	StringTie	exon	7923440	7923673	1000	-	.	gene_id "MSTRG.117"; transcript_id "Zm00001eb002820_T001"; exon_number "3"; ref_gene_id "Zm00001eb002820";
chr1	StringTie	exon	7923955	7924053	1000	-	.	gene_id "MSTRG.117"; transcript_id "Zm00001eb002820_T001"; exon_number "4"; ref_gene_id "Zm00001eb002820";
chr1	StringTie	exon	7924136	7924234	1000	-	.	gene_id "MSTRG.117"; transcript_id "Zm00001eb002820_T001"; exon_number "5"; ref_gene_id "Zm00001eb002820";
chr1	StringTie	exon	7924484	7924582	1000	-	.	gene_id "MSTRG.117"; transcript_id "Zm00001eb002820_T001"; exon_number "6"; ref_gene_id "Zm00001eb002820";
chr1	StringTie	exon	7924674	7924772	1000	-	.	gene_id "MSTRG.117"; transcript_id "Zm00001eb002820_T001"; exon_number "7"; ref_gene_id "Zm00001eb002820";
chr1	StringTie	exon	7924956	7925032	1000	-	.	gene_id "MSTRG.117"; transcript_id "Zm00001eb002820_T001"; exon_number "8"; ref_gene_id "Zm00001eb002820";
chr1	StringTie	exon	7925775	7926608	1000	-	.	gene_id "MSTRG.117"; transcript_id "Zm00001eb002820_T001"; exon_number "9"; ref_gene_id "Zm00001eb002820";
chr1	StringTie	transcript	7922947	7926608	1000	-	.	gene_id "MSTRG.117"; transcript_id "Zm00001eb002820_T002"; ref_gene_id "Zm00001eb002820";
chr1	StringTie	exon	7922947	7923356	1000	-	.	gene_id "MSTRG.117"; transcript_id "Zm00001eb002820_T002"; exon_number "1"; ref_gene_id "Zm00001eb002820";
chr1	StringTie	exon	7923440	7923673	1000	-	.	gene_id "MSTRG.117"; transcript_id "Zm00001eb002820_T002"; exon_number "2"; ref_gene_id "Zm00001eb002820";
chr1	StringTie	exon	7923955	7924053	1000	-	.	gene_id "MSTRG.117"; transcript_id "Zm00001eb002820_T002"; exon_number "3"; ref_gene_id "Zm00001eb002820";
chr1	StringTie	exon	7924136	7924234	1000	-	.	gene_id "MSTRG.117"; transcript_id "Zm00001eb002820_T002"; exon_number "4"; ref_gene_id "Zm00001eb002820";
chr1	StringTie	exon	7924484	7924582	1000	-	.	gene_id "MSTRG.117"; transcript_id "Zm00001eb002820_T002"; exon_number "5"; ref_gene_id "Zm00001eb002820";
chr1	StringTie	exon	7924674	7924772	1000	-	.	gene_id "MSTRG.117"; transcript_id "Zm00001eb002820_T002"; exon_number "6"; ref_gene_id "Zm00001eb002820";
chr1	StringTie	exon	7924956	7925032	1000	-	.	gene_id "MSTRG.117"; transcript_id "Zm00001eb002820_T002"; exon_number "7"; ref_gene_id "Zm00001eb002820";
chr1	StringTie	exon	7925775	7926608	1000	-	.	gene_id "MSTRG.117"; transcript_id "Zm00001eb002820_T002"; exon_number "8"; ref_gene_id "Zm00001eb002820";
chr1	StringTie	transcript	7923382	7926608	1000	-	.	gene_id "MSTRG.117"; transcript_id "Zm00001eb002820_T004"; ref_gene_id "Zm00001eb002820";
chr1	StringTie	exon	7923382	7923673	1000	-	.	gene_id "MSTRG.117"; transcript_id "Zm00001eb002820_T004"; exon_number "1"; ref_gene_id "Zm00001eb002820";
chr1	StringTie	exon	7923955	7924053	1000	-	.	gene_id "MSTRG.117"; transcript_id "Zm00001eb002820_T004"; exon_number "2"; ref_gene_id "Zm00001eb002820";
chr1	StringTie	exon	7924136	7924234	1000	-	.	gene_id "MSTRG.117"; transcript_id "Zm00001eb002820_T004"; exon_number "3"; ref_gene_id "Zm00001eb002820";
chr1	StringTie	exon	7924484	7924582	1000	-	.	gene_id "MSTRG.117"; transcript_id "Zm00001eb002820_T004"; exon_number "4"; ref_gene_id "Zm00001eb002820";
chr1	StringTie	exon	7924674	7924772	1000	-	.	gene_id "MSTRG.117"; transcript_id "Zm00001eb002820_T004"; exon_number "5"; ref_gene_id "Zm00001eb002820";
chr1	StringTie	exon	7924956	7925032	1000	-	.	gene_id "MSTRG.117"; transcript_id "Zm00001eb002820_T004"; exon_number "6"; ref_gene_id "Zm00001eb002820";
chr1	StringTie	exon	7925775	7926608	1000	-	.	gene_id "MSTRG.117"; transcript_id "Zm00001eb002820_T004"; exon_number "7"; ref_gene_id "Zm00001eb002820";
chr1	StringTie	transcript	7924360	7926608	1000	-	.	gene_id "MSTRG.117"; transcript_id "Zm00001eb002820_T003"; ref_gene_id "Zm00001eb002820";
chr1	StringTie	exon	7924360	7924398	1000	-	.	gene_id "MSTRG.117"; transcript_id "Zm00001eb002820_T003"; exon_number "1"; ref_gene_id "Zm00001eb002820";
chr1	StringTie	exon	7924484	7924582	1000	-	.	gene_id "MSTRG.117"; transcript_id "Zm00001eb002820_T003"; exon_number "2"; ref_gene_id "Zm00001eb002820";
chr1	StringTie	exon	7924674	7924772	1000	-	.	gene_id "MSTRG.117"; transcript_id "Zm00001eb002820_T003"; exon_number "3"; ref_gene_id "Zm00001eb002820";
chr1	StringTie	exon	7924956	7925032	1000	-	.	gene_id "MSTRG.117"; transcript_id "Zm00001eb002820_T003"; exon_number "4"; ref_gene_id "Zm00001eb002820";
chr1	StringTie	exon	7925775	7926608	1000	-	.	gene_id "MSTRG.117"; transcript_id "Zm00001eb002820_T003"; exon_number "5"; ref_gene_id "Zm00001eb002820";
chr1	StringTie	transcript	7922983	7923264	1000	+	.	gene_id "MSTRG.118"; transcript_id "MSTRG.118.1";
chr1	StringTie	exon	7922983	7923264	1000	+	.	gene_id "MSTRG.118"; transcript_id "MSTRG.118.1"; exon_number "1";
chr1	StringTie	transcript	8050050	8050956	1000	+	.	gene_id "MSTRG.119"; transcript_id "Zm00001eb002920_T001"; ref_gene_id "Zm00001eb002920";
chr1	StringTie	exon	8050050	8050956	1000	+	.	gene_id "MSTRG.119"; transcript_id "Zm00001eb002920_T001"; exon_number "1"; ref_gene_id "Zm00001eb002920";
chr1	StringTie	transcript	8050717	8053834	1000	-	.	gene_id "MSTRG.120"; transcript_id "Zm00001eb002930_T001"; ref_gene_id "Zm00001eb002930";
chr1	StringTie	exon	8050717	8053834	1000	-	.	gene_id "MSTRG.120"; transcript_id "Zm00001eb002930_T001"; exon_number "1"; ref_gene_id "Zm00001eb002930";
chr1	StringTie	transcript	8050717	8053834	1000	-	.	gene_id "MSTRG.120"; transcript_id "Zm00001eb002930_T002"; ref_gene_id "Zm00001eb002930";
chr1	StringTie	exon	8050717	8052776	1000	-	.	gene_id "MSTRG.120"; transcript_id "Zm00001eb002930_T002"; exon_number "1"; ref_gene_id "Zm00001eb002930";
chr1	StringTie	exon	8052889	8053834	1000	-	.	gene_id "MSTRG.120"; transcript_id "Zm00001eb002930_T002"; exon_number "2"; ref_gene_id "Zm00001eb002930";
chr1	StringTie	transcript	8244440	8248023	1000	-	.	gene_id "MSTRG.121"; transcript_id "Zm00001eb003030_T001"; ref_gene_id "Zm00001eb003030";
chr1	StringTie	exon	8244440	8244986	1000	-	.	gene_id "MSTRG.121"; transcript_id "Zm00001eb003030_T001"; exon_number "1"; ref_gene_id "Zm00001eb003030";
chr1	StringTie	exon	8246400	8246760	1000	-	.	gene_id "MSTRG.121"; transcript_id "Zm00001eb003030_T001"; exon_number "2"; ref_gene_id "Zm00001eb003030";
chr1	StringTie	exon	8247594	8248023	1000	-	.	gene_id "MSTRG.121"; transcript_id "Zm00001eb003030_T001"; exon_number "3"; ref_gene_id "Zm00001eb003030";
chr1	StringTie	transcript	8244558	8244878	1000	+	.	gene_id "MSTRG.122"; transcript_id "MSTRG.122.1";
chr1	StringTie	exon	8244558	8244878	1000	+	.	gene_id "MSTRG.122"; transcript_id "MSTRG.122.1"; exon_number "1";
chr1	StringTie	transcript	8087643	8099716	1000	-	.	gene_id "MSTRG.123"; transcript_id "Zm00001eb002960_T001"; ref_gene_id "Zm00001eb002960";
chr1	StringTie	exon	8087643	8088246	1000	-	.	gene_id "MSTRG.123"; transcript_id "Zm00001eb002960_T001"; exon_number "1"; ref_gene_id "Zm00001eb002960";
chr1	StringTie	exon	8088325	8088567	1000	-	.	gene_id "MSTRG.123"; transcript_id "Zm00001eb002960_T001"; exon_number "2"; ref_gene_id "Zm00001eb002960";
chr1	StringTie	exon	8088643	8088741	1000	-	.	gene_id "MSTRG.123"; transcript_id "Zm00001eb002960_T001"; exon_number "3"; ref_gene_id "Zm00001eb002960";
chr1	StringTie	exon	8088843	8089322	1000	-	.	gene_id "MSTRG.123"; transcript_id "Zm00001eb002960_T001"; exon_number "4"; ref_gene_id "Zm00001eb002960";
chr1	StringTie	exon	8089427	8089525	1000	-	.	gene_id "MSTRG.123"; transcript_id "Zm00001eb002960_T001"; exon_number "5"; ref_gene_id "Zm00001eb002960";
chr1	StringTie	exon	8092762	8092883	1000	-	.	gene_id "MSTRG.123"; transcript_id "Zm00001eb002960_T001"; exon_number "6"; ref_gene_id "Zm00001eb002960";
chr1	StringTie	exon	8092966	8093084	1000	-	.	gene_id "MSTRG.123"; transcript_id "Zm00001eb002960_T001"; exon_number "7"; ref_gene_id "Zm00001eb002960";
chr1	StringTie	exon	8093166	8093233	1000	-	.	gene_id "MSTRG.123"; transcript_id "Zm00001eb002960_T001"; exon_number "8"; ref_gene_id "Zm00001eb002960";
chr1	StringTie	exon	8093440	8093625	1000	-	.	gene_id "MSTRG.123"; transcript_id "Zm00001eb002960_T001"; exon_number "9"; ref_gene_id "Zm00001eb002960";
chr1	StringTie	exon	8094858	8094933	1000	-	.	gene_id "MSTRG.123"; transcript_id "Zm00001eb002960_T001"; exon_number "10"; ref_gene_id "Zm00001eb002960";
chr1	StringTie	exon	8095023	8095102	1000	-	.	gene_id "MSTRG.123"; transcript_id "Zm00001eb002960_T001"; exon_number "11"; ref_gene_id "Zm00001eb002960";
chr1	StringTie	exon	8095185	8095241	1000	-	.	gene_id "MSTRG.123"; transcript_id "Zm00001eb002960_T001"; exon_number "12"; ref_gene_id "Zm00001eb002960";
chr1	StringTie	exon	8095323	8095465	1000	-	.	gene_id "MSTRG.123"; transcript_id "Zm00001eb002960_T001"; exon_number "13"; ref_gene_id "Zm00001eb002960";
chr1	StringTie	exon	8095572	8095716	1000	-	.	gene_id "MSTRG.123"; transcript_id "Zm00001eb002960_T001"; exon_number "14"; ref_gene_id "Zm00001eb002960";
chr1	StringTie	exon	8096263	8096362	1000	-	.	gene_id "MSTRG.123"; transcript_id "Zm00001eb002960_T001"; exon_number "15"; ref_gene_id "Zm00001eb002960";
chr1	StringTie	exon	8096528	8096713	1000	-	.	gene_id "MSTRG.123"; transcript_id "Zm00001eb002960_T001"; exon_number "16"; ref_gene_id "Zm00001eb002960";
chr1	StringTie	exon	8097792	8097884	1000	-	.	gene_id "MSTRG.123"; transcript_id "Zm00001eb002960_T001"; exon_number "17"; ref_gene_id "Zm00001eb002960";
chr1	StringTie	exon	8098324	8098484	1000	-	.	gene_id "MSTRG.123"; transcript_id "Zm00001eb002960_T001"; exon_number "18"; ref_gene_id "Zm00001eb002960";
chr1	StringTie	exon	8098859	8098966	1000	-	.	gene_id "MSTRG.123"; transcript_id "Zm00001eb002960_T001"; exon_number "19"; ref_gene_id "Zm00001eb002960";
chr1	StringTie	exon	8099079	8099716	1000	-	.	gene_id "MSTRG.123"; transcript_id "Zm00001eb002960_T001"; exon_number "20"; ref_gene_id "Zm00001eb002960";
chr1	StringTie	transcript	8087748	8096462	1000	-	.	gene_id "MSTRG.123"; transcript_id "Zm00001eb002960_T004"; ref_gene_id "Zm00001eb002960";
chr1	StringTie	exon	8087748	8088246	1000	-	.	gene_id "MSTRG.123"; transcript_id "Zm00001eb002960_T004"; exon_number "1"; ref_gene_id "Zm00001eb002960";
chr1	StringTie	exon	8088325	8088567	1000	-	.	gene_id "MSTRG.123"; transcript_id "Zm00001eb002960_T004"; exon_number "2"; ref_gene_id "Zm00001eb002960";
chr1	StringTie	exon	8088643	8088741	1000	-	.	gene_id "MSTRG.123"; transcript_id "Zm00001eb002960_T004"; exon_number "3"; ref_gene_id "Zm00001eb002960";
chr1	StringTie	exon	8088843	8089322	1000	-	.	gene_id "MSTRG.123"; transcript_id "Zm00001eb002960_T004"; exon_number "4"; ref_gene_id "Zm00001eb002960";
chr1	StringTie	exon	8089427	8089525	1000	-	.	gene_id "MSTRG.123"; transcript_id "Zm00001eb002960_T004"; exon_number "5"; ref_gene_id "Zm00001eb002960";
chr1	StringTie	exon	8092762	8092883	1000	-	.	gene_id "MSTRG.123"; transcript_id "Zm00001eb002960_T004"; exon_number "6"; ref_gene_id "Zm00001eb002960";
chr1	StringTie	exon	8092966	8093084	1000	-	.	gene_id "MSTRG.123"; transcript_id "Zm00001eb002960_T004"; exon_number "7"; ref_gene_id "Zm00001eb002960";
chr1	StringTie	exon	8093166	8093233	1000	-	.	gene_id "MSTRG.123"; transcript_id "Zm00001eb002960_T004"; exon_number "8"; ref_gene_id "Zm00001eb002960";
chr1	StringTie	exon	8093440	8093625	1000	-	.	gene_id "MSTRG.123"; transcript_id "Zm00001eb002960_T004"; exon_number "9"; ref_gene_id "Zm00001eb002960";
chr1	StringTie	exon	8094858	8094933	1000	-	.	gene_id "MSTRG.123"; transcript_id "Zm00001eb002960_T004"; exon_number "10"; ref_gene_id "Zm00001eb002960";
chr1	StringTie	exon	8095023	8095102	1000	-	.	gene_id "MSTRG.123"; transcript_id "Zm00001eb002960_T004"; exon_number "11"; ref_gene_id "Zm00001eb002960";
chr1	StringTie	exon	8095185	8095241	1000	-	.	gene_id "MSTRG.123"; transcript_id "Zm00001eb002960_T004"; exon_number "12"; ref_gene_id "Zm00001eb002960";
chr1	StringTie	exon	8095323	8095465	1000	-	.	gene_id "MSTRG.123"; transcript_id "Zm00001eb002960_T004"; exon_number "13"; ref_gene_id "Zm00001eb002960";
chr1	StringTie	exon	8095572	8095716	1000	-	.	gene_id "MSTRG.123"; transcript_id "Zm00001eb002960_T004"; exon_number "14"; ref_gene_id "Zm00001eb002960";
chr1	StringTie	exon	8096263	8096462	1000	-	.	gene_id "MSTRG.123"; transcript_id "Zm00001eb002960_T004"; exon_number "15"; ref_gene_id "Zm00001eb002960";
chr1	StringTie	transcript	8087748	8099716	1000	-	.	gene_id "MSTRG.123"; transcript_id "Zm00001eb002960_T002"; ref_gene_id "Zm00001eb002960";
chr1	StringTie	exon	8087748	8088567	1000	-	.	gene_id "MSTRG.123"; transcript_id "Zm00001eb002960_T002"; exon_number "1"; ref_gene_id "Zm00001eb002960";
chr1	StringTie	exon	8088643	8088741	1000	-	.	gene_id "MSTRG.123"; transcript_id "Zm00001eb002960_T002"; exon_number "2"; ref_gene_id "Zm00001eb002960";
chr1	StringTie	exon	8088843	8089322	1000	-	.	gene_id "MSTRG.123"; transcript_id "Zm00001eb002960_T002"; exon_number "3"; ref_gene_id "Zm00001eb002960";
chr1	StringTie	exon	8089427	8089525	1000	-	.	gene_id "MSTRG.123"; transcript_id "Zm00001eb002960_T002"; exon_number "4"; ref_gene_id "Zm00001eb002960";
chr1	StringTie	exon	8092762	8092883	1000	-	.	gene_id "MSTRG.123"; transcript_id "Zm00001eb002960_T002"; exon_number "5"; ref_gene_id "Zm00001eb002960";
chr1	StringTie	exon	8092966	8093084	1000	-	.	gene_id "MSTRG.123"; transcript_id "Zm00001eb002960_T002"; exon_number "6"; ref_gene_id "Zm00001eb002960";
chr1	StringTie	exon	8093166	8093233	1000	-	.	gene_id "MSTRG.123"; transcript_id "Zm00001eb002960_T002"; exon_number "7"; ref_gene_id "Zm00001eb002960";
chr1	StringTie	exon	8093440	8093625	1000	-	.	gene_id "MSTRG.123"; transcript_id "Zm00001eb002960_T002"; exon_number "8"; ref_gene_id "Zm00001eb002960";
chr1	StringTie	exon	8094858	8094933	1000	-	.	gene_id "MSTRG.123"; transcript_id "Zm00001eb002960_T002"; exon_number "9"; ref_gene_id "Zm00001eb002960";
chr1	StringTie	exon	8095023	8095102	1000	-	.	gene_id "MSTRG.123"; transcript_id "Zm00001eb002960_T002"; exon_number "10"; ref_gene_id "Zm00001eb002960";
chr1	StringTie	exon	8095185	8095241	1000	-	.	gene_id "MSTRG.123"; transcript_id "Zm00001eb002960_T002"; exon_number "11"; ref_gene_id "Zm00001eb002960";
chr1	StringTie	exon	8095323	8095465	1000	-	.	gene_id "MSTRG.123"; transcript_id "Zm00001eb002960_T002"; exon_number "12"; ref_gene_id "Zm00001eb002960";
chr1	StringTie	exon	8095572	8095716	1000	-	.	gene_id "MSTRG.123"; transcript_id "Zm00001eb002960_T002"; exon_number "13"; ref_gene_id "Zm00001eb002960";
chr1	StringTie	exon	8096263	8096424	1000	-	.	gene_id "MSTRG.123"; transcript_id "Zm00001eb002960_T002"; exon_number "14"; ref_gene_id "Zm00001eb002960";
chr1	StringTie	exon	8096528	8096713	1000	-	.	gene_id "MSTRG.123"; transcript_id "Zm00001eb002960_T002"; exon_number "15"; ref_gene_id "Zm00001eb002960";
chr1	StringTie	exon	8097792	8097884	1000	-	.	gene_id "MSTRG.123"; transcript_id "Zm00001eb002960_T002"; exon_number "16"; ref_gene_id "Zm00001eb002960";
chr1	StringTie	exon	8098324	8098484	1000	-	.	gene_id "MSTRG.123"; transcript_id "Zm00001eb002960_T002"; exon_number "17"; ref_gene_id "Zm00001eb002960";
chr1	StringTie	exon	8098859	8098966	1000	-	.	gene_id "MSTRG.123"; transcript_id "Zm00001eb002960_T002"; exon_number "18"; ref_gene_id "Zm00001eb002960";
chr1	StringTie	exon	8099079	8099716	1000	-	.	gene_id "MSTRG.123"; transcript_id "Zm00001eb002960_T002"; exon_number "19"; ref_gene_id "Zm00001eb002960";
chr1	StringTie	transcript	8087748	8099716	1000	-	.	gene_id "MSTRG.123"; transcript_id "Zm00001eb002960_T003"; ref_gene_id "Zm00001eb002960";
chr1	StringTie	exon	8087748	8088246	1000	-	.	gene_id "MSTRG.123"; transcript_id "Zm00001eb002960_T003"; exon_number "1"; ref_gene_id "Zm00001eb002960";
chr1	StringTie	exon	8088325	8088567	1000	-	.	gene_id "MSTRG.123"; transcript_id "Zm00001eb002960_T003"; exon_number "2"; ref_gene_id "Zm00001eb002960";
chr1	StringTie	exon	8088643	8088741	1000	-	.	gene_id "MSTRG.123"; transcript_id "Zm00001eb002960_T003"; exon_number "3"; ref_gene_id "Zm00001eb002960";
chr1	StringTie	exon	8088843	8089322	1000	-	.	gene_id "MSTRG.123"; transcript_id "Zm00001eb002960_T003"; exon_number "4"; ref_gene_id "Zm00001eb002960";
chr1	StringTie	exon	8089427	8089525	1000	-	.	gene_id "MSTRG.123"; transcript_id "Zm00001eb002960_T003"; exon_number "5"; ref_gene_id "Zm00001eb002960";
chr1	StringTie	exon	8092762	8092883	1000	-	.	gene_id "MSTRG.123"; transcript_id "Zm00001eb002960_T003"; exon_number "6"; ref_gene_id "Zm00001eb002960";
chr1	StringTie	exon	8092966	8093084	1000	-	.	gene_id "MSTRG.123"; transcript_id "Zm00001eb002960_T003"; exon_number "7"; ref_gene_id "Zm00001eb002960";
chr1	StringTie	exon	8093166	8093233	1000	-	.	gene_id "MSTRG.123"; transcript_id "Zm00001eb002960_T003"; exon_number "8"; ref_gene_id "Zm00001eb002960";
chr1	StringTie	exon	8093440	8093625	1000	-	.	gene_id "MSTRG.123"; transcript_id "Zm00001eb002960_T003"; exon_number "9"; ref_gene_id "Zm00001eb002960";
chr1	StringTie	exon	8094858	8094933	1000	-	.	gene_id "MSTRG.123"; transcript_id "Zm00001eb002960_T003"; exon_number "10"; ref_gene_id "Zm00001eb002960";
chr1	StringTie	exon	8095023	8095102	1000	-	.	gene_id "MSTRG.123"; transcript_id "Zm00001eb002960_T003"; exon_number "11"; ref_gene_id "Zm00001eb002960";
chr1	StringTie	exon	8095185	8095241	1000	-	.	gene_id "MSTRG.123"; transcript_id "Zm00001eb002960_T003"; exon_number "12"; ref_gene_id "Zm00001eb002960";
chr1	StringTie	exon	8095323	8095465	1000	-	.	gene_id "MSTRG.123"; transcript_id "Zm00001eb002960_T003"; exon_number "13"; ref_gene_id "Zm00001eb002960";
chr1	StringTie	exon	8095572	8095716	1000	-	.	gene_id "MSTRG.123"; transcript_id "Zm00001eb002960_T003"; exon_number "14"; ref_gene_id "Zm00001eb002960";
chr1	StringTie	exon	8096263	8096424	1000	-	.	gene_id "MSTRG.123"; transcript_id "Zm00001eb002960_T003"; exon_number "15"; ref_gene_id "Zm00001eb002960";
chr1	StringTie	exon	8096528	8096713	1000	-	.	gene_id "MSTRG.123"; transcript_id "Zm00001eb002960_T003"; exon_number "16"; ref_gene_id "Zm00001eb002960";
chr1	StringTie	exon	8097792	8097884	1000	-	.	gene_id "MSTRG.123"; transcript_id "Zm00001eb002960_T003"; exon_number "17"; ref_gene_id "Zm00001eb002960";
chr1	StringTie	exon	8098324	8098484	1000	-	.	gene_id "MSTRG.123"; transcript_id "Zm00001eb002960_T003"; exon_number "18"; ref_gene_id "Zm00001eb002960";
chr1	StringTie	exon	8098859	8098966	1000	-	.	gene_id "MSTRG.123"; transcript_id "Zm00001eb002960_T003"; exon_number "19"; ref_gene_id "Zm00001eb002960";
chr1	StringTie	exon	8099079	8099716	1000	-	.	gene_id "MSTRG.123"; transcript_id "Zm00001eb002960_T003"; exon_number "20"; ref_gene_id "Zm00001eb002960";
chr1	StringTie	transcript	8087781	8088248	1000	+	.	gene_id "MSTRG.124"; transcript_id "MSTRG.124.1";
chr1	StringTie	exon	8087781	8088248	1000	+	.	gene_id "MSTRG.124"; transcript_id "MSTRG.124.1"; exon_number "1";
chr1	StringTie	transcript	8088843	8089117	1000	+	.	gene_id "MSTRG.125"; transcript_id "MSTRG.125.1";
chr1	StringTie	exon	8088843	8089117	1000	+	.	gene_id "MSTRG.125"; transcript_id "MSTRG.125.1"; exon_number "1";
chr1	StringTie	transcript	8298052	8307439	1000	+	.	gene_id "MSTRG.126"; transcript_id "Zm00001eb003070_T001"; ref_gene_id "Zm00001eb003070";
chr1	StringTie	exon	8298052	8298100	1000	+	.	gene_id "MSTRG.126"; transcript_id "Zm00001eb003070_T001"; exon_number "1"; ref_gene_id "Zm00001eb003070";
chr1	StringTie	exon	8298583	8298650	1000	+	.	gene_id "MSTRG.126"; transcript_id "Zm00001eb003070_T001"; exon_number "2"; ref_gene_id "Zm00001eb003070";
chr1	StringTie	exon	8298734	8298844	1000	+	.	gene_id "MSTRG.126"; transcript_id "Zm00001eb003070_T001"; exon_number "3"; ref_gene_id "Zm00001eb003070";
chr1	StringTie	exon	8299366	8299452	1000	+	.	gene_id "MSTRG.126"; transcript_id "Zm00001eb003070_T001"; exon_number "4"; ref_gene_id "Zm00001eb003070";
chr1	StringTie	exon	8306182	8306390	1000	+	.	gene_id "MSTRG.126"; transcript_id "Zm00001eb003070_T001"; exon_number "5"; ref_gene_id "Zm00001eb003070";
chr1	StringTie	exon	8306603	8307439	1000	+	.	gene_id "MSTRG.126"; transcript_id "Zm00001eb003070_T001"; exon_number "6"; ref_gene_id "Zm00001eb003070";
chr1	StringTie	transcript	8303887	8307439	1000	+	.	gene_id "MSTRG.126"; transcript_id "Zm00001eb003070_T002"; ref_gene_id "Zm00001eb003070";
chr1	StringTie	exon	8303887	8304105	1000	+	.	gene_id "MSTRG.126"; transcript_id "Zm00001eb003070_T002"; exon_number "1"; ref_gene_id "Zm00001eb003070";
chr1	StringTie	exon	8304522	8304604	1000	+	.	gene_id "MSTRG.126"; transcript_id "Zm00001eb003070_T002"; exon_number "2"; ref_gene_id "Zm00001eb003070";
chr1	StringTie	exon	8305086	8305153	1000	+	.	gene_id "MSTRG.126"; transcript_id "Zm00001eb003070_T002"; exon_number "3"; ref_gene_id "Zm00001eb003070";
chr1	StringTie	exon	8305237	8305347	1000	+	.	gene_id "MSTRG.126"; transcript_id "Zm00001eb003070_T002"; exon_number "4"; ref_gene_id "Zm00001eb003070";
chr1	StringTie	exon	8305874	8305960	1000	+	.	gene_id "MSTRG.126"; transcript_id "Zm00001eb003070_T002"; exon_number "5"; ref_gene_id "Zm00001eb003070";
chr1	StringTie	exon	8306182	8306390	1000	+	.	gene_id "MSTRG.126"; transcript_id "Zm00001eb003070_T002"; exon_number "6"; ref_gene_id "Zm00001eb003070";
chr1	StringTie	exon	8306603	8307439	1000	+	.	gene_id "MSTRG.126"; transcript_id "Zm00001eb003070_T002"; exon_number "7"; ref_gene_id "Zm00001eb003070";
chr1	StringTie	transcript	8307171	8307401	1000	-	.	gene_id "MSTRG.127"; transcript_id "MSTRG.127.1";
chr1	StringTie	exon	8307171	8307401	1000	-	.	gene_id "MSTRG.127"; transcript_id "MSTRG.127.1"; exon_number "1";
chr1	StringTie	transcript	8488013	8492319	1000	+	.	gene_id "MSTRG.128"; transcript_id "Zm00001eb003130_T001"; ref_gene_id "Zm00001eb003130";
chr1	StringTie	exon	8488013	8488226	1000	+	.	gene_id "MSTRG.128"; transcript_id "Zm00001eb003130_T001"; exon_number "1"; ref_gene_id "Zm00001eb003130";
chr1	StringTie	exon	8488368	8488782	1000	+	.	gene_id "MSTRG.128"; transcript_id "Zm00001eb003130_T001"; exon_number "2"; ref_gene_id "Zm00001eb003130";
chr1	StringTie	exon	8492288	8492319	1000	+	.	gene_id "MSTRG.128"; transcript_id "Zm00001eb003130_T001"; exon_number "3"; ref_gene_id "Zm00001eb003130";
chr1	StringTie	transcript	8492298	8492892	1000	-	.	gene_id "MSTRG.129"; transcript_id "MSTRG.129.1";
chr1	StringTie	exon	8492298	8492892	1000	-	.	gene_id "MSTRG.129"; transcript_id "MSTRG.129.1"; exon_number "1";
chr1	StringTie	transcript	8268532	8271928	1000	+	.	gene_id "MSTRG.130"; transcript_id "Zm00001eb003040_T001"; ref_gene_id "Zm00001eb003040";
chr1	StringTie	exon	8268532	8268714	1000	+	.	gene_id "MSTRG.130"; transcript_id "Zm00001eb003040_T001"; exon_number "1"; ref_gene_id "Zm00001eb003040";
chr1	StringTie	exon	8269102	8269386	1000	+	.	gene_id "MSTRG.130"; transcript_id "Zm00001eb003040_T001"; exon_number "2"; ref_gene_id "Zm00001eb003040";
chr1	StringTie	exon	8269503	8269595	1000	+	.	gene_id "MSTRG.130"; transcript_id "Zm00001eb003040_T001"; exon_number "3"; ref_gene_id "Zm00001eb003040";
chr1	StringTie	exon	8270943	8271013	1000	+	.	gene_id "MSTRG.130"; transcript_id "Zm00001eb003040_T001"; exon_number "4"; ref_gene_id "Zm00001eb003040";
chr1	StringTie	exon	8271093	8271158	1000	+	.	gene_id "MSTRG.130"; transcript_id "Zm00001eb003040_T001"; exon_number "5"; ref_gene_id "Zm00001eb003040";
chr1	StringTie	exon	8271280	8271928	1000	+	.	gene_id "MSTRG.130"; transcript_id "Zm00001eb003040_T001"; exon_number "6"; ref_gene_id "Zm00001eb003040";
chr1	StringTie	transcript	8268535	8271928	1000	+	.	gene_id "MSTRG.130"; transcript_id "Zm00001eb003040_T002"; ref_gene_id "Zm00001eb003040";
chr1	StringTie	exon	8268535	8268714	1000	+	.	gene_id "MSTRG.130"; transcript_id "Zm00001eb003040_T002"; exon_number "1"; ref_gene_id "Zm00001eb003040";
chr1	StringTie	exon	8269128	8269386	1000	+	.	gene_id "MSTRG.130"; transcript_id "Zm00001eb003040_T002"; exon_number "2"; ref_gene_id "Zm00001eb003040";
chr1	StringTie	exon	8269503	8269595	1000	+	.	gene_id "MSTRG.130"; transcript_id "Zm00001eb003040_T002"; exon_number "3"; ref_gene_id "Zm00001eb003040";
chr1	StringTie	exon	8270943	8271013	1000	+	.	gene_id "MSTRG.130"; transcript_id "Zm00001eb003040_T002"; exon_number "4"; ref_gene_id "Zm00001eb003040";
chr1	StringTie	exon	8271093	8271158	1000	+	.	gene_id "MSTRG.130"; transcript_id "Zm00001eb003040_T002"; exon_number "5"; ref_gene_id "Zm00001eb003040";
chr1	StringTie	exon	8271280	8271928	1000	+	.	gene_id "MSTRG.130"; transcript_id "Zm00001eb003040_T002"; exon_number "6"; ref_gene_id "Zm00001eb003040";
chr1	StringTie	transcript	8268572	8271928	1000	+	.	gene_id "MSTRG.130"; transcript_id "Zm00001eb003040_T003"; ref_gene_id "Zm00001eb003040";
chr1	StringTie	exon	8268572	8268714	1000	+	.	gene_id "MSTRG.130"; transcript_id "Zm00001eb003040_T003"; exon_number "1"; ref_gene_id "Zm00001eb003040";
chr1	StringTie	exon	8269102	8269230	1000	+	.	gene_id "MSTRG.130"; transcript_id "Zm00001eb003040_T003"; exon_number "2"; ref_gene_id "Zm00001eb003040";
chr1	StringTie	exon	8269313	8269386	1000	+	.	gene_id "MSTRG.130"; transcript_id "Zm00001eb003040_T003"; exon_number "3"; ref_gene_id "Zm00001eb003040";
chr1	StringTie	exon	8269503	8269595	1000	+	.	gene_id "MSTRG.130"; transcript_id "Zm00001eb003040_T003"; exon_number "4"; ref_gene_id "Zm00001eb003040";
chr1	StringTie	exon	8270943	8271013	1000	+	.	gene_id "MSTRG.130"; transcript_id "Zm00001eb003040_T003"; exon_number "5"; ref_gene_id "Zm00001eb003040";
chr1	StringTie	exon	8271093	8271158	1000	+	.	gene_id "MSTRG.130"; transcript_id "Zm00001eb003040_T003"; exon_number "6"; ref_gene_id "Zm00001eb003040";
chr1	StringTie	exon	8271280	8271928	1000	+	.	gene_id "MSTRG.130"; transcript_id "Zm00001eb003040_T003"; exon_number "7"; ref_gene_id "Zm00001eb003040";
chr1	StringTie	transcript	8271065	8271822	1000	-	.	gene_id "MSTRG.131"; transcript_id "Zm00001eb003050_T001"; ref_gene_id "Zm00001eb003050";
chr1	StringTie	exon	8271065	8271822	1000	-	.	gene_id "MSTRG.131"; transcript_id "Zm00001eb003050_T001"; exon_number "1"; ref_gene_id "Zm00001eb003050";
chr1	StringTie	transcript	8507769	8509758	1000	+	.	gene_id "MSTRG.132"; transcript_id "Zm00001eb003140_T001"; ref_gene_id "Zm00001eb003140";
chr1	StringTie	exon	8507769	8508006	1000	+	.	gene_id "MSTRG.132"; transcript_id "Zm00001eb003140_T001"; exon_number "1"; ref_gene_id "Zm00001eb003140";
chr1	StringTie	exon	8508120	8508211	1000	+	.	gene_id "MSTRG.132"; transcript_id "Zm00001eb003140_T001"; exon_number "2"; ref_gene_id "Zm00001eb003140";
chr1	StringTie	exon	8508300	8509758	1000	+	.	gene_id "MSTRG.132"; transcript_id "Zm00001eb003140_T001"; exon_number "3"; ref_gene_id "Zm00001eb003140";
chr1	StringTie	transcript	8508665	8513447	1000	-	.	gene_id "MSTRG.133"; transcript_id "Zm00001eb003150_T001"; ref_gene_id "Zm00001eb003150";
chr1	StringTie	exon	8508665	8510729	1000	-	.	gene_id "MSTRG.133"; transcript_id "Zm00001eb003150_T001"; exon_number "1"; ref_gene_id "Zm00001eb003150";
chr1	StringTie	exon	8510837	8511023	1000	-	.	gene_id "MSTRG.133"; transcript_id "Zm00001eb003150_T001"; exon_number "2"; ref_gene_id "Zm00001eb003150";
chr1	StringTie	exon	8511129	8511590	1000	-	.	gene_id "MSTRG.133"; transcript_id "Zm00001eb003150_T001"; exon_number "3"; ref_gene_id "Zm00001eb003150";
chr1	StringTie	exon	8511671	8512573	1000	-	.	gene_id "MSTRG.133"; transcript_id "Zm00001eb003150_T001"; exon_number "4"; ref_gene_id "Zm00001eb003150";
chr1	StringTie	exon	8512681	8513447	1000	-	.	gene_id "MSTRG.133"; transcript_id "Zm00001eb003150_T001"; exon_number "5"; ref_gene_id "Zm00001eb003150";
chr1	StringTie	transcript	8510482	8513447	1000	-	.	gene_id "MSTRG.133"; transcript_id "Zm00001eb003150_T002"; ref_gene_id "Zm00001eb003150";
chr1	StringTie	exon	8510482	8510729	1000	-	.	gene_id "MSTRG.133"; transcript_id "Zm00001eb003150_T002"; exon_number "1"; ref_gene_id "Zm00001eb003150";
chr1	StringTie	exon	8510837	8511023	1000	-	.	gene_id "MSTRG.133"; transcript_id "Zm00001eb003150_T002"; exon_number "2"; ref_gene_id "Zm00001eb003150";
chr1	StringTie	exon	8511129	8511590	1000	-	.	gene_id "MSTRG.133"; transcript_id "Zm00001eb003150_T002"; exon_number "3"; ref_gene_id "Zm00001eb003150";
chr1	StringTie	exon	8511671	8512573	1000	-	.	gene_id "MSTRG.133"; transcript_id "Zm00001eb003150_T002"; exon_number "4"; ref_gene_id "Zm00001eb003150";
chr1	StringTie	exon	8512681	8513181	1000	-	.	gene_id "MSTRG.133"; transcript_id "Zm00001eb003150_T002"; exon_number "5"; ref_gene_id "Zm00001eb003150";
chr1	StringTie	exon	8513259	8513447	1000	-	.	gene_id "MSTRG.133"; transcript_id "Zm00001eb003150_T002"; exon_number "6"; ref_gene_id "Zm00001eb003150";
chr1	StringTie	transcript	8597480	8600656	1000	+	.	gene_id "MSTRG.134"; transcript_id "Zm00001eb003180_T001"; ref_gene_id "Zm00001eb003180";
chr1	StringTie	exon	8597480	8597632	1000	+	.	gene_id "MSTRG.134"; transcript_id "Zm00001eb003180_T001"; exon_number "1"; ref_gene_id "Zm00001eb003180";
chr1	StringTie	exon	8597771	8598055	1000	+	.	gene_id "MSTRG.134"; transcript_id "Zm00001eb003180_T001"; exon_number "2"; ref_gene_id "Zm00001eb003180";
chr1	StringTie	exon	8600152	8600193	1000	+	.	gene_id "MSTRG.134"; transcript_id "Zm00001eb003180_T001"; exon_number "3"; ref_gene_id "Zm00001eb003180";
chr1	StringTie	exon	8600282	8600656	1000	+	.	gene_id "MSTRG.134"; transcript_id "Zm00001eb003180_T001"; exon_number "4"; ref_gene_id "Zm00001eb003180";
chr1	StringTie	transcript	8597625	8600656	1000	+	.	gene_id "MSTRG.134"; transcript_id "Zm00001eb003180_T002"; ref_gene_id "Zm00001eb003180";
chr1	StringTie	exon	8597625	8598055	1000	+	.	gene_id "MSTRG.134"; transcript_id "Zm00001eb003180_T002"; exon_number "1"; ref_gene_id "Zm00001eb003180";
chr1	StringTie	exon	8600152	8600193	1000	+	.	gene_id "MSTRG.134"; transcript_id "Zm00001eb003180_T002"; exon_number "2"; ref_gene_id "Zm00001eb003180";
chr1	StringTie	exon	8600282	8600656	1000	+	.	gene_id "MSTRG.134"; transcript_id "Zm00001eb003180_T002"; exon_number "3"; ref_gene_id "Zm00001eb003180";
chr1	StringTie	transcript	8600304	8600599	1000	-	.	gene_id "MSTRG.135"; transcript_id "MSTRG.135.1";
chr1	StringTie	exon	8600304	8600599	1000	-	.	gene_id "MSTRG.135"; transcript_id "MSTRG.135.1"; exon_number "1";
chr1	StringTie	transcript	8611599	8612643	1000	+	.	gene_id "MSTRG.136"; transcript_id "Zm00001eb003200_T001"; ref_gene_id "Zm00001eb003200";
chr1	StringTie	exon	8611599	8612643	1000	+	.	gene_id "MSTRG.136"; transcript_id "Zm00001eb003200_T001"; exon_number "1"; ref_gene_id "Zm00001eb003200";
chr1	StringTie	transcript	8612222	8612737	1000	-	.	gene_id "MSTRG.137"; transcript_id "MSTRG.137.1";
chr1	StringTie	exon	8612222	8612737	1000	-	.	gene_id "MSTRG.137"; transcript_id "MSTRG.137.1"; exon_number "1";
chr1	StringTie	transcript	8613265	8613511	1000	+	.	gene_id "MSTRG.138"; transcript_id "MSTRG.138.1";
chr1	StringTie	exon	8613265	8613511	1000	+	.	gene_id "MSTRG.138"; transcript_id "MSTRG.138.1"; exon_number "1";
chr1	StringTie	transcript	8613269	8616306	1000	-	.	gene_id "MSTRG.139"; transcript_id "Zm00001eb003210_T001"; ref_gene_id "Zm00001eb003210";
chr1	StringTie	exon	8613269	8613653	1000	-	.	gene_id "MSTRG.139"; transcript_id "Zm00001eb003210_T001"; exon_number "1"; ref_gene_id "Zm00001eb003210";
chr1	StringTie	exon	8613922	8614047	1000	-	.	gene_id "MSTRG.139"; transcript_id "Zm00001eb003210_T001"; exon_number "2"; ref_gene_id "Zm00001eb003210";
chr1	StringTie	exon	8614132	8614302	1000	-	.	gene_id "MSTRG.139"; transcript_id "Zm00001eb003210_T001"; exon_number "3"; ref_gene_id "Zm00001eb003210";
chr1	StringTie	exon	8614428	8615132	1000	-	.	gene_id "MSTRG.139"; transcript_id "Zm00001eb003210_T001"; exon_number "4"; ref_gene_id "Zm00001eb003210";
chr1	StringTie	exon	8616106	8616306	1000	-	.	gene_id "MSTRG.139"; transcript_id "Zm00001eb003210_T001"; exon_number "5"; ref_gene_id "Zm00001eb003210";
chr1	StringTie	transcript	9048595	9051295	1000	+	.	gene_id "MSTRG.140"; transcript_id "Zm00001eb003420_T001"; ref_gene_id "Zm00001eb003420";
chr1	StringTie	exon	9048595	9048969	1000	+	.	gene_id "MSTRG.140"; transcript_id "Zm00001eb003420_T001"; exon_number "1"; ref_gene_id "Zm00001eb003420";
chr1	StringTie	exon	9050680	9051295	1000	+	.	gene_id "MSTRG.140"; transcript_id "Zm00001eb003420_T001"; exon_number "2"; ref_gene_id "Zm00001eb003420";
chr1	StringTie	transcript	9050922	9051335	1000	-	.	gene_id "MSTRG.141"; transcript_id "MSTRG.141.1";
chr1	StringTie	exon	9050922	9051335	1000	-	.	gene_id "MSTRG.141"; transcript_id "MSTRG.141.1"; exon_number "1";
chr1	StringTie	transcript	9061573	9062398	1000	+	.	gene_id "MSTRG.142"; transcript_id "MSTRG.142.1";
chr1	StringTie	exon	9061573	9061710	1000	+	.	gene_id "MSTRG.142"; transcript_id "MSTRG.142.1"; exon_number "1";
chr1	StringTie	exon	9062318	9062398	1000	+	.	gene_id "MSTRG.142"; transcript_id "MSTRG.142.1"; exon_number "2";
chr1	StringTie	transcript	9206929	9207254	1000	+	.	gene_id "MSTRG.143"; transcript_id "MSTRG.143.1";
chr1	StringTie	exon	9206929	9207254	1000	+	.	gene_id "MSTRG.143"; transcript_id "MSTRG.143.1"; exon_number "1";
chr1	StringTie	transcript	9164434	9168992	1000	+	.	gene_id "MSTRG.144"; transcript_id "Zm00001eb003460_T001"; ref_gene_id "Zm00001eb003460";
chr1	StringTie	exon	9164434	9164929	1000	+	.	gene_id "MSTRG.144"; transcript_id "Zm00001eb003460_T001"; exon_number "1"; ref_gene_id "Zm00001eb003460";
chr1	StringTie	exon	9166860	9168992	1000	+	.	gene_id "MSTRG.144"; transcript_id "Zm00001eb003460_T001"; exon_number "2"; ref_gene_id "Zm00001eb003460";
chr1	StringTie	transcript	9164434	9168992	1000	+	.	gene_id "MSTRG.144"; transcript_id "Zm00001eb003460_T002"; ref_gene_id "Zm00001eb003460";
chr1	StringTie	exon	9164434	9164929	1000	+	.	gene_id "MSTRG.144"; transcript_id "Zm00001eb003460_T002"; exon_number "1"; ref_gene_id "Zm00001eb003460";
chr1	StringTie	exon	9166857	9168992	1000	+	.	gene_id "MSTRG.144"; transcript_id "Zm00001eb003460_T002"; exon_number "2"; ref_gene_id "Zm00001eb003460";
chr1	StringTie	transcript	9168720	9168989	1000	-	.	gene_id "MSTRG.145"; transcript_id "MSTRG.145.1";
chr1	StringTie	exon	9168720	9168989	1000	-	.	gene_id "MSTRG.145"; transcript_id "MSTRG.145.1"; exon_number "1";
chr1	StringTie	transcript	9770696	9773193	1000	+	.	gene_id "MSTRG.146"; transcript_id "Zm00001eb003650_T001"; ref_gene_id "Zm00001eb003650";
chr1	StringTie	exon	9770696	9773193	1000	+	.	gene_id "MSTRG.146"; transcript_id "Zm00001eb003650_T001"; exon_number "1"; ref_gene_id "Zm00001eb003650";
chr1	StringTie	transcript	9773023	9773250	1000	-	.	gene_id "MSTRG.147"; transcript_id "MSTRG.147.1";
chr1	StringTie	exon	9773023	9773250	1000	-	.	gene_id "MSTRG.147"; transcript_id "MSTRG.147.1"; exon_number "1";
chr1	StringTie	transcript	9055141	9058547	1000	+	.	gene_id "MSTRG.148"; transcript_id "Zm00001eb003440_T002"; ref_gene_id "Zm00001eb003440";
chr1	StringTie	exon	9055141	9055618	1000	+	.	gene_id "MSTRG.148"; transcript_id "Zm00001eb003440_T002"; exon_number "1"; ref_gene_id "Zm00001eb003440";
chr1	StringTie	exon	9055726	9056195	1000	+	.	gene_id "MSTRG.148"; transcript_id "Zm00001eb003440_T002"; exon_number "2"; ref_gene_id "Zm00001eb003440";
chr1	StringTie	exon	9056772	9057093	1000	+	.	gene_id "MSTRG.148"; transcript_id "Zm00001eb003440_T002"; exon_number "3"; ref_gene_id "Zm00001eb003440";
chr1	StringTie	exon	9057195	9058547	1000	+	.	gene_id "MSTRG.148"; transcript_id "Zm00001eb003440_T002"; exon_number "4"; ref_gene_id "Zm00001eb003440";
chr1	StringTie	transcript	9055141	9058547	1000	+	.	gene_id "MSTRG.148"; transcript_id "Zm00001eb003440_T001"; ref_gene_id "Zm00001eb003440";
chr1	StringTie	exon	9055141	9055595	1000	+	.	gene_id "MSTRG.148"; transcript_id "Zm00001eb003440_T001"; exon_number "1"; ref_gene_id "Zm00001eb003440";
chr1	StringTie	exon	9055758	9055884	1000	+	.	gene_id "MSTRG.148"; transcript_id "Zm00001eb003440_T001"; exon_number "2"; ref_gene_id "Zm00001eb003440";
chr1	StringTie	exon	9055915	9056195	1000	+	.	gene_id "MSTRG.148"; transcript_id "Zm00001eb003440_T001"; exon_number "3"; ref_gene_id "Zm00001eb003440";
chr1	StringTie	exon	9056772	9057093	1000	+	.	gene_id "MSTRG.148"; transcript_id "Zm00001eb003440_T001"; exon_number "4"; ref_gene_id "Zm00001eb003440";
chr1	StringTie	exon	9057195	9057665	1000	+	.	gene_id "MSTRG.148"; transcript_id "Zm00001eb003440_T001"; exon_number "5"; ref_gene_id "Zm00001eb003440";
chr1	StringTie	exon	9057912	9058547	1000	+	.	gene_id "MSTRG.148"; transcript_id "Zm00001eb003440_T001"; exon_number "6"; ref_gene_id "Zm00001eb003440";
chr1	StringTie	transcript	9055373	9058547	1000	+	.	gene_id "MSTRG.148"; transcript_id "Zm00001eb003440_T005"; ref_gene_id "Zm00001eb003440";
chr1	StringTie	exon	9055373	9057093	1000	+	.	gene_id "MSTRG.148"; transcript_id "Zm00001eb003440_T005"; exon_number "1"; ref_gene_id "Zm00001eb003440";
chr1	StringTie	exon	9057195	9058547	1000	+	.	gene_id "MSTRG.148"; transcript_id "Zm00001eb003440_T005"; exon_number "2"; ref_gene_id "Zm00001eb003440";
chr1	StringTie	transcript	9055373	9058547	1000	+	.	gene_id "MSTRG.148"; transcript_id "Zm00001eb003440_T003"; ref_gene_id "Zm00001eb003440";
chr1	StringTie	exon	9055373	9056195	1000	+	.	gene_id "MSTRG.148"; transcript_id "Zm00001eb003440_T003"; exon_number "1"; ref_gene_id "Zm00001eb003440";
chr1	StringTie	exon	9056772	9057093	1000	+	.	gene_id "MSTRG.148"; transcript_id "Zm00001eb003440_T003"; exon_number "2"; ref_gene_id "Zm00001eb003440";
chr1	StringTie	exon	9057195	9058547	1000	+	.	gene_id "MSTRG.148"; transcript_id "Zm00001eb003440_T003"; exon_number "3"; ref_gene_id "Zm00001eb003440";
chr1	StringTie	transcript	9055373	9058547	1000	+	.	gene_id "MSTRG.148"; transcript_id "Zm00001eb003440_T004"; ref_gene_id "Zm00001eb003440";
chr1	StringTie	exon	9055373	9056195	1000	+	.	gene_id "MSTRG.148"; transcript_id "Zm00001eb003440_T004"; exon_number "1"; ref_gene_id "Zm00001eb003440";
chr1	StringTie	exon	9056772	9057093	1000	+	.	gene_id "MSTRG.148"; transcript_id "Zm00001eb003440_T004"; exon_number "2"; ref_gene_id "Zm00001eb003440";
chr1	StringTie	exon	9057195	9057665	1000	+	.	gene_id "MSTRG.148"; transcript_id "Zm00001eb003440_T004"; exon_number "3"; ref_gene_id "Zm00001eb003440";
chr1	StringTie	exon	9057912	9058547	1000	+	.	gene_id "MSTRG.148"; transcript_id "Zm00001eb003440_T004"; exon_number "4"; ref_gene_id "Zm00001eb003440";
chr1	StringTie	transcript	9056075	9056373	1000	-	.	gene_id "MSTRG.149"; transcript_id "MSTRG.149.1";
chr1	StringTie	exon	9056075	9056373	1000	-	.	gene_id "MSTRG.149"; transcript_id "MSTRG.149.1"; exon_number "1";
chr1	StringTie	transcript	9058168	9058476	1000	-	.	gene_id "MSTRG.150"; transcript_id "MSTRG.150.1";
chr1	StringTie	exon	9058168	9058476	1000	-	.	gene_id "MSTRG.150"; transcript_id "MSTRG.150.1"; exon_number "1";
chr1	StringTie	transcript	9704892	9705244	1000	-	.	gene_id "MSTRG.151"; transcript_id "MSTRG.151.1";
chr1	StringTie	exon	9704892	9705244	1000	-	.	gene_id "MSTRG.151"; transcript_id "MSTRG.151.1"; exon_number "1";
chr1	StringTie	transcript	10193332	10194462	1000	+	.	gene_id "MSTRG.152"; transcript_id "Zm00001eb003750_T001"; ref_gene_id "Zm00001eb003750";
chr1	StringTie	exon	10193332	10193710	1000	+	.	gene_id "MSTRG.152"; transcript_id "Zm00001eb003750_T001"; exon_number "1"; ref_gene_id "Zm00001eb003750";
chr1	StringTie	exon	10193811	10193871	1000	+	.	gene_id "MSTRG.152"; transcript_id "Zm00001eb003750_T001"; exon_number "2"; ref_gene_id "Zm00001eb003750";
chr1	StringTie	exon	10193998	10194462	1000	+	.	gene_id "MSTRG.152"; transcript_id "Zm00001eb003750_T001"; exon_number "3"; ref_gene_id "Zm00001eb003750";
chr1	StringTie	transcript	10194327	10194600	1000	-	.	gene_id "MSTRG.153"; transcript_id "MSTRG.153.1";
chr1	StringTie	exon	10194327	10194600	1000	-	.	gene_id "MSTRG.153"; transcript_id "MSTRG.153.1"; exon_number "1";
chr1	StringTie	transcript	9922122	9932704	1000	+	.	gene_id "MSTRG.154"; transcript_id "Zm00001eb003670_T001"; ref_gene_id "Zm00001eb003670";
chr1	StringTie	exon	9922122	9922824	1000	+	.	gene_id "MSTRG.154"; transcript_id "Zm00001eb003670_T001"; exon_number "1"; ref_gene_id "Zm00001eb003670";
chr1	StringTie	exon	9923757	9923832	1000	+	.	gene_id "MSTRG.154"; transcript_id "Zm00001eb003670_T001"; exon_number "2"; ref_gene_id "Zm00001eb003670";
chr1	StringTie	exon	9923918	9924033	1000	+	.	gene_id "MSTRG.154"; transcript_id "Zm00001eb003670_T001"; exon_number "3"; ref_gene_id "Zm00001eb003670";
chr1	StringTie	exon	9932019	9932423	1000	+	.	gene_id "MSTRG.154"; transcript_id "Zm00001eb003670_T001"; exon_number "4"; ref_gene_id "Zm00001eb003670";
chr1	StringTie	exon	9932557	9932704	1000	+	.	gene_id "MSTRG.154"; transcript_id "Zm00001eb003670_T001"; exon_number "5"; ref_gene_id "Zm00001eb003670";
chr1	StringTie	transcript	9922253	9932704	1000	+	.	gene_id "MSTRG.154"; transcript_id "Zm00001eb003670_T003"; ref_gene_id "Zm00001eb003670";
chr1	StringTie	exon	9922253	9922824	1000	+	.	gene_id "MSTRG.154"; transcript_id "Zm00001eb003670_T003"; exon_number "1"; ref_gene_id "Zm00001eb003670";
chr1	StringTie	exon	9923757	9923832	1000	+	.	gene_id "MSTRG.154"; transcript_id "Zm00001eb003670_T003"; exon_number "2"; ref_gene_id "Zm00001eb003670";
chr1	StringTie	exon	9923972	9924033	1000	+	.	gene_id "MSTRG.154"; transcript_id "Zm00001eb003670_T003"; exon_number "3"; ref_gene_id "Zm00001eb003670";
chr1	StringTie	exon	9932019	9932704	1000	+	.	gene_id "MSTRG.154"; transcript_id "Zm00001eb003670_T003"; exon_number "4"; ref_gene_id "Zm00001eb003670";
chr1	StringTie	transcript	9922253	9932704	1000	+	.	gene_id "MSTRG.154"; transcript_id "Zm00001eb003670_T002"; ref_gene_id "Zm00001eb003670";
chr1	StringTie	exon	9922253	9922824	1000	+	.	gene_id "MSTRG.154"; transcript_id "Zm00001eb003670_T002"; exon_number "1"; ref_gene_id "Zm00001eb003670";
[truncated: 552,867 more rows]
