# Supplementary material for: Potent pollen gene regulation by DNA glycosylases in maize
Source: Nat Commun. 2024 Sep 27;15:8352. doi: 10.1038/s41467-024-52620-y (PMC11436724; doi:10.1038/s41467-024-52620-y)
Supplement: Supplementary file 8 — Source data [file 41467_2024_52620_MOESM8_ESM.zip › MPG_source_data/DNG_gene_expression_timecourse_data.xlsx]

## Sheet: DNG_expression_time_table
DNG gene	Stage	Expression (TPM)
mdr1	Meiosis	91.591
mdr1	Meiosis	64.3027
mdr1	Meiosis	3.77716
mdr1	Meiosis	93.2721
mdr1	Meiosis	47.5999
mdr1	Meiosis	16.3878
mdr1	Meiosis	17.1026
mdr1	Meiosis	166.963
mdr1	Meiosis	43.9761
mdr1	Meiosis	11.6626
mdr1	Meiosis	2.46002
mdr1	Meiosis	30.7653
mdr1	Meiosis	10.1003
mdr1	Meiosis	7.21463
mdr1	Meiosis	21.849
mdr1	Meiosis	7.68043
mdr1	Meiosis	12.2441
mdr1	Meiosis	12.7256
mdr1	Meiosis	7.34919
mdr1	Meiosis	6.67405
mdr1	Meiosis	11.5834
mdr1	Meiosis	7.50516
mdr1	Meiosis	18.6969
mdr1	Meiosis	7.27993
mdr1	Meiosis	11.434
mdr1	Meiosis	2.23665
mdr1	Meiosis	45.985
mdr1	Meiosis	12.5662
mdr1	Meiosis	5.68414
mdr1	Meiosis	5.02869
mdr1	Meiosis	13.8216
mdr1	Meiosis	16.9529
mdr1	Meiosis	3.97913
mdr1	Meiosis	9.53721
mdr1	Meiosis	39.5742
mdr1	Meiosis	0
mdr1	Meiosis	7.49357
mdr1	Meiosis	17.0615
mdr1	Meiosis	30.7823
mdr1	Meiosis	0
mdr1	Meiosis	15.9618
mdr1	Meiosis	12.5329
mdr1	Meiosis	166.771
mdr1	Meiosis	11.8915
mdr1	Meiosis	7.91466
mdr1	Meiosis	50.8337
mdr1	Meiosis	22.168
mdr1	Meiosis	56.7922
mdr1	Meiosis	12.8144
mdr1	Meiosis	7.05149
mdr1	Meiosis	27.6842
mdr1	Meiosis	11.0373
mdr1	Meiosis	19.1804
mdr1	Meiosis	8.34808
mdr1	Meiosis	0
mdr1	Meiosis	7.26993
mdr1	Meiosis	20.1821
mdr1	Meiosis	10.582
mdr1	Meiosis	7.74969
mdr1	Meiosis	0
mdr1	Meiosis	73.9891
mdr1	Meiosis	0
mdr1	Meiosis	18.249
mdr1	Meiosis	30.9876
mdr1	Meiosis	0
mdr1	Meiosis	0
mdr1	Meiosis	0
mdr1	Meiosis	0
mdr1	Meiosis	0
mdr1	Meiosis	15.0048
mdr1	Meiosis	0
mdr1	Meiosis	0
mdr1	Meiosis	0
mdr1	Meiosis	18.5069
mdr1	Meiosis	14.23
mdr1	Meiosis	0
mdr1	Meiosis	13.8727
mdr1	Meiosis	0
mdr1	Meiosis	3.50408
mdr1	Meiosis	0
mdr1	Meiosis	5.43083
mdr1	Meiosis	12.3228
mdr1	Meiosis	4.91133
mdr1	Meiosis	3.43517
mdr1	Meiosis	0
mdr1	Meiosis	3.319
mdr1	Meiosis	0
mdr1	Meiosis	0
mdr1	Meiosis	0
mdr1	Meiosis	15.3649
mdr1	Meiosis	8.32757
mdr1	Meiosis	0
mdr1	Meiosis	0
mdr1	Meiosis	0
mdr1	Meiosis	13.8315
mdr1	Meiosis	4.35935
mdr1	Meiosis	5.72151
mdr1	Meiosis	0
mdr1	Meiosis	0
mdr1	Meiosis	0
mdr1	Meiosis	0
mdr1	Meiosis	0
mdr1	Meiosis	0
mdr1	Meiosis	0
mdr1	Meiosis	0
mdr1	Meiosis	0
mdr1	Meiosis	0
mdr1	Meiosis	0
mdr1	Meiosis	41.4353
mdr1	Meiosis	0
mdr1	Meiosis	0
mdr1	Meiosis	18.9555
mdr1	Meiosis	0
mdr1	Meiosis	0
mdr1	Meiosis	0
mdr1	Meiosis	0
mdr1	Meiosis	0
mdr1	Meiosis	0
mdr1	Meiosis	7.54461
mdr1	Meiosis	0
mdr1	Meiosis	5.45456
mdr1	Meiosis	0
mdr1	Meiosis	0
mdr1	Meiosis	0
mdr1	Meiosis	0
mdr1	Meiosis	0
mdr1	Tetrad	0
mdr1	Tetrad	0
mdr1	Tetrad	0
mdr1	Tetrad	0
mdr1	Tetrad	0
mdr1	Tetrad	0
mdr1	Tetrad	0
mdr1	Tetrad	0
mdr1	Tetrad	0
mdr1	Tetrad	12.9077
mdr1	Tetrad	34.082
mdr1	Tetrad	36.0668
mdr1	Tetrad	0
mdr1	Tetrad	0
mdr1	Tetrad	25.5317
mdr1	Tetrad	17.9511
mdr1	Tetrad	0
mdr1	Tetrad	0
mdr1	Tetrad	0
mdr1	Tetrad	0
mdr1	Tetrad	23.0888
mdr1	Tetrad	194.666
mdr1	UM	0
mdr1	UM	0
mdr1	UM	0
mdr1	UM	0
mdr1	UM	0
mdr1	UM	0
mdr1	UM	0
mdr1	UM	0
mdr1	UM	0
mdr1	UM	0
mdr1	UM	0
mdr1	UM	21.1954
mdr1	UM	0
mdr1	UM	0
mdr1	UM	18.6286
mdr1	UM	0
mdr1	UM	0
mdr1	UM	0
mdr1	UM	0
mdr1	UM	0
mdr1	UM	0
mdr1	UM	0
mdr1	UM	0
mdr1	UM	210.615
mdr1	UM	0
mdr1	UM	0
mdr1	UM	73.616
mdr1	UM	0
mdr1	UM	0
mdr1	UM	0
mdr1	UM	0
mdr1	UM	0
mdr1	UM	0
mdr1	UM	64.7333
mdr1	UM	0
mdr1	UM	12.8578
mdr1	UM	0
mdr1	UM	0
mdr1	UM	0
mdr1	UM	0
mdr1	UM	0
mdr1	UM	0
mdr1	UM	0
mdr1	UM	23.722
mdr1	UM	0
mdr1	UM	0
mdr1	UM	0
mdr1	UM	0
mdr1	UM	0
mdr1	UM	0
mdr1	UM	0
mdr1	UM	176.647
mdr1	UM	15.1442
mdr1	UM	0
mdr1	UM	33.9466
mdr1	UM	0
mdr1	UM	0
mdr1	UM	0
mdr1	UM	0
mdr1	UM	0
mdr1	UM	33.9974
mdr1	UM	0
mdr1	UM	127.47
mdr1	UM	33.1884
mdr1	UM	22.6388
mdr1	UM	92.6612
mdr1	UM	98.8631
mdr1	UM	0
mdr1	UM	41.1794
mdr1	UM	0
mdr1	UM	0
mdr1	UM	0
mdr1	UM	0
mdr1	UM	0
mdr1	UM	30.5642
mdr1	UM	18.6926
mdr1	UM	28.4091
mdr1	UM	42.6931
mdr1	UM	0
mdr1	UM	0
mdr1	UM	50.255
mdr1	UM	137.86
mdr1	UM	0
mdr1	UM	0
mdr1	UM	19.6554
mdr1	UM	137.77
mdr1	UM	0
mdr1	UM	0
mdr1	UM	64.9511
mdr1	UM	71.3929
mdr1	UM	34.9296
mdr1	UM	49.1666
mdr1	UM	0
mdr1	UM	39.1911
mdr1	UM	0
mdr1	UM	0
mdr1	UM	44.5464
mdr1	UM	0
mdr1	UM	21.3662
mdr1	UM	45.0471
mdr1	UM	0
mdr1	UM	0
mdr1	UM	0
mdr1	UM	9.02144
mdr1	UM	0
mdr1	UM	0
mdr1	UM	80.9323
mdr1	UM	21.6793
mdr1	UM	0
mdr1	UM	69.8666
mdr1	UM	0
mdr1	UM	0
mdr1	UM	341.064
mdr1	UM	0
mdr1	UM	32.5988
mdr1	UM	0
mdr1	UM	0
mdr1	UM	0
mdr1	UM	0
mdr1	UM	88.5034
mdr1	UM	0
mdr1	UM	0
mdr1	UM	53.6884
mdr1	UM	47.0301
mdr1	UM	32.524
mdr1	UM	0
mdr1	UM	54.3006
mdr1	UM	85.0147
mdr1	UM	60.1383
mdr1	UM	43.9886
mdr1	UM	39.367
mdr1	UM	0
mdr1	UM	92.9008
mdr1	UM	83.5645
mdr1	UM	47.5353
mdr1	UM	23.3427
mdr1	UM	77.6743
mdr1	UM	0
mdr1	UM	0
mdr1	UM	0
mdr1	UM	0
mdr1	UM	0
mdr1	UM	106.225
mdr1	UM	0
mdr1	UM	57.5236
mdr1	UM	0
mdr1	UM	206.954
mdr1	UM	0
mdr1	UM	0
mdr1	UM	0
mdr1	UM	81.2612
mdr1	UM	90.7468
mdr1	UM	98.044
mdr1	UM	0
mdr1	UM	65.0872
mdr1	UM	41.3668
mdr1	UM	0
mdr1	UM	22.0838
mdr1	UM	56.3658
mdr1	UM	0
mdr1	UM	52.6648
mdr1	UM	0
mdr1	UM	0
mdr1	UM	0
mdr1	UM	0
mdr1	UM	155.424
mdr1	UM	160.256
mdr1	UM	82.3859
mdr1	UM	0
mdr1	UM	0
mdr1	UM	46.322
mdr1	UM	41.0021
mdr1	UM	0
mdr1	UM	142.776
mdr1	UM	160.514
mdr1	BM	31.2818
mdr1	BM	0
mdr1	BM	0
mdr1	BM	40.6756
mdr1	BM	21.5179
mdr1	BM	0
mdr1	BM	29.6442
mdr1	BM	70.73
mdr1	BM	102.828
mdr1	BM	85.475
mdr1	BM	23.0901
mdr1	Pollen	2.33195
mdr1	Pollen	43.492
mdr1	Pollen	0
mdr1	Pollen	4.23699
mdr1	Pollen	5.48397
mdr1	Pollen	0
mdr1	Pollen	12.1068
mdr1	Pollen	15.8665
mdr1	Pollen	0
mdr1	Pollen	7.46581
mdr1	Pollen	4.4758
mdr1	Pollen	15.8266
mdr1	Pollen	21.8005
mdr1	Pollen	3.11258
mdr1	Pollen	0
dng102	Meiosis	22.8978
dng102	Meiosis	23.3828
dng102	Meiosis	15.1087
dng102	Meiosis	50.8757
dng102	Meiosis	27.2
dng102	Meiosis	55.7185
dng102	Meiosis	12.827
dng102	Meiosis	83.4817
dng102	Meiosis	8.79523
dng102	Meiosis	11.6626
dng102	Meiosis	7.38007
dng102	Meiosis	20.5102
dng102	Meiosis	3.36675
dng102	Meiosis	7.21463
dng102	Meiosis	14.566
dng102	Meiosis	5.12029
dng102	Meiosis	17.4916
dng102	Meiosis	19.0883
dng102	Meiosis	2.44973
dng102	Meiosis	16.6851
dng102	Meiosis	50.1946
dng102	Meiosis	7.50516
dng102	Meiosis	18.6969
dng102	Meiosis	3.63996
dng102	Meiosis	0
dng102	Meiosis	11.1833
dng102	Meiosis	28.9535
dng102	Meiosis	0
dng102	Meiosis	5.68414
dng102	Meiosis	5.02869
dng102	Meiosis	15.7961
dng102	Meiosis	16.9529
dng102	Meiosis	9.94783
dng102	Meiosis	9.53721
dng102	Meiosis	26.3828
dng102	Meiosis	7.70042
dng102	Meiosis	4.99572
dng102	Meiosis	7.75521
dng102	Meiosis	29.4997
dng102	Meiosis	0
dng102	Meiosis	6.38474
dng102	Meiosis	6.26643
dng102	Meiosis	38.4857
dng102	Meiosis	11.8915
dng102	Meiosis	6.33173
dng102	Meiosis	31.771
dng102	Meiosis	14.7787
dng102	Meiosis	30.9776
dng102	Meiosis	6.40722
dng102	Meiosis	7.05149
dng102	Meiosis	30.2009
dng102	Meiosis	22.0746
dng102	Meiosis	9.59021
dng102	Meiosis	8.34808
dng102	Meiosis	0
dng102	Meiosis	0
dng102	Meiosis	3.36368
dng102	Meiosis	10.582
dng102	Meiosis	7.74969
dng102	Meiosis	0
dng102	Meiosis	36.9946
dng102	Meiosis	0
dng102	Meiosis	9.1245
dng102	Meiosis	0
dng102	Meiosis	0
dng102	Meiosis	12.3509
dng102	Meiosis	0
dng102	Meiosis	0
dng102	Meiosis	0
dng102	Meiosis	15.0048
dng102	Meiosis	0
dng102	Meiosis	0
dng102	Meiosis	0
dng102	Meiosis	0
dng102	Meiosis	0
dng102	Meiosis	5.14413
dng102	Meiosis	9.24847
dng102	Meiosis	0
dng102	Meiosis	21.0245
dng102	Meiosis	15.4641
dng102	Meiosis	0
dng102	Meiosis	9.24212
dng102	Meiosis	9.82265
dng102	Meiosis	3.43517
dng102	Meiosis	10.745
dng102	Meiosis	9.95699
dng102	Meiosis	12.6765
dng102	Meiosis	11.9281
dng102	Meiosis	7.80518
dng102	Meiosis	9.21897
dng102	Meiosis	24.9827
dng102	Meiosis	0
dng102	Meiosis	0
dng102	Meiosis	9.09227
dng102	Meiosis	0
dng102	Meiosis	0
dng102	Meiosis	0
dng102	Meiosis	0
dng102	Meiosis	0
dng102	Meiosis	0
dng102	Meiosis	0
dng102	Meiosis	0
dng102	Meiosis	5.29084
dng102	Meiosis	5.01002
dng102	Meiosis	0
dng102	Meiosis	0
dng102	Meiosis	0
dng102	Meiosis	0
dng102	Meiosis	0
dng102	Meiosis	0
dng102	Meiosis	0
dng102	Meiosis	0
dng102	Meiosis	0
dng102	Meiosis	0
dng102	Meiosis	0
dng102	Meiosis	0
dng102	Meiosis	0
dng102	Meiosis	0
dng102	Meiosis	0
dng102	Meiosis	7.33972
dng102	Meiosis	5.45456
dng102	Meiosis	0
dng102	Meiosis	0
dng102	Meiosis	0
dng102	Meiosis	0
dng102	Meiosis	0
dng102	Tetrad	0
dng102	Tetrad	0
dng102	Tetrad	0
dng102	Tetrad	0
dng102	Tetrad	0
dng102	Tetrad	0
dng102	Tetrad	0
dng102	Tetrad	0
dng102	Tetrad	0
dng102	Tetrad	12.9077
dng102	Tetrad	0
dng102	Tetrad	12.0223
dng102	Tetrad	0
dng102	Tetrad	0
dng102	Tetrad	25.5317
dng102	Tetrad	26.9266
dng102	Tetrad	0
dng102	Tetrad	0
dng102	Tetrad	13.7901
dng102	Tetrad	0
dng102	Tetrad	11.5444
dng102	Tetrad	194.666
dng102	UM	0
dng102	UM	0
dng102	UM	0
dng102	UM	0
dng102	UM	0
dng102	UM	0
dng102	UM	0
dng102	UM	0
dng102	UM	0
dng102	UM	0
dng102	UM	0
dng102	UM	0
dng102	UM	0
dng102	UM	0
dng102	UM	0
dng102	UM	0
dng102	UM	0
dng102	UM	0
dng102	UM	24.0396
dng102	UM	0
dng102	UM	0
dng102	UM	0
dng102	UM	0
dng102	UM	0
dng102	UM	0
dng102	UM	0
dng102	UM	0
dng102	UM	0
dng102	UM	54.933
dng102	UM	0
dng102	UM	0
dng102	UM	0
dng102	UM	0
dng102	UM	32.3666
dng102	UM	0
dng102	UM	12.8578
dng102	UM	0
dng102	UM	0
dng102	UM	0
dng102	UM	0
dng102	UM	0
dng102	UM	0
dng102	UM	0
dng102	UM	0
dng102	UM	0
dng102	UM	0
dng102	UM	0
dng102	UM	0
dng102	UM	0
dng102	UM	0
dng102	UM	0
dng102	UM	0
dng102	UM	15.1442
dng102	UM	0
dng102	UM	0
dng102	UM	0
dng102	UM	0
dng102	UM	0
dng102	UM	0
dng102	UM	0
dng102	UM	16.9987
dng102	UM	66.1594
dng102	UM	0
dng102	UM	0
dng102	UM	0
dng102	UM	0
dng102	UM	0
dng102	UM	0
dng102	UM	41.1794
dng102	UM	0
dng102	UM	0
dng102	UM	0
dng102	UM	0
dng102	UM	0
dng102	UM	0
dng102	UM	0
dng102	UM	0
dng102	UM	0
dng102	UM	0
dng102	UM	0
dng102	UM	0
dng102	UM	103.395
dng102	UM	0
dng102	UM	0
dng102	UM	19.6554
dng102	UM	0
dng102	UM	0
dng102	UM	0
dng102	UM	12.9902
dng102	UM	0
dng102	UM	34.9296
dng102	UM	0
dng102	UM	0
dng102	UM	0
dng102	UM	0
dng102	UM	0
dng102	UM	0
dng102	UM	0
dng102	UM	0
dng102	UM	0
dng102	UM	0
dng102	UM	0
dng102	UM	16.3908
dng102	UM	0
dng102	UM	0
dng102	UM	0
dng102	UM	0
dng102	UM	0
dng102	UM	0
dng102	UM	0
dng102	UM	0
dng102	UM	149.813
dng102	UM	0
dng102	UM	0
dng102	UM	65.1975
dng102	UM	0
dng102	UM	0
dng102	UM	0
dng102	UM	425.17
dng102	UM	0
dng102	UM	0
dng102	UM	0
dng102	UM	0
dng102	UM	0
dng102	UM	16.262
dng102	UM	0
dng102	UM	0
dng102	UM	28.3382
dng102	UM	10.0231
dng102	UM	21.9943
dng102	UM	0
dng102	UM	0
dng102	UM	15.4835
dng102	UM	33.4258
dng102	UM	0
dng102	UM	0
dng102	UM	4.31524
dng102	UM	51.4907
dng102	UM	0
dng102	UM	0
dng102	UM	0
dng102	UM	0
dng102	UM	0
dng102	UM	0
dng102	UM	0
dng102	UM	0
dng102	UM	0
dng102	UM	0
dng102	UM	0
dng102	UM	0
dng102	UM	0
dng102	UM	0
dng102	UM	0
dng102	UM	53.2056
dng102	UM	0
dng102	UM	0
dng102	UM	0
dng102	UM	22.0838
dng102	UM	0
dng102	UM	0
dng102	UM	52.6648
dng102	UM	0
dng102	UM	0
dng102	UM	0
dng102	UM	0
dng102	UM	77.7122
dng102	UM	0
dng102	UM	0
dng102	UM	0
dng102	UM	0
dng102	UM	0
dng102	UM	41.0021
dng102	UM	0
dng102	UM	0
dng102	UM	0
dng102	BM	0
dng102	BM	50.5331
dng102	BM	0
dng102	BM	10.1689
dng102	BM	8.0692
dng102	BM	0
dng102	BM	29.6442
dng102	BM	6.43
dng102	BM	154.242
dng102	BM	28.4917
dng102	BM	3.84834
dng102	Pollen	2.33195
dng102	Pollen	3.62434
dng102	Pollen	5.66823
dng102	Pollen	0
dng102	Pollen	2.74199
dng102	Pollen	0
dng102	Pollen	0
dng102	Pollen	2.26664
dng102	Pollen	0
dng102	Pollen	0
dng102	Pollen	0
dng102	Pollen	0
dng102	Pollen	0
dng102	Pollen	0
dng102	Pollen	0
dng103	Meiosis	41.216
dng103	Meiosis	87.6855
dng103	Meiosis	7.55433
dng103	Meiosis	40.2766
dng103	Meiosis	27.2
dng103	Meiosis	3.27756
dng103	Meiosis	2.13783
dng103	Meiosis	139.136
dng103	Meiosis	26.3857
dng103	Meiosis	9.33006
dng103	Meiosis	0
dng103	Meiosis	4.10203
dng103	Meiosis	10.1003
dng103	Meiosis	7.21463
dng103	Meiosis	7.283
dng103	Meiosis	0
dng103	Meiosis	3.49831
dng103	Meiosis	12.7256
dng103	Meiosis	4.89946
dng103	Meiosis	0
dng103	Meiosis	3.86112
dng103	Meiosis	5.00344
dng103	Meiosis	6.23232
dng103	Meiosis	7.27993
dng103	Meiosis	0
dng103	Meiosis	6.70995
dng103	Meiosis	17.0315
dng103	Meiosis	4.18873
dng103	Meiosis	17.0524
dng103	Meiosis	0
dng103	Meiosis	19.7452
dng103	Meiosis	3.39059
dng103	Meiosis	9.94783
dng103	Meiosis	2.3843
dng103	Meiosis	0
dng103	Meiosis	7.70042
dng103	Meiosis	0
dng103	Meiosis	17.0615
dng103	Meiosis	19.2389
dng103	Meiosis	0
dng103	Meiosis	0
dng103	Meiosis	3.13321
dng103	Meiosis	51.3143
dng103	Meiosis	9.51321
dng103	Meiosis	1.58293
dng103	Meiosis	19.0626
dng103	Meiosis	29.5574
dng103	Meiosis	18.0703
dng103	Meiosis	12.8144
dng103	Meiosis	0
dng103	Meiosis	5.03349
dng103	Meiosis	0
dng103	Meiosis	0
dng103	Meiosis	0
dng103	Meiosis	11.4707
dng103	Meiosis	0
dng103	Meiosis	0
dng103	Meiosis	3.52732
dng103	Meiosis	7.74969
dng103	Meiosis	0
dng103	Meiosis	0
dng103	Meiosis	0
dng103	Meiosis	0
dng103	Meiosis	15.4938
dng103	Meiosis	0
dng103	Meiosis	0
dng103	Meiosis	0
dng103	Meiosis	0
dng103	Meiosis	0
dng103	Meiosis	0
dng103	Meiosis	0
dng103	Meiosis	0
dng103	Meiosis	0
dng103	Meiosis	0
dng103	Meiosis	4.74334
dng103	Meiosis	2.57206
dng103	Meiosis	0
dng103	Meiosis	0
dng103	Meiosis	3.50408
dng103	Meiosis	0
dng103	Meiosis	0
dng103	Meiosis	0
dng103	Meiosis	0
dng103	Meiosis	0
dng103	Meiosis	0
dng103	Meiosis	0
dng103	Meiosis	0
dng103	Meiosis	0
dng103	Meiosis	0
dng103	Meiosis	0
dng103	Meiosis	0
dng103	Meiosis	0
dng103	Meiosis	0
dng103	Meiosis	0
dng103	Meiosis	0
dng103	Meiosis	0
dng103	Meiosis	0
dng103	Meiosis	0
dng103	Meiosis	0
dng103	Meiosis	0
dng103	Meiosis	0
dng103	Meiosis	0
dng103	Meiosis	0
dng103	Meiosis	0
dng103	Meiosis	0
dng103	Meiosis	0
dng103	Meiosis	0
dng103	Meiosis	0
dng103	Meiosis	0
dng103	Meiosis	0
dng103	Meiosis	0
dng103	Meiosis	0
dng103	Meiosis	0
dng103	Meiosis	0
dng103	Meiosis	0
dng103	Meiosis	0
dng103	Meiosis	0
dng103	Meiosis	0
dng103	Meiosis	0
dng103	Meiosis	0
dng103	Meiosis	0
dng103	Meiosis	0
dng103	Meiosis	0
dng103	Meiosis	0
dng103	Meiosis	0
dng103	Meiosis	0
dng103	Tetrad	0
dng103	Tetrad	0
dng103	Tetrad	0
dng103	Tetrad	0
dng103	Tetrad	0
dng103	Tetrad	0
dng103	Tetrad	0
dng103	Tetrad	0
dng103	Tetrad	0
dng103	Tetrad	0
dng103	Tetrad	0
dng103	Tetrad	12.0223
dng103	Tetrad	0
dng103	Tetrad	0
dng103	Tetrad	0
dng103	Tetrad	0
dng103	Tetrad	0
dng103	Tetrad	20.0184
dng103	Tetrad	0
dng103	Tetrad	0
dng103	Tetrad	11.5444
dng103	Tetrad	0
dng103	UM	0
dng103	UM	0
dng103	UM	0
dng103	UM	0
dng103	UM	0
dng103	UM	0
dng103	UM	0
dng103	UM	0
dng103	UM	0
dng103	UM	0
dng103	UM	0
dng103	UM	0
dng103	UM	0
dng103	UM	0
dng103	UM	0
dng103	UM	0
dng103	UM	0
dng103	UM	0
dng103	UM	0
dng103	UM	0
dng103	UM	0
dng103	UM	0
dng103	UM	0
dng103	UM	0
dng103	UM	0
dng103	UM	0
dng103	UM	73.616
dng103	UM	0
dng103	UM	0
dng103	UM	0
dng103	UM	0
dng103	UM	0
dng103	UM	0
dng103	UM	0
dng103	UM	236.855
dng103	UM	25.7155
dng103	UM	0
dng103	UM	0
dng103	UM	0
dng103	UM	0
dng103	UM	0
dng103	UM	0
dng103	UM	0
dng103	UM	0
dng103	UM	0
dng103	UM	0
dng103	UM	0
dng103	UM	0
dng103	UM	108.897
dng103	UM	0
dng103	UM	0
dng103	UM	0
dng103	UM	15.1442
dng103	UM	0
dng103	UM	0
dng103	UM	0
dng103	UM	0
dng103	UM	0
dng103	UM	0
dng103	UM	0
dng103	UM	0
dng103	UM	0
dng103	UM	0
dng103	UM	0
dng103	UM	0
dng103	UM	0
dng103	UM	0
dng103	UM	0
dng103	UM	0
dng103	UM	0
dng103	UM	0
dng103	UM	0
dng103	UM	0
dng103	UM	0
dng103	UM	0
dng103	UM	0
dng103	UM	0
dng103	UM	0
dng103	UM	0
dng103	UM	0
dng103	UM	0
dng103	UM	0
dng103	UM	0
dng103	UM	0
dng103	UM	0
dng103	UM	0
dng103	UM	0
dng103	UM	0
dng103	UM	0
dng103	UM	0
dng103	UM	0
dng103	UM	0
dng103	UM	0
dng103	UM	39.1911
dng103	UM	0
dng103	UM	0
dng103	UM	0
dng103	UM	0
dng103	UM	0
dng103	UM	0
dng103	UM	0
dng103	UM	0
dng103	UM	0
dng103	UM	9.02144
dng103	UM	0
dng103	UM	0
dng103	UM	0
dng103	UM	0
dng103	UM	0
dng103	UM	0
dng103	UM	0
dng103	UM	0
dng103	UM	0
dng103	UM	0
dng103	UM	0
dng103	UM	0
dng103	UM	0
dng103	UM	0
dng103	UM	0
dng103	UM	0
dng103	UM	0
dng103	UM	0
dng103	UM	0
dng103	UM	0
dng103	UM	32.524
dng103	UM	0
dng103	UM	0
dng103	UM	9.44608
dng103	UM	10.0231
dng103	UM	21.9943
dng103	UM	0
dng103	UM	0
dng103	UM	30.9669
dng103	UM	33.4258
dng103	UM	0
dng103	UM	0
dng103	UM	12.9457
dng103	UM	51.4907
dng103	UM	0
dng103	UM	0
dng103	UM	0
dng103	UM	0
dng103	UM	0
dng103	UM	0
dng103	UM	19.1745
dng103	UM	0
dng103	UM	0
dng103	UM	0
dng103	UM	0
dng103	UM	0
dng103	UM	0
dng103	UM	0
dng103	UM	98.044
dng103	UM	53.2056
dng103	UM	0
dng103	UM	41.3668
dng103	UM	0
dng103	UM	44.1677
dng103	UM	0
dng103	UM	0
dng103	UM	0
dng103	UM	0
dng103	UM	0
dng103	UM	0
dng103	UM	110.497
dng103	UM	0
dng103	UM	0
dng103	UM	0
dng103	UM	0
dng103	UM	0
dng103	UM	0
dng103	UM	20.501
dng103	UM	0
dng103	UM	0
dng103	UM	0
dng103	BM	0
dng103	BM	0
dng103	BM	0
dng103	BM	0
dng103	BM	0
dng103	BM	0
dng103	BM	0
dng103	BM	0
dng103	BM	0
dng103	BM	0
dng103	BM	3.84834
dng103	Pollen	2.33195
dng103	Pollen	0
dng103	Pollen	0
dng103	Pollen	2.1185
dng103	Pollen	0
dng103	Pollen	0
dng103	Pollen	0
dng103	Pollen	0
dng103	Pollen	0
dng103	Pollen	0
dng103	Pollen	2.2379
dng103	Pollen	0
dng103	Pollen	0
dng103	Pollen	0
dng103	Pollen	0
dng105	Meiosis	18.3182
dng105	Meiosis	52.6113
dng105	Meiosis	11.3315
dng105	Meiosis	25.4378
dng105	Meiosis	34
dng105	Meiosis	6.55512
dng105	Meiosis	4.27565
dng105	Meiosis	0
dng105	Meiosis	0
dng105	Meiosis	4.66503
dng105	Meiosis	7.38007
dng105	Meiosis	14.3571
dng105	Meiosis	16.8338
dng105	Meiosis	12.0244
dng105	Meiosis	10.9245
dng105	Meiosis	0
dng105	Meiosis	6.99663
dng105	Meiosis	6.36278
dng105	Meiosis	2.44973
dng105	Meiosis	3.33703
dng105	Meiosis	7.72225
dng105	Meiosis	5.00344
dng105	Meiosis	18.6969
dng105	Meiosis	7.27993
dng105	Meiosis	5.717
dng105	Meiosis	6.70995
dng105	Meiosis	22.1409
dng105	Meiosis	0
dng105	Meiosis	0
dng105	Meiosis	5.02869
dng105	Meiosis	9.87258
dng105	Meiosis	6.78118
dng105	Meiosis	3.97913
dng105	Meiosis	2.3843
dng105	Meiosis	0
dng105	Meiosis	0
dng105	Meiosis	0
dng105	Meiosis	3.10208
dng105	Meiosis	10.2608
dng105	Meiosis	0
dng105	Meiosis	0
dng105	Meiosis	3.13321
dng105	Meiosis	25.6571
dng105	Meiosis	9.51321
dng105	Meiosis	3.16586
dng105	Meiosis	6.35421
dng105	Meiosis	14.7787
dng105	Meiosis	7.74439
dng105	Meiosis	0
dng105	Meiosis	0
dng105	Meiosis	7.55023
dng105	Meiosis	0
dng105	Meiosis	0
dng105	Meiosis	0
dng105	Meiosis	0
dng105	Meiosis	0
dng105	Meiosis	0
dng105	Meiosis	3.52732
dng105	Meiosis	0
dng105	Meiosis	0
dng105	Meiosis	0
dng105	Meiosis	0
dng105	Meiosis	0
dng105	Meiosis	15.4938
dng105	Meiosis	9.06142
dng105	Meiosis	0
dng105	Meiosis	0
dng105	Meiosis	0
dng105	Meiosis	0
dng105	Meiosis	0
dng105	Meiosis	0
dng105	Meiosis	0
dng105	Meiosis	0
dng105	Meiosis	0
dng105	Meiosis	0
dng105	Meiosis	0
dng105	Meiosis	0
dng105	Meiosis	0
dng105	Meiosis	0
dng105	Meiosis	0
dng105	Meiosis	0
dng105	Meiosis	3.08071
dng105	Meiosis	0
dng105	Meiosis	0
dng105	Meiosis	0
dng105	Meiosis	0
dng105	Meiosis	0
dng105	Meiosis	0
dng105	Meiosis	0
dng105	Meiosis	0
dng105	Meiosis	0
dng105	Meiosis	0
dng105	Meiosis	0
dng105	Meiosis	0
dng105	Meiosis	0
dng105	Meiosis	0
dng105	Meiosis	0
dng105	Meiosis	0
dng105	Meiosis	0
dng105	Meiosis	0
dng105	Meiosis	0
dng105	Meiosis	0
dng105	Meiosis	0
dng105	Meiosis	0
dng105	Meiosis	0
dng105	Meiosis	0
dng105	Meiosis	0
dng105	Meiosis	0
dng105	Meiosis	0
dng105	Meiosis	0
dng105	Meiosis	0
dng105	Meiosis	0
dng105	Meiosis	0
dng105	Meiosis	0
dng105	Meiosis	0
dng105	Meiosis	0
dng105	Meiosis	0
dng105	Meiosis	0
dng105	Meiosis	0
dng105	Meiosis	0
dng105	Meiosis	5.45456
dng105	Meiosis	0
dng105	Meiosis	0
dng105	Meiosis	0
dng105	Meiosis	0
dng105	Meiosis	0
dng105	Tetrad	0
dng105	Tetrad	0
dng105	Tetrad	0
dng105	Tetrad	0
dng105	Tetrad	0
dng105	Tetrad	0
dng105	Tetrad	0
dng105	Tetrad	0
dng105	Tetrad	0
dng105	Tetrad	0
dng105	Tetrad	0
dng105	Tetrad	0
dng105	Tetrad	0
dng105	Tetrad	0
dng105	Tetrad	0
dng105	Tetrad	0
dng105	Tetrad	37.7929
dng105	Tetrad	0
dng105	Tetrad	13.7901
dng105	Tetrad	0
dng105	Tetrad	0
dng105	Tetrad	0
dng105	UM	0
dng105	UM	0
dng105	UM	0
dng105	UM	0
dng105	UM	0
dng105	UM	0
dng105	UM	0
dng105	UM	0
dng105	UM	0
dng105	UM	0
dng105	UM	0
dng105	UM	0
dng105	UM	0
dng105	UM	0
dng105	UM	0
dng105	UM	0
dng105	UM	0
dng105	UM	0
dng105	UM	0
dng105	UM	0
dng105	UM	0
dng105	UM	0
dng105	UM	0
dng105	UM	0
dng105	UM	0
dng105	UM	0
dng105	UM	73.616
dng105	UM	0
dng105	UM	0
dng105	UM	0
dng105	UM	0
dng105	UM	0
dng105	UM	0
dng105	UM	0
dng105	UM	0
dng105	UM	12.8578
dng105	UM	0
dng105	UM	0
dng105	UM	0
dng105	UM	77.2738
dng105	UM	106.236
dng105	UM	0
dng105	UM	0
dng105	UM	0
dng105	UM	0
dng105	UM	0
dng105	UM	0
dng105	UM	0
dng105	UM	0
dng105	UM	0
dng105	UM	0
dng105	UM	0
dng105	UM	0
dng105	UM	0
dng105	UM	0
dng105	UM	0
dng105	UM	0
dng105	UM	15.3957
dng105	UM	0
dng105	UM	39.7962
dng105	UM	0
dng105	UM	0
dng105	UM	0
dng105	UM	0
dng105	UM	0
dng105	UM	0
dng105	UM	0
dng105	UM	0
dng105	UM	0
dng105	UM	0
dng105	UM	0
dng105	UM	0
dng105	UM	0
dng105	UM	0
dng105	UM	0
dng105	UM	37.3853
dng105	UM	28.4091
dng105	UM	42.6931
dng105	UM	0
dng105	UM	70.3087
dng105	UM	0
dng105	UM	34.4649
dng105	UM	0
dng105	UM	0
dng105	UM	19.6554
dng105	UM	68.8848
dng105	UM	164.69
dng105	UM	0
dng105	UM	0
dng105	UM	0
dng105	UM	0
dng105	UM	0
dng105	UM	57.6004
dng105	UM	0
dng105	UM	0
dng105	UM	0
dng105	UM	44.5464
dng105	UM	0
dng105	UM	42.7323
dng105	UM	0
dng105	UM	134.21
dng105	UM	71.7257
dng105	UM	16.3908
dng105	UM	18.0429
dng105	UM	0
dng105	UM	0
dng105	UM	0
dng105	UM	21.6793
dng105	UM	0
dng105	UM	0
dng105	UM	262.261
dng105	UM	74.9064
dng105	UM	0
dng105	UM	0
dng105	UM	0
dng105	UM	0
dng105	UM	0
dng105	UM	0
dng105	UM	0
dng105	UM	0
dng105	UM	0
dng105	UM	71.2454
dng105	UM	0
dng105	UM	0
dng105	UM	0
dng105	UM	0
dng105	UM	0
dng105	UM	0
dng105	UM	10.0231
dng105	UM	7.33143
dng105	UM	39.367
dng105	UM	0
dng105	UM	0
dng105	UM	16.7129
dng105	UM	0
dng105	UM	0
dng105	UM	4.31524
dng105	UM	0
dng105	UM	0
dng105	UM	0
dng105	UM	0
dng105	UM	0
dng105	UM	0
dng105	UM	0
dng105	UM	9.58727
dng105	UM	0
dng105	UM	0
dng105	UM	0
dng105	UM	0
dng105	UM	0
dng105	UM	0
dng105	UM	120.996
dng105	UM	0
dng105	UM	319.234
dng105	UM	0
dng105	UM	124.1
dng105	UM	0
dng105	UM	44.1677
dng105	UM	56.3658
dng105	UM	137.514
dng105	UM	52.6648
dng105	UM	0
dng105	UM	0
dng105	UM	0
dng105	UM	0
dng105	UM	155.424
dng105	UM	0
dng105	UM	0
dng105	UM	0
dng105	UM	79.2519
dng105	UM	0
dng105	UM	0
dng105	UM	0
dng105	UM	0
dng105	UM	0
dng105	BM	31.2818
dng105	BM	50.5331
dng105	BM	124.953
dng105	BM	111.858
dng105	BM	48.4152
dng105	BM	181.422
dng105	BM	47.4307
dng105	BM	6.43
dng105	BM	154.242
dng105	BM	142.458
dng105	BM	53.8768
dng105	Pollen	2.33195
dng105	Pollen	0
dng105	Pollen	0
dng105	Pollen	2.1185
dng105	Pollen	8.22596
dng105	Pollen	47.9386
dng105	Pollen	0
dng105	Pollen	0
dng105	Pollen	7.0824
dng105	Pollen	0
dng105	Pollen	0
dng105	Pollen	0
dng105	Pollen	4.67154
dng105	Pollen	9.33774
dng105	Pollen	0
